# Supplementary material for: Divergent and Overlapping Roles for Selected Phytochemicals in the Regulation of Pathological Cardiac Hypertrophy
Source: Molecules. 2021 Feb 24;26(5):1210. doi: 10.3390/molecules26051210 (PMC7956446; doi:10.3390/molecules26051210)
Supplement: Supplementary file 1 [file molecules-26-01210-s001.zip]

Archive with 2 entries (2 files):
- SupplementalFigure_1.tif
- SupplementalTable1.xlsx
