# Supplementary material for: Divergent and Overlapping Roles for Selected Phytochemicals in the Regulation of Pathological Cardiac Hypertrophy
Source: Molecules. 2021 Feb 24;26(5):1210. doi: 10.3390/molecules26051210 (PMC7956446; doi:10.3390/molecules26051210)
Supplement: Supplementary file 1 [file molecules-26-01210-s001.zip › SupplementalTable1.xlsx]

## Sheet: Veh_vs_PE+Veh
logFC	logCPM	LR	PValue	FDR
Spta1	-1.96771	5.86343	243.48	6.85423e-55	1.35858e-50
Kcnip2	-2.09535	5.58297	175.957	3.69997e-40	3.66685e-36
Nppa	1.63668	11.9423	161.024	6.7612e-37	4.46712e-33
Aqp1	0.98313	8.0052	129.686	4.80049e-30	2.37876e-26
Pde4b	1.46432	5.72406	122.278	2.00701e-28	7.95618e-25
Xirp2	1.00364	6.90838	107.356	3.72001e-25	1.22891e-21
Pla2g2a	2.11152	7.44272	100.398	1.24659e-23	3.52981e-20
Bdkrb2	1.58935	4.78188	97.335	5.85374e-23	1.45034e-19
Casq1	1.67593	6.38671	95.1127	1.79851e-22	3.96092e-19
Lamb3	1.69673	5.16441	92.0917	8.27536e-22	1.64026e-18
Tgm2	1.09195	8.53672	91.5346	1.09658e-21	1.97595e-18
Nppb	1.00578	10.7652	90.1955	2.15751e-21	3.56366e-18
Akr1c15	-1.07423	4.95872	83.6697	5.84743e-20	8.91554e-17
Gsta4	-0.891396	6.15863	82.7244	9.43299e-20	1.33551e-16
Acta1	1.0274	8.95695	80.0045	3.73561e-19	4.93624e-16
C1s	1.30202	7.99336	78.2726	8.97583e-19	1.11194e-15
Btg2	0.784097	7.09682	75.0925	4.49181e-18	5.23718e-15
Slpi	2.50688	3.2971	68.342	1.3746e-16	1.51366e-13
Gfpt2	0.923424	6.91061	67.8787	1.73867e-16	1.8138e-13
Ptgr1	-0.943748	7.70553	66.7378	3.10137e-16	3.07362e-13
Chi3l1	1.90853	5.19637	65.9993	4.51083e-16	4.25758e-13
C1r	0.872925	7.89668	58.6913	1.84452e-14	1.66183e-11
Bmp7	1.13921	4.94665	58.4265	2.11034e-14	1.81866e-11
Enah	0.732965	7.12902	57.5378	3.3154e-14	2.7381e-11
Slc16a3	1.6754	5.06073	56.2616	6.34409e-14	4.87884e-11
C3	1.76307	5.42508	56.2445	6.39977e-14	4.87884e-11
Lypd1	0.919587	5.44756	56.1224	6.80973e-14	4.9991e-11
Gda	1.13598	4.94976	55.6319	8.73941e-14	6.18657e-11
Arid5a	0.975504	4.58134	55.3726	9.97185e-14	6.81559e-11
Kif5b	0.711708	9.05004	53.5538	2.51604e-13	1.66235e-10
Ripor2	0.894785	5.43684	53.2714	2.90499e-13	1.82004e-10
Hsd11b1	0.916067	6.91451	53.249	2.93836e-13	1.82004e-10
Ptgds	-0.945973	4.41333	52.3876	4.55602e-13	2.73651e-10
Slc1a3	0.81544	5.93524	50.6564	1.10034e-12	6.41469e-10
Nbl1	0.868024	4.83787	50.2826	1.33127e-12	7.5392e-10
Csrp2	0.797521	6.67059	50.0174	1.52391e-12	8.39038e-10
Mgst3	-0.677465	6.11275	48.8841	2.71537e-12	1.45463e-09
Rfxapl1	-9.16195	2.31066	48.075	4.10225e-12	2.12554e-09
Eno3	0.763537	5.93654	48.0371	4.18223e-12	2.12554e-09
Lcn2	1.34204	7.12897	47.72	4.9164e-12	2.4362e-09
Aldh3a1	1.32732	3.55379	45.8939	1.24834e-11	6.03498e-09
Ecm1	0.992918	4.87364	45.8376	1.28476e-11	6.06313e-09
Rgs2	0.799468	6.11931	44.3113	2.80091e-11	1.29109e-08
Enpp2	1.68656	3.64994	43.313	4.66472e-11	2.10135e-08
Ccdc107	0.789818	5.70206	43.2473	4.82398e-11	2.1248e-08
Fsd2	0.71253	6.29526	42.64	6.57987e-11	2.83521e-08
Fhl1	0.608275	10.6971	41.4028	1.23882e-10	5.22441e-08
Hbegf	0.86226	4.63031	41.2695	1.32621e-10	5.4764e-08
Pla2g7	-0.622557	5.7735	41.1649	1.3991e-10	5.65952e-08
Vcan	0.793732	7.71638	40.9588	1.55474e-10	6.16329e-08
Ankrd1	0.609177	12.054	40.7978	1.68824e-10	6.56131e-08
Slc6a6	0.71451	7.64704	40.6309	1.83876e-10	7.00886e-08
Mgat3	1.56701	3.22478	40.2162	2.27359e-10	8.50281e-08
LOC108348083	-9.27048	2.39853	39.9542	2.59992e-10	9.40127e-08
Aif1l	0.520938	8.35492	39.9128	2.65552e-10	9.40127e-08
Piwil2	-1.58909	2.47445	39.9124	2.65613e-10	9.40127e-08
Pdlim5	0.520602	8.70633	39.7829	2.83821e-10	9.86951e-08
Tnfrsf12a	0.63756	7.49387	39.6289	3.07099e-10	1.04949e-07
Masp1	-1.04867	3.54914	39.2983	3.63756e-10	1.20797e-07
Cnn1	1.23116	4.69087	39.2881	3.65664e-10	1.20797e-07
Sypl2	1.69381	2.36095	38.7936	4.71078e-10	1.5307e-07
Myoz2	0.558256	9.05146	38.0796	6.79152e-10	2.17121e-07
Cox8b	-0.715656	7.35796	37.9093	7.41129e-10	2.33173e-07
Pgam2	-1.15521	4.6115	37.7533	8.02825e-10	2.48637e-07
Prss23	1.11122	6.90838	37.6416	8.50123e-10	2.59235e-07
Cemip2	0.659329	6.59641	36.7434	1.34744e-09	4.04661e-07
Atp1a3	-1.63948	2.63589	36.6415	1.41977e-09	4.20019e-07
Lbp	1.55687	3.84065	36.5934	1.45522e-09	4.21417e-07
Otub2	-0.853213	4.14197	36.5777	1.46702e-09	4.21417e-07
Cemip	-0.846752	6.29499	36.483	1.54007e-09	4.36082e-07
Fbxl22	0.624423	6.16664	35.5867	2.43947e-09	6.7126e-07
Mgat4a	0.593322	6.55005	35.5692	2.46145e-09	6.7126e-07
Olr1	0.704442	4.93452	35.5607	2.47222e-09	6.7126e-07
Itga7	0.87077	6.21378	35.3993	2.68587e-09	7.13018e-07
Il4r	0.662879	5.56665	35.3905	2.69796e-09	7.13018e-07
Agpat4	0.613058	5.89823	35.3085	2.81397e-09	7.3389e-07
Ccl7	0.800266	7.17114	34.6726	3.90076e-09	1.00412e-06
Id1	0.83822	4.46421	34.5632	4.12639e-09	1.04674e-06
Tuba1a	0.537237	9.66273	34.5418	4.17197e-09	1.04674e-06
Maoa	-0.613077	9.11078	34.3506	4.6025e-09	1.14033e-06
Pik3ip1	-0.734093	5.18108	34.1593	5.07807e-09	1.24262e-06
Gsta5	-1.12829	3.66827	34.059	5.34664e-09	1.29239e-06
Fbln2	0.710103	6.30477	34.0247	5.44182e-09	1.29955e-06
Itga9	0.771974	6.68523	33.9007	5.79967e-09	1.36852e-06
Atf3	0.677829	6.22343	33.8319	6.00863e-09	1.40114e-06
Csrp3	0.66875	9.18061	33.5506	6.94326e-09	1.60026e-06
Sfrp1	1.00161	5.73163	33.2146	8.25289e-09	1.88024e-06
Col14a1	-0.624109	7.43291	33.0058	9.18825e-09	2.06955e-06
Dcn	0.973079	8.89579	31.7033	1.79619e-08	4.00027e-06
LOC299282	1.46989	3.80505	31.5111	1.98301e-08	4.36726e-06
Casq2	0.527111	9.88741	31.4264	2.07142e-08	4.51182e-06
Serpine2	0.894969	4.94244	31.4005	2.09929e-08	4.52284e-06
Lama4	0.562434	7.89956	31.2916	2.22035e-08	4.73222e-06
Cxcl2	1.73023	3.56335	31.1887	2.34122e-08	4.93675e-06
Bri3	-7.18571	0.566302	31.1535	2.38407e-08	4.97418e-06
Plin4	-1.04724	4.05252	31.0515	2.51268e-08	5.1879e-06
Yipf7	1.185	3.64914	30.9941	2.5882e-08	5.28872e-06
Epha3	-0.808673	5.34204	30.9414	2.65935e-08	5.34172e-06
Cd151	0.481174	8.89695	30.9351	2.66803e-08	5.34172e-06
Hmgn2	-0.542145	7.34654	30.8962	2.7221e-08	5.39548e-06
Cxcl1	0.844209	6.30719	30.8573	2.77719e-08	5.45016e-06
Lamc2	0.57504	6.38909	30.835	2.80921e-08	5.45896e-06
Tagln	-0.479511	7.65274	30.3721	3.5663e-08	6.86287e-06
Abhd2	0.490608	6.65324	30.0045	4.31043e-08	8.2151e-06
Myh7	0.728122	12.8391	29.9458	4.44303e-08	8.38717e-06
Csf3	2.20282	2.37558	29.8732	4.61249e-08	8.62493e-06
Csf2rb	1.81715	3.28781	29.8209	4.7385e-08	8.70376e-06
Csrp1	0.498156	8.27063	29.8193	4.74248e-08	8.70376e-06
Flrt2	0.810035	5.8404	29.7654	4.87607e-08	8.86685e-06
Mgp	0.753426	7.74893	29.6971	5.05105e-08	9.10153e-06
Rnase4	0.670515	5.59788	29.6679	5.1276e-08	9.15624e-06
Mtus2	0.469814	6.65956	29.3909	5.91551e-08	1.04689e-05
Slc38a3	1.65846	2.04956	29.363	6.00137e-08	1.05114e-05
Mfge8	0.504739	8.68598	29.3487	6.04558e-08	1.05114e-05
Gstp1	-0.526067	8.52071	28.7557	8.21076e-08	1.41518e-05
P4htm	0.771664	4.30796	28.7235	8.34834e-08	1.42649e-05
Osmr	0.714796	6.02746	28.6461	8.68888e-08	1.47199e-05
Kank1	0.50357	7.69439	28.432	9.70492e-08	1.63018e-05
Cspg4	0.919318	6.2787	28.3359	1.01986e-07	1.69871e-05
Gpr22	-0.885348	4.14099	28.3009	1.03848e-07	1.71531e-05
Thbs2	0.547069	6.61224	28.2812	1.04908e-07	1.7185e-05
Ehd4	0.460857	9.29164	28.1278	1.13565e-07	1.84505e-05
Itgb1bp2	0.526765	6.82228	28.0584	1.17708e-07	1.89683e-05
Myl7	-0.479267	7.85204	27.8924	1.2825e-07	2.05004e-05
Fgf13	-0.634018	4.95045	27.8041	1.34242e-07	2.12865e-05
Prmt3	-0.493595	5.89258	27.7727	1.36438e-07	2.14631e-05
Tgfb3	0.511192	6.7777	27.6583	1.44751e-07	2.25914e-05
Creld2	-0.514986	5.7501	27.3922	1.66103e-07	2.57212e-05
Cxcl3	1.16789	5.53046	27.3359	1.71002e-07	2.62444e-05
Has2	1.3218	3.0097	27.3232	1.72129e-07	2.62444e-05
Ccdc9b	0.709211	5.43511	27.12	1.91209e-07	2.89309e-05
Podxl	-0.729892	5.11267	26.9521	2.08556e-07	3.13166e-05
Serpinb2	0.992179	5.70502	26.9354	2.10365e-07	3.13507e-05
Hjv	-0.71928	4.236	26.9051	2.1369e-07	3.16086e-05
Xdh	0.786735	4.33698	26.884	2.16044e-07	3.17201e-05
Cxcl6	1.26151	4.62182	26.7005	2.37557e-07	3.46222e-05
Pdlim3	0.539002	7.03893	26.6303	2.46354e-07	3.56422e-05
Ptpn3	0.580323	5.87604	26.3975	2.77902e-07	3.99151e-05
Dact1	0.619296	5.74489	26.1341	3.18508e-07	4.54183e-05
Slc25a26	0.633506	5.2929	26.101	3.24023e-07	4.58748e-05
Slc6a17	0.715131	5.44466	26.0725	3.2884e-07	4.62264e-05
Nap1l5	1.46369	3.05401	26.0273	3.3663e-07	4.69884e-05
Egln3	0.444125	7.9332	25.9174	3.56347e-07	4.93927e-05
Itga6	0.51707	6.23257	25.6198	4.15751e-07	5.72263e-05
Timp2	0.424022	7.82408	25.4843	4.45995e-07	6.0966e-05
Stat3	0.454806	8.94642	25.4406	4.56213e-07	6.19356e-05
Synm	0.788889	5.214	25.1769	5.23053e-07	7.05267e-05
Adamts9	0.503002	6.06203	25.0692	5.53102e-07	7.40745e-05
Actc1	0.449905	12.506	24.8251	6.27762e-07	8.35092e-05
Rbp1	0.862802	5.83879	24.7657	6.474e-07	8.54387e-05
Slc4a3	0.714445	6.78865	24.7553	6.50888e-07	8.54387e-05
Tmem182	-0.490943	6.70518	24.7382	6.56696e-07	8.56341e-05
Rrad	-0.577279	5.75302	24.3891	7.87126e-07	0.000101971
Marveld1	0.511572	6.0108	24.319	8.16278e-07	0.000105061
Sik1	0.641772	6.03989	24.2616	8.40993e-07	0.000107544
Ptgs2	0.918035	5.39241	24.1786	8.78047e-07	0.000111563
Clu	0.449036	9.93167	24.0893	9.19683e-07	0.00011546
LOC298795	-1.1388	4.05549	24.0879	9.2037e-07	0.00011546
Arhgap27	1.23408	3.71731	24.0673	9.3027e-07	0.000115968
Rab3b	-0.759706	4.00928	23.894	1.01789e-06	0.000125882
Rasl11b	0.53024	6.71303	23.8853	1.0225e-06	0.000125882
Gclm	-0.56565	6.07578	23.8375	1.04819e-06	0.000128248
LOC100911730	0.823359	6.4932	23.7662	1.08777e-06	0.000132274
Mmp3	1.94009	1.96949	23.7381	1.10377e-06	0.000133401
LOC100911664	-0.589203	6.45853	23.6702	1.14341e-06	0.000137354
Inha	1.06692	3.80408	23.6377	1.16289e-06	0.000137677
Alpk3	0.519885	7.85183	23.6337	1.16526e-06	0.000137677
Mybpc2	1.00463	3.52593	23.631	1.16693e-06	0.000137677
Uap1	0.46093	6.93745	23.5498	1.21725e-06	0.000142764
Clmp	0.772149	4.67254	23.4989	1.24985e-06	0.000145725
Gadd45g	0.952173	6.54723	23.2948	1.38974e-06	0.000161088
Mmp2	0.505217	9.11878	23.2208	1.44429e-06	0.000166438
Krt23	2.01741	1.39516	23.1647	1.48704e-06	0.000170373
Pvalb	1.4851	2.67071	23.0706	1.56158e-06	0.000177886
Dusp27	0.445842	7.71565	22.991	1.62765e-06	0.000184352
Ildr2	0.908911	3.62276	22.8768	1.72725e-06	0.000194521
Mmp10	3.54262	0.581427	22.8293	1.77048e-06	0.000198264
Cdc42ep3	0.549636	6.50296	22.7202	1.87389e-06	0.000208665
Phlda1	0.662785	4.68707	22.6609	1.93257e-06	0.000213997
Cyp51	0.399534	9.7548	22.6193	1.9749e-06	0.000217469
A4galt	0.504811	5.62541	22.5817	2.01395e-06	0.000220544
Gpt2	-0.596493	4.60563	22.5652	2.03131e-06	0.000221223
Gsta2	-4.22605	-0.161124	22.4824	2.12075e-06	0.000229701
Syt12	1.44666	2.12571	22.379	2.23804e-06	0.000241088
Pgm5	-0.708437	3.99222	22.3671	2.25201e-06	0.000241282
Acta2	-0.470328	6.80427	22.2274	2.42198e-06	0.000258098
Ass1	0.981868	4.18708	22.1846	2.47646e-06	0.000262492
Vamp1	-0.641628	4.27551	22.059	2.64404e-06	0.000278763
Ugp2	-0.439715	7.04501	22.0453	2.66294e-06	0.00027927
Cpxm1	0.914653	4.39217	21.953	2.79408e-06	0.000291482
Stc1	0.612503	6.44645	21.8361	2.9696e-06	0.00030817
Vsig10	0.519428	6.05016	21.784	3.05135e-06	0.000315005
Mcam	0.543688	6.81573	21.7097	3.17179e-06	0.000325741
Slfn2	0.550107	5.58244	21.6885	3.2071e-06	0.00032767
Stk38l	0.456372	6.46133	21.621	3.32197e-06	0.000336826
Mcts1	-0.600127	4.97808	21.616	3.3307e-06	0.000336826
Fcgr2b	0.97748	4.51807	21.5946	3.36797e-06	0.000338866
Cerk	0.442333	6.51882	21.5644	3.4215e-06	0.000342513
Ntn4	-0.58666	4.79818	21.5105	3.519e-06	0.000350503
LOC685067	0.780046	4.22463	21.4614	3.61015e-06	0.000357784
Asb15	-0.855697	3.13256	21.4385	3.65353e-06	0.000360282
Sdc4	0.445465	7.28781	21.3907	3.74575e-06	0.000367547
Ifit1bl	1.02714	3.98684	21.3495	3.82717e-06	0.000373687
Ctif	0.634787	5.18938	21.2956	3.93629e-06	0.000382457
Enpp3	0.61624	5.54958	21.2587	4.01278e-06	0.000387987
Ror1	0.662876	4.8342	21.0487	4.4775e-06	0.000430818
Ermp1	-0.469049	5.79956	20.9613	4.68648e-06	0.000448747
Casp4	-0.585931	5.56145	20.8776	4.89595e-06	0.000465146
Lum	0.72855	6.0024	20.8742	4.90467e-06	0.000465146
Lgals3	0.458556	7.48911	20.8276	5.02535e-06	0.000474321
Col18a1	0.745679	6.51695	20.7726	5.1717e-06	0.000485822
Mmp12	0.978857	4.88403	20.7033	5.36246e-06	0.000500763
Ccn1	0.446083	7.36354	20.6965	5.38129e-06	0.000500763
Eif2b3	-0.432441	6.08985	20.6446	5.5292e-06	0.000512123
Plbd1	0.705282	4.69465	20.6224	5.59383e-06	0.000513326
Cacna1g	0.798712	5.63409	20.6223	5.59398e-06	0.000513326
Cav3	0.42444	8.03964	20.379	6.35236e-06	0.000579253
Sfn	-1.01081	3.75084	20.3734	6.37088e-06	0.000579253
Adra1d	-1.82984	1.1576	20.3527	6.44022e-06	0.000581991
Lmcd1	0.48614	5.51238	20.338	6.48975e-06	0.000581991
LOC100364769	4.00148	5.65415	20.3299	6.51756e-06	0.000581991
Scn3b	1.0134	3.51	20.3296	6.51844e-06	0.000581991
Pip4p2	-0.455085	6.64215	20.3199	6.55147e-06	0.000582317
Sfrp2	0.652458	6.32623	20.2464	6.80802e-06	0.000602418
Dusp4	0.544001	6.69127	20.1978	6.98323e-06	0.000615176
AABR07030443.2	1.27505	2.7471	20.0482	7.55127e-06	0.000662273
Nos2	1.68263	4.58141	20.031	7.61987e-06	0.000665346
LOC100910207	-5.50707	-0.507288	19.9025	8.1492e-06	0.000708444
Pdgfra	0.686091	6.22269	19.8664	8.30481e-06	0.00071882
Abcg1	0.816708	4.27399	19.8466	8.39098e-06	0.000721115
Zfp462	0.651093	4.32009	19.8437	8.40409e-06	0.000721115
Vil1	1.38734	2.12498	19.7873	8.65564e-06	0.000739498
Rnd1	0.597645	6.30503	19.7758	8.70771e-06	0.000740753
Ap1s2	-0.525978	5.60376	19.7654	8.75524e-06	0.000741614
Crlf1	1.88844	1.39653	19.5861	9.61687e-06	0.000807879
Mrpl23	-0.440356	5.6259	19.5856	9.61906e-06	0.000807879
Avpi1	0.401655	7.3494	19.5634	9.73155e-06	0.000813878
RGD1563354	0.779292	3.52923	19.5149	9.98162e-06	0.000828134
Ldha	0.389917	11.2334	19.5142	9.98557e-06	0.000828134
Dhrs7c	-0.928982	3.36082	19.4737	1.01996e-05	0.00084236
Kcnk3	0.654632	4.84944	19.3638	1.08036e-05	0.000888539
Gsap	0.775936	4.13731	19.3092	1.11168e-05	0.000910517
Wbp11l1	-7.31671	0.752961	19.2095	1.17126e-05	0.000955372
Areg	1.43565	1.87995	19.1218	1.22637e-05	0.000996223
Des	0.468042	10.4516	19.0753	1.25663e-05	0.00101664
Plat	0.380544	7.76508	19.0605	1.26638e-05	0.00102036
Irs2	0.604846	6.54515	19.0436	1.27768e-05	0.0010253
Xirp1	0.524545	8.69052	19.0172	1.29545e-05	0.00103245
Htr2a	0.73192	4.60552	19.0149	1.297e-05	0.00103245
Clec16a	0.51373	6.07726	18.9629	1.33284e-05	0.00105673
Magi1	0.505883	5.5741	18.9549	1.33843e-05	0.00105694
Fgf18	1.43604	2.66464	18.9161	1.36596e-05	0.00107439
Plxnb1	0.582924	5.69476	18.89	1.38478e-05	0.00108489
Cox4i2	1.63966	1.46624	18.667	1.55652e-05	0.00121464
Tbc1d2	1.083	3.02432	18.5839	1.62588e-05	0.00126379
Stard5	0.794569	4.25478	18.5628	1.64396e-05	0.00127285
Gpx3	0.671129	5.68585	18.4914	1.70671e-05	0.00131629
Ppp2r5b	0.498727	5.63438	18.4695	1.72647e-05	0.00132637
Nfkbiz	0.488879	5.73878	18.4296	1.76302e-05	0.00134922
Enc1	0.426043	6.55441	18.4031	1.78768e-05	0.00136283
Steap2	0.418986	6.70966	18.3849	1.80483e-05	0.00137064
Epn3	0.750127	4.21279	18.2439	1.94343e-05	0.00147026
F2rl1	1.10171	2.78942	18.1892	2.00009e-05	0.00150737
Washc3	-0.461427	5.46208	18.1803	2.0095e-05	0.00150872
Ncam1	0.512468	6.94358	18.1508	2.04082e-05	0.00152249
Opn3	0.822404	3.36816	18.1486	2.0432e-05	0.00152249
Ntrk2	0.938018	2.85965	18.0936	2.10308e-05	0.00156124
Cgnl1	0.587815	5.64002	18.0294	2.17524e-05	0.00160878
LOC103689945	8.45757	2.39202	17.9736	2.23987e-05	0.00165043
Chka	0.451999	5.64638	17.9164	2.3082e-05	0.00169448
Ndufb4	-0.465506	7.20039	17.7592	2.50696e-05	0.00182875
Spon1	0.627631	5.12644	17.7573	2.50956e-05	0.00182875
Acadm	0.356164	7.63238	17.7355	2.53851e-05	0.00184307
Mylk3	0.432851	8.21133	17.7018	2.58377e-05	0.00186909
Vwa5a	0.371867	6.74307	17.6841	2.60798e-05	0.00187974
Ccl3	1.25011	4.25561	17.5996	2.72646e-05	0.00195801
Plscr1	0.787497	4.42311	17.5906	2.73937e-05	0.00196018
Id3	0.588872	5.53165	17.5754	2.76136e-05	0.00196881
Fam189a2	0.508912	5.54596	17.4245	2.98954e-05	0.00212386
Apex1	-0.352856	7.07526	17.3167	3.16399e-05	0.00223977
P3h2	0.790642	3.45423	17.2568	3.2653e-05	0.00230326
Dusp10	0.494529	4.99252	17.2276	3.31583e-05	0.0023306
Ncf1	-0.427975	6.13351	17.1471	3.45935e-05	0.00242289
Itga1	0.589192	5.35046	17.0837	3.57686e-05	0.00249637
Slamf7	1.52094	1.72037	16.9951	3.74762e-05	0.00260637
Myl1	1.94869	1.24309	16.9474	3.84308e-05	0.00266342
Il1r1	0.426869	7.31501	16.9275	3.88352e-05	0.00268207
Trpc3	1.40223	1.7989	16.9131	3.91313e-05	0.00269313
Pptc7	0.383216	6.6219	16.8972	3.94598e-05	0.00270634
Cdk18	1.01387	2.505	16.8529	4.03911e-05	0.00276066
Gnb3	-1.07942	2.83586	16.7811	4.19486e-05	0.00285726
Cfb	1.37699	2.80901	16.6886	4.40447e-05	0.00298976
Trim50	-1.15597	2.28306	16.5992	4.61693e-05	0.00312328
Blvrb	-0.554911	5.58708	16.58	4.66405e-05	0.00314443
Snrpd3	-0.551157	4.44839	16.5159	4.82447e-05	0.00324155
Cks1b	-0.453009	6.15394	16.4668	4.95101e-05	0.00331534
Pde4d	0.480696	5.18458	16.4373	5.02863e-05	0.00335598
B9d1	-2.10512	1.81863	16.3691	5.21293e-05	0.0034673
Iscu	0.410283	6.80545	16.3179	5.35564e-05	0.00355031
Pappa1	0.773808	4.27447	16.2736	5.48229e-05	0.00362215
Col4a4	0.492967	7.31279	16.2618	5.51637e-05	0.00363256
Selplg	0.859093	3.55182	16.2167	5.6494e-05	0.00370332
Sphkap	-0.412231	6.31629	16.2127	5.66119e-05	0.00370332
Tnfaip8l2	-1.44263	1.21917	16.1855	5.74326e-05	0.00374464
Zdhhc2	0.416422	6.55709	16.1248	5.93015e-05	0.00382621
P2rx4	0.561189	4.73578	16.1229	5.93606e-05	0.00382621
Nsg2	1.06942	2.28492	16.1194	5.94709e-05	0.00382621
Mlf1	-0.509417	5.64039	16.1185	5.95014e-05	0.00382621
Tcaf1	0.490228	5.31002	16.1138	5.96487e-05	0.00382621
Pde7b	1.23353	2.16733	16.0234	6.25629e-05	0.00400019
Tnip1	0.413048	6.90657	15.8263	6.94314e-05	0.00442508
Sod3	0.735065	3.62191	15.8077	7.01184e-05	0.00445454
Fos	0.564783	4.57362	15.735	7.28617e-05	0.00461403
Sorbs2	0.46205	8.97671	15.6898	7.46236e-05	0.00471056
Rbm11	-1.41894	1.20721	15.6213	7.73788e-05	0.00486897
Scd	0.422971	8.49229	15.6024	7.8156e-05	0.00490231
Gem	0.486597	5.02964	15.5918	7.85936e-05	0.00491421
Gypc	-0.383525	6.36496	15.5738	7.93481e-05	0.00494578
Nsmce1	-0.461275	5.26257	15.5408	8.07428e-05	0.00501694
Hadh	-0.475312	5.71789	15.4783	8.34588e-05	0.00516949
Pigg	-6.50304	0.0914414	15.4565	8.44252e-05	0.00519681
Gyg1	0.463405	9.42357	15.4515	8.46488e-05	0.00519681
Serping1	1.18974	4.04965	15.4507	8.46864e-05	0.00519681
Acot13	-0.485221	5.08961	15.4425	8.50547e-05	0.0052033
Stmn1	-0.420093	6.15856	15.4231	8.59304e-05	0.00523975
Clip4	-0.383505	6.26735	15.4177	8.61793e-05	0.00523975
Mrgbp	-6.48826	0.0814988	15.3988	8.70453e-05	0.00527623
Mafk	0.437028	6.83008	15.3306	9.02408e-05	0.00545324
Serpine1	-0.470945	7.49266	15.2861	9.23943e-05	0.00556641
Ift43	0.500242	6.02997	15.277	9.2842e-05	0.00557643
Nampt	-0.350308	7.08018	15.2488	9.42351e-05	0.00564301
Slc25a33	-0.39768	5.37557	15.2321	9.50712e-05	0.00566886
Ereg	0.973419	3.3972	15.2288	9.52389e-05	0.00566886
Cxcl16	0.657716	5.60574	15.202	9.65993e-05	0.00573262
Paqr8	0.874641	4.00091	15.1409	9.97799e-05	0.0059037
Slc7a11	-0.418462	6.55014	15.0471	0.000104861	0.00618585
Akap2	0.379372	7.62074	15.0361	0.000105475	0.00620359
A2m	6.82475	1.0134	15.0018	0.00010741	0.0062821
Apba1	0.6556	4.34601	15.0012	0.000107443	0.0062821
Lims2	0.80294	5.33979	14.9732	0.00010905	0.00635729
Pea15	0.464502	7.65832	14.9381	0.000111099	0.00645777
Ryr3	0.523187	4.52253	14.9314	0.000111494	0.00646174
Bok	0.519506	6.40462	14.9048	0.000113077	0.0065344
Slc12a7	0.43297	7.51725	14.8285	0.000117744	0.00677258
Ncald	0.642016	4.13347	14.8263	0.000117882	0.00677258
Timp1	0.462361	6.00737	14.8039	0.000119289	0.00683363
Trib3	-0.371721	6.96724	14.7894	0.000120212	0.00686665
Nt5c2	0.354588	6.56134	14.7603	0.000122082	0.00695338
Txnrd1	-0.36407	9.47272	14.7321	0.000123919	0.00702183
Lactb2	-0.52317	5.04654	14.7294	0.000124098	0.00702183
Cat	-0.483417	5.24386	14.7256	0.000124346	0.00702183
Tubb6	0.407024	7.16565	14.7084	0.000125484	0.00706598
Socs6	-0.322821	6.80003	14.7029	0.000125852	0.00706662
Wfdc1	1.82933	1.43621	14.666	0.000128338	0.00718584
Doc2g	-1.06002	2.05999	14.5798	0.000134348	0.00750115
Ctsb	0.314999	9.56557	14.5586	0.000135868	0.0075647
Bst1	1.02664	2.86827	14.5029	0.000139942	0.00776973
Rasl12	0.957794	3.48905	14.4874	0.0001411	0.00781212
Crhr2	4.93422	-0.355451	14.4519	0.000143782	0.00791696
LOC102552166	-0.697889	3.93916	14.4485	0.000144047	0.00791696
Nup210	0.632148	4.49253	14.4466	0.000144192	0.00791696
LOC108348190	-2.85074	-0.134854	14.4343	0.000145135	0.00794673
Xpot	-0.327217	8.04997	14.409	0.000147096	0.0080319
Egfl6	1.37525	1.42162	14.3108	0.000154974	0.00843886
Ccnd1	0.365687	7.00497	14.3013	0.000155759	0.00845836
Chst3	0.620643	4.15904	14.2889	0.000156787	0.00849093
Tmod4	-1.72697	0.765779	14.2339	0.000161435	0.00871882
Pam	0.341799	10.555	14.2158	0.000162996	0.00877917
Penk	0.510741	5.75267	14.1762	0.000166462	0.0089416
Scn1b	-0.536114	5.8677	14.1707	0.000166951	0.00894359
Bmper	0.872537	2.96037	14.1519	0.000168628	0.00900908
Sqstm1	-0.347872	10.5175	14.1117	0.000172268	0.0091692
Krt18	-0.500458	5.40679	14.1086	0.00017255	0.0091692
Stat1	-0.331532	6.73122	14.1033	0.000173038	0.00917053
Popdc2	0.333503	8.93845	14.0756	0.000175609	0.009282
Syt6	-1.49803	0.97859	14.058	0.000177256	0.00934415
Mrpl53	-6.01241	-0.170456	14.0432	0.00017866	0.00939314
Vim	-0.321587	9.71217	14.0056	0.000182266	0.00955739
Tet1	-0.651591	3.76564	13.998	0.000183001	0.0095706
Ptprd	-0.394981	6.05936	13.9897	0.000183815	0.00958787
Rai14	0.381862	7.32047	13.9678	0.000185971	0.00967488
Synpo	0.563729	5.16398	13.954	0.000187339	0.00972052
Nfu1	-0.359364	6.23553	13.8772	0.000195154	0.0100996
Plod1	0.445936	5.57048	13.8699	0.000195909	0.0101122
Pxdc1	0.492	4.58429	13.8432	0.00019871	0.0102302
Nek6	0.37289	6.23963	13.8222	0.000200946	0.0103185
Gprc5a	0.731733	3.47342	13.7801	0.000205499	0.010525
Cd82	0.437848	5.68363	13.7424	0.000209672	0.0107111
Chid1	-5.99072	-0.263481	13.7237	0.000211765	0.0107902
Il6	1.52496	2.18859	13.6739	0.000217459	0.0110519
Carhsp1	0.313477	8.25628	13.6666	0.000218299	0.0110663
Synpo2l	0.520667	6.65287	13.5737	0.000229376	0.0115754
Svil	0.370331	8.40997	13.5726	0.000229511	0.0115754
Shroom3	0.683181	6.60939	13.5615	0.000230872	0.0116145
Tmem179	-0.713076	4.08211	13.5484	0.000232493	0.0116664
Tsc22d1	0.331459	11.0101	13.5421	0.000233276	0.0116762
Miox	-0.467295	4.65009	13.5328	0.000234429	0.0117043
Tmem115	0.415344	6.03199	13.5059	0.000237817	0.0118436
Rpl10a	-0.362789	8.66112	13.4879	0.00024011	0.0119279
LOC100359574	-5.82562	-0.327678	13.4494	0.000245091	0.0121449
Ank2	-0.428731	5.44536	13.3356	0.000260414	0.012872
Me1	-0.350688	7.67308	13.2998	0.00026543	0.0130873
Zdhhc9	0.426256	5.10725	13.2687	0.00026988	0.0132737
S100a4	0.407589	9.79024	13.2594	0.000271215	0.0132789
Mmp14	0.382168	7.45671	13.2586	0.000271326	0.0132789
Bmp2	0.651117	3.69243	13.2518	0.000272323	0.0132948
Fgf1	-0.33721	6.95018	13.2091	0.000278586	0.0135672
Hspb3	0.453862	6.35002	13.2029	0.000279516	0.0135791
NEWGENE_1310561	-0.416429	5.86808	13.1973	0.000280358	0.0135867
Acvr1b	0.457079	5.19218	13.1745	0.00028379	0.0137195
Por	0.413578	6.93661	13.1493	0.000287622	0.0138675
Ldlr	0.50929	9.0495	13.1452	0.000288251	0.0138675
Jph2	0.449082	5.89236	13.1159	0.000292795	0.014052
Kbtbd12	-0.665278	3.55008	13.0829	0.000298008	0.0142262
Tspan2	0.418166	6.08018	13.0804	0.000298408	0.0142262
Cdk1	-0.530684	4.25999	13.0793	0.000298577	0.0142262
Ndst2	-5.6561	-0.420435	13.0535	0.000302722	0.0143891
Mmp9	1.1413	4.52346	13.0429	0.000304439	0.0144361
Col11a1	-0.645365	3.38333	13.0074	0.000310266	0.0146773
Ptchd1	-0.874544	2.17118	12.9662	0.000317162	0.0149678
Lilrb3a	-1.06935	2.24153	12.9521	0.000319569	0.0150456
Sec14l5	-2.59306	-0.353383	12.9348	0.000322523	0.0151486
Igsf3	0.43893	5.70238	12.8241	0.000342184	0.0159585
Celf5	4.77036	-0.438973	12.8224	0.000342496	0.0159585
Epb41l4b	0.73397	3.15352	12.8211	0.000342726	0.0159585
St3gal2	0.398824	5.85915	12.8197	0.000342986	0.0159585
Ddah1	0.472238	7.17333	12.795	0.000347555	0.0161332
Mrpl57	-0.456487	4.72496	12.7799	0.00035037	0.0162259
Adprhl1	0.359959	6.64772	12.7633	0.00035348	0.0163318
Tpm1	0.377501	12.0535	12.7271	0.000360401	0.0166128
Tmf1	0.323123	7.25058	12.695	0.000366642	0.0168261
Klhl34	1.47288	1.26721	12.6945	0.000366725	0.0168261
Klf6	0.350706	6.5825	12.6831	0.000368977	0.0168903
Baiap2	0.647307	3.85991	12.6657	0.000372429	0.017009
Cdr2	0.422136	4.89919	12.6388	0.000377821	0.0172011
Atp1a1	0.393894	10.0907	12.6361	0.000378371	0.0172011
Gde1	0.326356	6.37899	12.6171	0.00038223	0.0173368
Apoe	0.676811	6.18155	12.6107	0.000383552	0.017357
Ybx3	-0.298944	7.2324	12.5663	0.000392768	0.0177322
Churc1	-0.459741	4.91226	12.5622	0.000393631	0.0177322
Mthfd2	-0.295813	7.96583	12.5563	0.000394873	0.0177478
Tinagl1	0.417517	5.87555	12.5183	0.000402976	0.018071
Steap4	1.04062	2.44677	12.4946	0.000408139	0.0182612
Fuom	-5.45405	-0.549097	12.4636	0.000414949	0.0185241
Lmo7	0.306317	8.25165	12.4039	0.000428441	0.0190834
C4b	1.251	2.09203	12.398	0.000429792	0.0191007
Dapk1	0.515817	5.59062	12.3859	0.000432588	0.0191819
LOC103694867	-5.30293	-0.56132	12.3742	0.000435318	0.019222
Dap	-0.351665	6.90069	12.3737	0.000435431	0.019222
Tnnt2	0.413335	11.9537	12.3667	0.000437054	0.0192502
Dab2	0.425605	5.46802	12.3626	0.000438011	0.0192502
Riok3	-0.340837	8.05294	12.3416	0.000442978	0.0193673
Serinc2	0.726862	4.37482	12.3396	0.000443455	0.0193673
Ror2	0.667529	4.07104	12.3378	0.000443886	0.0193673
Il1rap	0.576293	4.07491	12.3346	0.000444634	0.0193673
Itm2b	-0.341529	8.16757	12.3307	0.000445563	0.0193673
Mars1	-0.289013	8.11551	12.3009	0.000452731	0.0196359
Selp	1.50016	1.44202	12.2859	0.000456395	0.0196894
Qser1	-0.343545	6.11706	12.2857	0.000456447	0.0196894
Gars	-0.288787	8.65241	12.2836	0.000456945	0.0196894
AABR07035539.1	-0.439676	7.28822	12.2593	0.000462934	0.0199042
Ndufb3	-0.368864	7.25832	12.251	0.000465007	0.01995
Tspan9	0.348689	6.11161	12.2372	0.000468459	0.0200547
Phf24	0.737766	3.93565	12.2279	0.000470805	0.0201117
Clcn4	-1.2452	1.21827	12.1863	0.000481424	0.0205211
Nid2	0.434255	5.69738	12.1811	0.000482766	0.0205341
Epha2	0.543389	4.96404	12.1633	0.000487386	0.0206863
Brpf3	0.654939	3.71384	12.1432	0.000492681	0.0208343
Lyrm7	-0.795475	2.75185	12.142	0.000492976	0.0208343
Zbtb33	6.15122	0.445377	12.0977	0.000504846	0.0212905
Iglon5	4.59561	-0.531374	12.0807	0.000509465	0.0214397
Pgm2l1	-0.424699	4.57639	12.0738	0.000511361	0.0214739
Stk4	0.294165	6.76125	12.0538	0.000516878	0.0216597
Ckap2l	-0.822465	2.46989	12.0488	0.000518264	0.021672
Rab11fip5	0.56389	5.62346	12.0421	0.000520124	0.021704
Ptprr	-0.690949	3.21183	12.0001	0.000531985	0.0221522
Kcnd3	-0.551835	3.58084	11.9901	0.000534829	0.022224
Zc3h7b	0.324801	6.7955	11.9847	0.000536392	0.0222423
Rock2	0.288913	7.15635	11.9666	0.000541616	0.0223813
Trpc6	-0.764844	2.53254	11.9653	0.000542003	0.0223813
Lamc1	0.495558	9.71839	11.9382	0.000549957	0.0226388
Mfap3l	0.510048	4.63199	11.9362	0.000550523	0.0226388
Csf2	4.68556	-0.485422	11.9298	0.000552421	0.0226698
Sipa1l2	0.387865	7.74048	11.913	0.000557448	0.0228289
Kazn	0.636892	3.48258	11.8862	0.000565522	0.0230857
Tgfb1i1	0.354731	6.23129	11.8844	0.000566049	0.0230857
Ccdc117	-0.384482	5.30908	11.8775	0.000568168	0.0231245
Nexn	0.429256	5.70677	11.8597	0.00057362	0.0232986
Kcnq1	0.437626	5.34386	11.8364	0.000580831	0.0235185
Pdpn	0.388342	6.17098	11.8346	0.000581406	0.0235185
Slc1a4	-0.316837	7.29619	11.8292	0.000583079	0.0235381
Nptxr	0.64749	3.36754	11.8224	0.000585225	0.0235767
Ankdd1a	1.2677	1.5887	11.8171	0.000586907	0.0235965
Asns	-0.272245	7.50139	11.8025	0.000591522	0.0237278
Ptgir	0.989536	1.98835	11.798	0.000592937	0.0237278
Il1b	1.20981	3.74275	11.7954	0.000593764	0.0237278
Ehbp1l1	0.457813	7.75092	11.7467	0.00060951	0.0242522
Tuba4a	0.311394	7.97592	11.7444	0.00061025	0.0242522
Gckr	0.863281	2.36955	11.7435	0.000610557	0.0242522
Dpysl2	0.372015	7.40131	11.7374	0.00061258	0.0242839
Tnfaip6	0.881893	2.43824	11.7299	0.00061505	0.0243323
Kcnq5	-0.559615	3.95734	11.7262	0.000616256	0.0243323
Lyz2	-0.617115	5.05814	11.7044	0.000623515	0.0245581
Golga2	0.375976	6.1223	11.7016	0.000624454	0.0245581
Bzw2	-0.319795	7.85882	11.674	0.000633807	0.0248766
Otud1	0.503668	4.4407	11.6591	0.000638892	0.0250267
Prl6a1	2.46891	0.492874	11.645	0.000643748	0.0251671
Mccc2	-0.345451	6.08267	11.6361	0.000646824	0.0252376
Dusp15	1.45612	1.16922	11.6124	0.000655141	0.0255119
Antxr2	0.363349	6.08702	11.6074	0.000656888	0.0255298
Sptan1	0.317073	10.1496	11.5986	0.000660013	0.025601
Smarcd3	0.358645	6.51314	11.5764	0.000667934	0.0258576
Ncs1	0.308347	6.51937	11.5468	0.00067866	0.0262217
Mlycd	0.497264	5.99157	11.5174	0.000689469	0.0265875
Pcbp2	-0.405797	6.21096	11.5072	0.00069326	0.0266818
Ifi27l2b	-0.367417	6.39197	11.5031	0.000694804	0.0266893
Hadhb	-0.30591	9.57229	11.4793	0.000703758	0.026981
Sulf1	0.37715	6.93923	11.4576	0.000712009	0.0272231
Map2k3	0.414024	7.06169	11.4538	0.000713495	0.0272231
Msn	0.305712	9.62939	11.4464	0.000716337	0.0272231
Amd1	-0.308388	7.45386	11.4455	0.000716673	0.0272231
Natd1	0.38069	6.26448	11.4448	0.00071694	0.0272231
Plcd3	0.495276	5.38047	11.4353	0.000720609	0.0273101
Pmvk	0.389168	5.78483	11.4279	0.000723488	0.0273669
Lrrc2	0.318741	6.00514	11.4223	0.000725697	0.0273982
Cmss1	-0.763611	3.19377	11.4182	0.000727278	0.0274056
Phyh	-0.286164	7.18692	11.4034	0.000733115	0.0275732
NEWGENE_1308171	-0.855678	3.27139	11.3819	0.000741633	0.0278407
Gpr146	0.450662	6.40828	11.3653	0.000748288	0.0280374
Cacnb2	0.368387	6.35106	11.3604	0.00075027	0.0280587
Ptprk	-0.351615	6.62229	11.3479	0.000755317	0.0281928
Tmem44	-0.66675	2.99145	11.3434	0.00075715	0.0281928
Fbln1	0.642364	4.31445	11.3411	0.000758124	0.0281928
Cd34	0.559987	4.54765	11.3242	0.000765053	0.0283744
Zc3h12a	0.544334	4.9886	11.3214	0.00076621	0.0283744
Dusp2	-0.76979	2.38387	11.3187	0.000767302	0.0283744
Srm	-0.308555	6.48904	11.3135	0.000769464	0.0284014
Art4	0.354068	6.00149	11.282	0.000782628	0.0288336
Mt-nd4l	-1.00905	7.5439	11.2768	0.000784811	0.0288604
Ghitm	-0.286697	9.54817	11.2673	0.000788831	0.0289545
Slc7a3	-0.361172	5.79976	11.2437	0.000798947	0.0292296
Suclg2	-0.29735	7.38198	11.2429	0.000799277	0.0292296
Pla2r1	0.560235	4.15314	11.2299	0.000804914	0.0293816
Herpud1	-0.294632	8.10497	11.2175	0.000810315	0.0295244
Kcnj5	0.327991	6.03305	11.1805	0.000826611	0.0300629
Gtf2ird1	-0.781984	3.92357	11.1738	0.000829627	0.0300752
Cfap45	0.987077	2.25445	11.1694	0.000831581	0.0300752
Mt-nd6	-0.552072	7.62597	11.1692	0.000831683	0.0300752
Clec7a	-0.94486	1.74865	11.1662	0.000833019	0.0300752
Ca14	-0.41166	4.47192	11.1517	0.000839545	0.0302557
Rhpn2	0.42563	4.81222	11.1405	0.000844622	0.0303396
Itga5	0.512809	6.78019	11.1355	0.000846932	0.0303396
LOC100360413	-0.337846	11.5308	11.1347	0.000847282	0.0303396
LOC100912399	-0.721826	4.43597	11.1331	0.000847997	0.0303396
Trpm1	-4.1505	-1.02429	11.1273	0.000850656	0.0303799
Tp53inp1	-0.340853	6.6231	11.1186	0.000854672	0.0304546
Cpd	0.305229	8.41287	11.1161	0.000855819	0.0304546
Camp	1.43567	1.1562	11.1047	0.000861115	0.0305881
Afap1l1	0.35175	6.43314	11.0846	0.000870461	0.0308648
Tmem63b	0.389809	6.30272	11.079	0.00087312	0.0309038
Adam33	0.73314	3.10437	11.0404	0.000891471	0.0314971
Pik3r5	1.04282	1.87155	11.0321	0.000895498	0.0315434
Tdrd7	0.308412	6.14355	11.0264	0.000898254	0.0315434
Spry1	0.420885	4.9538	11.0256	0.000898605	0.0315434
Rcsd1	0.383693	5.58825	11.0245	0.000899149	0.0315434
Pfkp	0.342244	8.8946	11.0128	0.000904839	0.0316869
Flt4	1.18816	2.29979	11.0053	0.000908536	0.0317603
Hibch	-0.379367	5.30089	10.9902	0.000915933	0.0319625
Lvrn	2.34412	0.141026	10.9776	0.000922213	0.0321251
Vwa7	0.806495	3.06273	10.9642	0.00092889	0.0323009
Nudc	-0.422139	6.7622	10.9338	0.000944244	0.0327773
Rpl36a	-0.379226	7.015	10.9181	0.000952291	0.0329989
Ophn1	0.324872	6.56668	10.8548	0.000985417	0.0340736
LOC100911516	-0.277296	7.24837	10.8483	0.00098886	0.0340736
Pdia4	-0.278725	8.13673	10.846	0.000990081	0.0340736
Itga3	0.421135	6.07338	10.8445	0.000990871	0.0340736
LOC100909485	-4.77908	-0.820792	10.8426	0.0009919	0.0340736
Cyp4f5	0.630816	3.69847	10.8354	0.000995763	0.0341471
Wwc2	0.299598	7.48623	10.8278	0.000999868	0.0341859
Serpinb3a	3.19313	-0.200635	10.8269	0.00100034	0.0341859
Tnfsf18	-0.467842	4.6476	10.7591	0.00103765	0.0353999
Dele1	-0.30203	6.47698	10.7295	0.00105442	0.035879
Phlda3	0.297596	7.0281	10.7279	0.00105532	0.035879
Sod1	-0.304055	8.60848	10.7113	0.00106482	0.0361401
Cdkn3	-0.654321	3.38792	10.6978	0.00107262	0.0363425
Kif1a	0.537631	5.18205	10.6918	0.00107609	0.0363979
Col4a1	0.522873	9.89999	10.6851	0.00107999	0.0364677
Gch1	1.16285	1.91235	10.6812	0.00108228	0.0364828
Slc7a2	0.665823	4.36775	10.6569	0.00109663	0.0368354
Dhcr7	0.377842	6.07359	10.6559	0.00109719	0.0368354
LOC100911991	-1.44593	3.87626	10.654	0.00109832	0.0368354
Lss	0.295613	7.44362	10.6423	0.00110533	0.037008
Ypel5	-0.300529	7.08415	10.6282	0.00111379	0.0372282
Tnfrsf1b	0.696297	3.73928	10.6206	0.00111836	0.0373181
Crym	0.429856	4.95876	10.6074	0.00112634	0.0375214
Slco5a1	0.341577	5.84384	10.5769	0.00114508	0.0380402
Gpx1	0.334229	6.94794	10.5758	0.00114575	0.0380402
Ablim2	-0.841704	2.21254	10.5371	0.00116999	0.03878
Lrrc43	4.39697	-0.627714	10.5211	0.00118021	0.0390533
Traip	-1.06664	1.31414	10.5105	0.00118695	0.0392109
Nacad	0.512954	4.67367	10.4939	0.00119772	0.039501
Ntf3	-1.01598	1.74016	10.4758	0.0012095	0.039823
Mmp17	0.564578	3.58962	10.4091	0.00125394	0.0412178
Nmrk2	-1.12922	1.33937	10.399	0.00126084	0.0413759
Fbxo34	0.375328	5.01675	10.3601	0.00128767	0.0421867
Hspa5	-0.271034	11.0677	10.3181	0.00131733	0.0430871
Ackr3	0.552129	5.07476	10.3086	0.00132414	0.0432384
Pink1	-0.380119	7.33827	10.288	0.00133896	0.0436505
Aacs	0.364659	6.18154	10.2817	0.00134355	0.0436934
Atp9a	0.459432	6.47972	10.2802	0.00134468	0.0436934
Fxn	-0.413422	4.71812	10.2741	0.00134912	0.0437523
Lrrc10	-0.41806	5.31186	10.2716	0.00135091	0.0437523
Aoc3	-1.11682	1.17318	10.2485	0.00136795	0.0442319
Mrps18b	-0.297419	7.02994	10.2194	0.00138973	0.044863
Marchf3	0.421689	5.07712	10.1634	0.00143259	0.0461077
Thbd	0.762634	2.86457	10.1629	0.00143294	0.0461077
Sesn2	-0.311786	7.04713	10.1236	0.00146387	0.0470264
Adamtsl5	0.66425	3.97077	10.1125	0.00147268	0.0471784
Nfkb1	0.318697	6.83997	10.1116	0.00147336	0.0471784
Sdc2	-0.31671	6.08262	10.1011	0.0014818	0.0472789
Nol3	-0.370047	5.31278	10.1006	0.00148217	0.0472789
Ufsp2	-0.362468	5.97259	10.0978	0.00148446	0.0472789
Rps7	-0.31533	9.17948	10.0958	0.00148604	0.0472789
Filip1	0.322846	6.32779	10.0908	0.00149008	0.0473315
Plk2	0.30859	8.46907	10.0867	0.00149346	0.0473358
Hsf2bp	1.35692	1.18547	10.0842	0.00149547	0.0473358
Slc43a3	1.00699	1.87905	10.0818	0.00149738	0.0473358
Tmem126b	-0.459815	4.81183	10.073	0.00150459	0.0474272
Pnpla6	0.466807	4.23345	10.0724	0.00150505	0.0474272
Rpl30	-0.45805	5.24623	10.0538	0.00152034	0.0477698
Angptl4	1.38365	2.23354	10.0533	0.00152075	0.0477698
Tmem230	-0.4055	4.89003	10.0271	0.00154252	0.0483769
Rasgrp3	0.395731	7.84883	10.0199	0.00154859	0.0484906
Mrpl44	-0.318993	5.49309	10.0142	0.00155341	0.0485648
Dpy19l1	0.310065	6.84182	10.0086	0.00155814	0.0485818
Sparc	0.383031	10.5289	10.0077	0.00155885	0.0485818
Slc8a1	0.272328	10.1111	9.99825	0.00156689	0.0487557
Upk1b	0.497747	4.24365	9.98733	0.00157621	0.0489579
LOC100910446	6.61772	0.883694	9.98439	0.00157872	0.0489579
Habp4	0.338565	6.14148	9.98197	0.0015808	0.0489579
Idh1	-0.349134	7.17306	9.97527	0.00158657	0.0490598
Snurf	-0.396906	5.63379	9.96547	0.00159504	0.0491373
LOC100912195	-0.39993	5.66608	9.96348	0.00159676	0.0491373
Ccl6	1.38804	1.78915	9.96106	0.00159886	0.0491373
Icam1	0.422197	6.66991	9.95963	0.0016001	0.0491373
Adamts1	-0.285712	6.82541	9.95806	0.00160147	0.0491373
Fat2	2.05081	0.444309	9.9345	0.00162209	0.0496932
C1qtnf7	0.870602	2.62396	9.90355	0.0016496	0.0504579
LOC102552659	6.58701	0.772141	9.89392	0.00165826	0.0506446
Testin	-1.33073	0.626741	9.88487	0.00166643	0.0507402
Hiatl3	-0.36179	6.15237	9.88479	0.00166651	0.0507402
Lamb1	0.313707	8.82393	9.84799	0.00170017	0.0514828
Tsen34	6.54455	0.782301	9.846	0.00170202	0.0514828
Fam131b	0.524536	3.78051	9.84526	0.0017027	0.0514828
Coq8a	-0.421759	7.04139	9.8435	0.00170433	0.0514828
Eea1	0.376778	5.66228	9.84182	0.00170588	0.0514828
Ccsap	2.23169	0.0694205	9.84118	0.00170648	0.0514828
Mtfmt	-0.50238	3.84421	9.82931	0.00171753	0.0517373
Rpl37	-0.393154	8.55691	9.78292	0.00176141	0.0529785
LOC497796	-3.91835	-1.0909	9.77696	0.00176713	0.0530123
Rps11	-0.28474	9.50519	9.77617	0.00176788	0.0530123
Sec22b	-0.251369	7.27558	9.75894	0.00178453	0.0534306
Napb	0.661324	3.66105	9.75236	0.00179093	0.0534708
Shb	0.591263	4.15594	9.75202	0.00179126	0.0534708
Gas7	0.369203	4.77921	9.7388	0.00180419	0.0537756
Sptlc2	0.270422	7.10191	9.73587	0.00180706	0.0537804
Vegfa	0.286273	8.37781	9.70596	0.00183671	0.0545809
Ceacam4	-4.32165	-0.961378	9.69224	0.00185048	0.0549038
Jak2	0.306783	7.17224	9.68962	0.00185312	0.0549038
Cp	0.478453	4.61705	9.68118	0.00186165	0.0550741
Sec11c	-0.359388	6.20493	9.67439	0.00186854	0.0551958
Nrcam	-0.672645	3.21039	9.65294	0.00189049	0.0557609
Rps15a	-0.31085	9.36868	9.64381	0.00189991	0.0559557
Susd6	0.390353	5.85381	9.62058	0.00192409	0.0565836
St3gal4	0.295458	6.17091	9.5968	0.00194916	0.0572361
Spink8	0.415745	6.76431	9.58835	0.00195816	0.0574151
Tmed8	0.807331	2.45416	9.58342	0.00196343	0.0574846
Spsb2	-4.33244	-0.975432	9.55693	0.00199196	0.0582339
Gstk1	0.39701	4.57487	9.55079	0.00199863	0.058343
Lif	0.565693	3.87047	9.53487	0.00201604	0.0587646
Rbm20	0.307085	8.38446	9.52209	0.00203013	0.0590577
Spg21	-0.274896	6.8182	9.52035	0.00203206	0.0590577
Rpl27	-0.387525	8.46759	9.50984	0.00204373	0.0593101
Prss30	4.38346	-0.62809	9.50292	0.00205145	0.0594471
S1pr1	0.329177	7.10733	9.49389	0.00206158	0.0596196
Fitm1	-0.724072	2.91366	9.49225	0.00206342	0.0596196
Syt11	0.436719	4.21988	9.47334	0.0020848	0.0601157
Hmmr	-0.484567	4.19573	9.4717	0.00208666	0.0601157
Ilk	0.269252	7.90852	9.46802	0.00209085	0.0601169
Arhgef2	-0.298545	7.28964	9.46634	0.00209276	0.0601169
Gpr63	-0.898074	1.78835	9.46026	0.00209971	0.0602291
Laptm4b	0.25541	7.12159	9.45153	0.00210974	0.060412
Bak1	0.311627	6.04327	9.44681	0.00211517	0.060412
NEWGENE_620180	-0.484839	5.68973	9.44676	0.00211523	0.060412
Abcc4	-0.339021	6.52879	9.41898	0.00214751	0.0612457
Crlf2	0.745813	2.61549	9.40794	0.00216048	0.0615271
Mllt11	0.412341	5.23049	9.39426	0.00217666	0.0618991
Dapp1	-0.634983	3.04644	9.37906	0.00219478	0.0623249
LOC108348050	6.17522	0.528459	9.37118	0.00220423	0.0625038
LOC100911769	0.387207	5.7691	9.34062	0.0022413	0.063464
Hmgcs1	0.271711	9.43137	9.32842	0.00225627	0.0637246
Cav1	-0.377904	6.07616	9.32642	0.00225873	0.0637246
Aqp3	4.30497	-0.673891	9.32527	0.00226015	0.0637246
LOC103692716	9.67681	3.61208	9.31445	0.00227354	0.0640111
Ldhb	-0.269616	9.72178	9.29897	0.00229283	0.0644627
Ptges	1.44699	1.17078	9.28496	0.00231043	0.0648656
Stap2	0.633157	2.92389	9.27239	0.00232635	0.0651999
Dhrs3	-0.750656	2.12828	9.27036	0.00232892	0.0651999
Col4a2	0.588063	9.23789	9.26465	0.00233619	0.0652715
Usp53	0.271095	6.37604	9.26318	0.00233807	0.0652715
Eprs	-0.264005	9.63884	9.23849	0.0023698	0.0660645
B3galt2	0.567346	3.75192	9.23299	0.00237693	0.0661703
Atp5mc2	-0.345235	7.95984	9.22571	0.0023864	0.0662935
Bcr	0.489018	5.19775	9.22444	0.00238805	0.0662935
Cpeb4	0.272356	6.963	9.21651	0.00239842	0.0664883
Mmp13	2.33892	0.129852	9.19888	0.00242163	0.0670315
Tpm3	0.254514	7.26779	9.1965	0.00242478	0.0670315
Ltbp1	0.417733	5.50224	9.1934	0.00242889	0.0670516
Spryd3	0.365272	5.152	9.17969	0.00244715	0.0674617
Nr4a3	0.917703	1.93708	9.17143	0.00245823	0.0676729
Lsmem1	-0.672744	2.52165	9.1675	0.00246351	0.0677242
Anxa2	0.281105	10.257	9.16401	0.00246821	0.0677596
Slc16a12	0.533722	4.26835	9.14419	0.00249509	0.0683221
Otud7b	0.280603	6.5057	9.14315	0.00249651	0.0683221
Grem2	2.10223	1.13938	9.1413	0.00249904	0.0683221
Smpdl3a	-0.425201	4.77413	9.13306	0.00251032	0.0685359
LOC100912262	1.16807	2.95691	9.12105	0.00252685	0.0688724
Rdh5	2.46486	-0.12543	9.11906	0.0025296	0.0688724
Sh3bgr	0.315623	8.77912	9.10764	0.00254544	0.0692088
Pofut2	0.28471	6.91335	9.08623	0.00257541	0.0697899
Bicd1	0.803568	2.4329	9.08495	0.00257722	0.0697899
LOC103694878	4.28561	-0.682954	9.08484	0.00257738	0.0697899
Mavs	-0.411158	4.74549	9.0804	0.00258364	0.0698639
Utp11	-0.340821	5.07465	9.06605	0.00260398	0.0703182
Gins2	-0.37779	6.22573	9.06087	0.00261137	0.0704058
Serf1	-0.686661	3.24049	9.0588	0.00261433	0.0704058
Igfbp7	0.306795	6.41577	9.05594	0.00261842	0.0704203
Htra3	0.865527	1.93907	9.04641	0.00263212	0.0705356
Hcst	-2.68198	-0.728173	9.04608	0.00263258	0.0705356
Acat1	-0.296638	7.38416	9.04553	0.00263338	0.0705356
Pparg	-1.22167	0.804095	9.04055	0.00264056	0.0705417
Lilra5	-2.68338	-0.728114	9.04043	0.00264073	0.0705417
Mrpl15	-0.28516	7.24064	9.03495	0.00264867	0.0706585
Miip	6.08682	0.437252	9.02921	0.00265699	0.070784
LOC100362027	-0.375716	8.69967	9.02618	0.0026614	0.070784
Lrrtm4	2.17954	0.0389446	9.02434	0.00266409	0.070784
Fads2	0.304716	6.17777	9.01306	0.00268057	0.0711201
Ect2	-1.0268	3.07528	9.00981	0.00268535	0.0711201
Tnfaip2	0.432826	5.67751	9.00834	0.0026875	0.0711201
Dhcr24	0.304515	7.46174	9.00507	0.00269231	0.0711525
Smarcb1	8.9182	2.77972	9.00199	0.00269685	0.0711775
Akip1	0.300786	6.39318	8.99189	0.00271181	0.0714516
NEWGENE_1310139	0.477113	6.52182	8.98769	0.00271804	0.0714516
Ap3m1	-0.3806	5.78862	8.98769	0.00271805	0.0714516
LOC108348293	-2.37941	-0.561201	8.98164	0.00272706	0.0715934
Clybl	-0.474844	3.91895	8.95753	0.00276328	0.0724485
Tmem119	0.384749	4.57394	8.95278	0.00277048	0.0725411
Tmem65	0.398289	4.81844	8.94849	0.00277698	0.0726156
Ehd1	0.312044	6.66889	8.93772	0.00279341	0.0729488
Slc29a3	0.468684	4.04989	8.93079	0.00280404	0.07313
Phf12	0.62482	4.0339	8.91926	0.00282179	0.0734962
Upf3a	0.484243	3.87571	8.91548	0.00282764	0.0735521
Pak2	6.07983	0.427466	8.91042	0.00283548	0.0736594
Tmeff1	0.357486	5.87816	8.8943	0.00286063	0.0742153
Fkbp3	-0.383519	6.99106	8.8868	0.0028724	0.0744234
Bdh1	0.308396	5.93888	8.88392	0.00287692	0.0744432
Cabcoco1	-0.562403	3.59768	8.8815	0.00288075	0.074445
Rpl3	-0.251989	10.4046	8.86634	0.00290477	0.074968
Nupr1l1	6.20136	0.502441	8.86288	0.00291028	0.0750125
Idi1	0.321106	8.11654	8.85128	0.00292884	0.0753823
Rfc4	-0.431904	4.20879	8.84832	0.00293358	0.0753823
Pcsk9	1.34733	1.70866	8.84672	0.00293617	0.0753823
Zkscan5	0.304647	6.25418	8.84444	0.00293984	0.0753823
Prkca	0.358369	5.37927	8.82794	0.00296654	0.0759686
P4ha2	0.337331	6.16186	8.81114	0.00299397	0.0765722
Gsr	-0.277999	6.3031	8.78847	0.0030314	0.0774297
Paics	-0.285186	7.89815	8.77697	0.00305057	0.0778191
Wfdc18	2.40071	-0.163607	8.76905	0.00306384	0.0780571
LOC100911572	-4.10834	-1.05023	8.76394	0.00307244	0.0781758
Vgll3	-0.401705	4.73684	8.75958	0.00307979	0.0782623
Ndrg4	0.259902	8.32539	8.75278	0.0030913	0.0783973
Ndufa1	6.02133	0.325047	8.75177	0.00309302	0.0783973
Cacna1h	0.491448	5.20973	8.74087	0.00311156	0.0787665
Ramp1	-0.882779	2.28414	8.73435	0.00312271	0.078948
Mt-atp8	-0.998832	7.16004	8.72883	0.00313217	0.0789902
Tshz2	0.572211	3.47664	8.72873	0.00313235	0.0789902
Abhd1	0.763691	2.61171	8.72287	0.00314242	0.0791435
Aplp2	0.278639	8.3434	8.71187	0.00316145	0.0795146
Pigs	0.329559	5.43232	8.70972	0.00316518	0.0795146
Aebp1	0.487124	5.93538	8.6971	0.00318717	0.0799658
Actn4	0.368784	8.32014	8.68926	0.00320091	0.0800123
Gramd2b	0.269761	6.89299	8.68837	0.00320247	0.0800123
Hdc	1.59694	1.51254	8.68832	0.00320255	0.0800123
Tacc3	-0.419946	4.06574	8.68683	0.00320517	0.0800123
Ramp3	0.955487	2.43235	8.67862	0.00321965	0.0802726
Lrig1	0.359514	5.64976	8.676	0.00322427	0.0802868
Arhgap1	0.255491	7.53536	8.64348	0.00328234	0.0816302
Bdh2	-0.469663	3.59403	8.6372	0.00329366	0.0818092
Prkaca	0.244281	8.20585	8.63128	0.00330439	0.081973
Cltb	0.37039	6.85851	8.62697	0.00331222	0.0820645
Myo1b	0.251727	6.86005	8.61913	0.0033265	0.0823153
Sgms1	0.260929	7.11909	8.59018	0.0033798	0.08353
Tbc1d2b	0.271551	6.28782	8.57859	0.00340139	0.0839463
Nadk2	-0.366942	5.01307	8.57632	0.00340563	0.0839463
Dars	-0.312325	6.0965	8.57433	0.00340935	0.0839463
Fam167a	0.76871	2.4069	8.56595	0.00342509	0.0841033
Snap91	0.449665	5.25124	8.56419	0.0034284	0.0841033
LOC103690035	1.99833	1.47155	8.56416	0.00342846	0.0841033
Sh3tc1	0.490068	4.39828	8.54943	0.00345631	0.0846817
Ifitm1	0.413288	4.29654	8.54369	0.00346721	0.0847253
Itga11	-0.908713	1.47213	8.54078	0.00347277	0.0847253
Sgo2	-0.685486	2.59062	8.54067	0.00347298	0.0847253
Ccnb1	-0.472764	3.94859	8.53951	0.00347518	0.0847253
Rpl9	-0.395528	9.64606	8.53726	0.0034795	0.0847262
Vasp	0.260147	6.8095	8.5211	0.00351053	0.0853768
Slc66a3	-0.409279	5.2528	8.5122	0.00352773	0.08569
Col16a1	0.763369	4.47744	8.50654	0.00353871	0.085849
Slc35a3	-0.362307	4.81729	8.50438	0.00354293	0.085849
Zfp706	-0.328126	6.11074	8.49104	0.003569	0.086375
Abtb2	0.362645	5.12658	8.47545	0.00359972	0.0870122
Atp13a2	0.574528	4.80339	8.46023	0.00362996	0.0876363
Bicc1	0.265032	6.22509	8.45265	0.00364512	0.0878952
Hrc	-0.68926	2.84267	8.45018	0.00365007	0.0879077
Pnma2	0.417252	4.65801	8.44475	0.00366098	0.0880635
Oma1	-0.429951	4.09878	8.43405	0.00368258	0.0884758
Fam220a	-0.425671	4.07521	8.42116	0.00370878	0.0889626
Rpl36al	-0.337432	6.87448	8.41967	0.00371182	0.0889626
Nt5c3a	-0.305172	5.3317	8.40839	0.00373493	0.0894082
Fuca1	0.247335	6.48405	8.40594	0.00373997	0.0894209
Ptges3	-0.27278	8.21181	8.40338	0.00374524	0.0894391
Tgfb2	0.349733	6.98845	8.40087	0.00375041	0.0894548
Arrdc4	-0.369809	4.7763	8.39253	0.00376767	0.0897584
Ppm1l	0.311385	6.70086	8.38425	0.00378487	0.0899589
Creb3	0.244885	7.55328	8.38411	0.00378516	0.0899589
LOC100910708	5.90801	0.239705	8.37793	0.00379805	0.0901572
Bdnf	0.583047	3.88234	8.37569	0.00380274	0.0901604
Eef1a1	-0.261372	12.3828	8.34414	0.00386933	0.0916295
Ece1	0.413851	5.79634	8.3241	0.00391226	0.0925357
Mical2	0.342023	7.36489	8.32063	0.00391974	0.092599
Brsk1	0.62466	2.90479	8.31742	0.00392667	0.092599
Afmid	-0.345686	5.02052	8.31636	0.00392895	0.092599
LOC290595	4.04048	-0.786373	8.31183	0.00393878	0.0927203
P2rx1	-1.53524	0.37468	8.30145	0.00396135	0.093141
Fxyd5	0.608502	3.7021	8.28882	0.003989	0.0936654
LOC100910581	4.55449	-0.565109	8.28695	0.0039931	0.0936654
Cidea	0.355029	4.83731	8.28263	0.00400262	0.0937777
Smim5	-0.501798	3.56778	8.27974	0.00400898	0.0938158
Nudt12	-0.550652	3.45733	8.27706	0.00401491	0.0938437
Scn1a	-0.422089	4.14315	8.27447	0.00402063	0.0938668
Tns1	0.390128	8.27913	8.27215	0.00402577	0.0938763
Ogn	-0.868168	3.27056	8.24135	0.00409467	0.0953708
Ccn2	0.342927	8.75368	8.22196	0.00413864	0.0961435
Spryd7	-0.365051	5.23705	8.22063	0.00414167	0.0961435
Hip1	0.292335	7.82915	8.22031	0.0041424	0.0961435
Babam2	-0.316296	4.98638	8.20454	0.00417858	0.0968697
Hint3	-0.515736	3.71193	8.19847	0.00419257	0.0970806
Gnl3	-0.301908	6.7772	8.18828	0.00421619	0.0975135
Slc28a1	1.32687	0.905796	8.18001	0.00423545	0.0978448
Ctsh	0.327275	6.29978	8.17192	0.0042544	0.0980376
Stambpl1	0.39267	4.38017	8.17067	0.00425731	0.0980376
Cpt1a	0.301822	6.70526	8.17011	0.00425864	0.0980376
Erlin1	-0.356473	4.71965	8.16162	0.00427862	0.0983835
Rexo2	-0.281643	6.04803	8.15887	0.00428511	0.0984184
Tm6sf1	0.629366	2.97726	8.15142	0.00430274	0.0987091
Rhobtb2	0.358778	5.27247	8.13654	0.0043382	0.0994075
Osgin1	0.458435	4.73397	8.12217	0.00437272	0.0999106
Il1a	1.16459	2.22906	8.12202	0.00437308	0.0999106
Wars1	-0.328415	7.51057	8.12111	0.00437528	0.0999106
Sbf2	-0.270926	6.60852	8.11438	0.00439156	0.100167
Zfp277	-0.440739	4.37589	8.11192	0.00439751	0.100187
Praf2	0.639867	3.03928	8.10774	0.00440767	0.100304
Mt-nd4	-0.812952	10.2262	8.10437	0.00441587	0.100375
Scara5	0.721632	2.9231	8.09527	0.00443809	0.100764
Sgcg	-0.253849	6.66095	8.07183	0.00449588	0.101878
Cnn3	-0.288395	7.59511	8.07	0.0045004	0.101878
Asic4	4.04076	-0.784578	8.06914	0.00450255	0.101878
Lrrfip1	0.26323	7.19357	8.05884	0.00452821	0.102342
Xpr1	0.313434	6.54236	8.05487	0.00453816	0.10245
Ablim3	1.40498	0.954939	8.05124	0.00454725	0.102538
Cyp7b1	0.751879	3.72349	8.03974	0.00457621	0.103074
Sacs	0.260508	8.06901	8.02518	0.00461314	0.103788
LOC100910771	0.486075	5.29252	8.00983	0.00465242	0.104513
Aldh6a1	-0.397531	6.5038	8.00725	0.00465905	0.104513
Lipg	0.741897	2.63667	8.00642	0.00466118	0.104513
Ptcd3	-0.261591	7.05211	7.98841	0.00470778	0.105438
Gsn	0.414093	6.40345	7.98033	0.00472883	0.10579
Mrc2	0.625437	4.69913	7.97809	0.00473469	0.105802
Ndrg3	0.614609	3.40598	7.97604	0.00474006	0.105803
Syt3	0.616478	3.00842	7.97153	0.00475187	0.105947
Olfml2b	0.392859	5.41819	7.96938	0.00475753	0.105954
Ccdc142	0.667512	2.52971	7.96231	0.00477614	0.105992
Rxrg	-0.808543	2.08167	7.96074	0.00478029	0.105992
Atpaf2	-0.318473	5.0202	7.96017	0.00478179	0.105992
LOC365238	-0.622944	3.30714	7.95805	0.00478739	0.105992
Rnf152	-0.724029	2.10503	7.95783	0.00478798	0.105992
Btf3l4	-0.357908	5.23496	7.95624	0.00479218	0.105992
Mb	-0.402963	9.48265	7.95267	0.00480164	0.105992
Fam124a	-2.37527	-0.624505	7.95052	0.00480737	0.105992
Cd44	0.380737	7.4489	7.95052	0.00480737	0.105992
Tmsb4x	-0.305857	9.35268	7.94757	0.00481519	0.106047
Eng	0.372911	5.91235	7.94483	0.0048225	0.10609
Rarb	0.569126	3.56077	7.93836	0.00483978	0.106352
Prickle1	0.361144	6.62317	7.93579	0.00484666	0.106385
Septin6	0.401506	5.78931	7.93333	0.00485324	0.106412
LOC100911422	4.18405	4.48575	7.91582	0.00490044	0.107328
Manf	-0.231251	7.46476	7.89874	0.00494693	0.108226
Klra5	-3.62983	-1.16117	7.88546	0.00498337	0.108784
LOC100302465	-3.62983	-1.16117	7.88546	0.00498337	0.108784
Samd12	-0.575949	3.41583	7.87992	0.00499866	0.108995
Impdh2	-0.242031	7.36794	7.87336	0.00501684	0.108995
Plin3	0.343861	6.15175	7.87138	0.00502233	0.108995
Dctpp1	-0.540583	3.59795	7.87084	0.00502382	0.108995
LOC498316	-3.62522	-1.16134	7.86979	0.00502676	0.108995
Ccdc141	0.269968	8.05151	7.86844	0.00503051	0.108995
Psmg2	-0.315054	5.41387	7.86806	0.00503155	0.108995
Ptprv	0.594846	2.78402	7.86372	0.00504366	0.109138
Myh4	-1.25245	0.487065	7.8608	0.00505181	0.109195
Tmem132b	-3.6215	-1.16149	7.85707	0.00506222	0.109301
Sbspon	-3.62062	-1.16152	7.85417	0.00507037	0.109307
Tcn2	0.274888	5.92427	7.85045	0.00508082	0.109307
Fzd1	0.301142	7.84961	7.84893	0.00508507	0.109307
LOC100909964	-3.61778	-1.16163	7.8444	0.00509783	0.109307
Anxa3	-0.358864	5.26723	7.84403	0.00509887	0.109307
Slf2	-0.282165	5.88541	7.84245	0.00510333	0.109307
Dkkl1	-3.6169	-1.16166	7.8415	0.00510601	0.109307
Galnt15	1.4321	0.762639	7.84097	0.00510751	0.109307
Spp1	-0.306664	7.63106	7.83934	0.00511214	0.109307
Nit2	-0.285958	6.6474	7.82993	0.0051388	0.109587
Arhgef33	-3.6132	-1.16181	7.82888	0.0051418	0.109587
Slc52a3	-3.6132	-1.16181	7.82888	0.0051418	0.109587
Frat2	-3.6095	-1.16195	7.81629	0.00517774	0.110234
Etv4	0.631205	3.33596	7.81273	0.00518793	0.110333
LOC100911674	-3.60646	-1.16195	7.80742	0.00520322	0.110514
Klhl29	-0.6274	2.89918	7.8059	0.0052076	0.110514
Fbxo5	-0.667492	2.56075	7.80204	0.00521872	0.110631
Knstrn	-0.683451	2.83075	7.79333	0.00524395	0.111047
Adgrd1	0.603326	3.85746	7.76708	0.00532069	0.112552
LOC499235	-0.230213	8.07492	7.75225	0.00536457	0.113218
Bnip3	-0.265657	7.50827	7.7522	0.00536472	0.113218
Actn2	0.310799	10.4294	7.75066	0.0053693	0.113218
Cxadr	0.335531	5.8985	7.74659	0.00538141	0.113353
St3gal1	0.245568	7.05491	7.73757	0.00540836	0.113765
Ch25h	1.36392	0.721809	7.7362	0.00541246	0.113765
Mllt6	0.392592	5.69109	7.73057	0.00542936	0.113999
Itgb1	0.259327	10.4351	7.72371	0.00545003	0.114312
Fam13a	0.845536	2.06554	7.72012	0.00546088	0.114412
Plce1	0.287248	5.58548	7.71815	0.00546684	0.114412
Gtf2e1	-0.370534	4.9062	7.71595	0.00547352	0.114412
B4galt5	0.2629	7.16349	7.71451	0.00547787	0.114412
Slc48a1	-0.276699	5.97647	7.71096	0.00548865	0.114447
Hp	2.00899	0.186433	7.71016	0.00549109	0.114447
Akap9	0.249462	6.38236	7.69648	0.00553288	0.115197
Atp1b1	0.302027	9.04679	7.69213	0.00554621	0.115353
Hibadh	-0.305187	6.58567	7.68534	0.00556711	0.115666
Cxcl10	-0.356296	5.24649	7.66615	0.00562663	0.116772
Pcbp4	0.384472	5.45213	7.6644	0.00563209	0.116772
Ctrl	2.37625	-0.173745	7.64287	0.00569971	0.117946
LOC317588	2.89336	0.72854	7.64042	0.00570748	0.117946
Ndn	0.338112	4.82827	7.64007	0.00570856	0.117946
Rtn4r	-2.52253	-0.782631	7.63438	0.0057266	0.117946
Ttc32	-0.75143	2.34371	7.63412	0.00572744	0.117946
Adm	-0.435455	3.8767	7.63332	0.00572997	0.117946
C1qbp	-0.305235	7.12431	7.6332	0.00573037	0.117946
Ssbp3	0.507755	4.62965	7.62966	0.00574162	0.118055
NEWGENE_1304700	0.309044	5.52167	7.62251	0.00576443	0.118401
Actr1a	0.268365	8.61537	7.61734	0.00578097	0.118518
Rps25	-0.375813	7.84142	7.61699	0.00578208	0.118518
Dtna	0.360605	5.75924	7.61103	0.00580123	0.118672
Ier3	0.276999	6.91207	7.61092	0.00580159	0.118672
Zg16b	-0.476301	3.6216	7.60061	0.00583485	0.11923
LOC100361898	-0.268541	5.93533	7.58861	0.00587382	0.119902
Fbxo44	0.855137	2.12775	7.5769	0.0059121	0.120447
Tcp11l2	-0.273736	6.62063	7.57628	0.00591415	0.120447
Arhgef3	0.368543	5.02621	7.57488	0.00591874	0.120447
Kifc3	0.424595	4.16217	7.57276	0.00592568	0.120465
Mt-co2	-0.664594	11.5506	7.56144	0.00596304	0.121042
Mmd2	1.69891	0.215537	7.56046	0.00596629	0.121042
Chchd6	-0.404819	4.3658	7.55593	0.00598129	0.121222
Lipn	2.27735	-0.233706	7.55327	0.00599013	0.121277
Nfam1	-0.691277	2.35354	7.54236	0.00602652	0.121889
Bmp10	0.526411	3.76085	7.53916	0.00603721	0.121981
Hexim1	0.381797	5.58444	7.52975	0.00606883	0.122495
Wfdc21	2.11354	0.0050038	7.52399	0.00608828	0.122763
LOC100912498	6.74004	1.00457	7.51593	0.00611558	0.123079
Cacna1c	0.273707	6.68232	7.51568	0.0061164	0.123079
Slc45a1	3.89999	-0.841021	7.50899	0.00613917	0.123412
Gja5	-0.359698	4.70383	7.5049	0.00615313	0.123568
Rsad2	-0.407986	5.3228	7.50146	0.0061649	0.123679
LOC292543	0.997861	1.40037	7.49439	0.00618914	0.123997
Zwilch	-0.487922	3.77037	7.49318	0.0061933	0.123997
Csrnp1	0.374829	5.92551	7.48903	0.0062076	0.124158
Klhl5	-0.323418	4.79613	7.4813	0.00623431	0.124483
Adamts7	0.384166	5.41032	7.48016	0.00623826	0.124483
LOC100360449	0.483536	8.64938	7.47889	0.00624266	0.124483
Azin2	1.12502	1.36954	7.47633	0.00625152	0.124534
Pml	0.41122	4.13978	7.46685	0.00628455	0.125066
Ttc19	-0.296683	5.15825	7.45584	0.00632309	0.125707
Prdx3	-0.24026	8.12401	7.44413	0.00636435	0.126292
Ndufv3	-0.322743	6.18658	7.44388	0.00636526	0.126292
Tpra1	0.3519	5.00422	7.43751	0.0063878	0.126613
Psmb2	-0.267856	6.96446	7.43129	0.00640995	0.126925
Plek	0.736688	3.36135	7.4294	0.00641668	0.126931
RGD1308706	-0.301956	5.35546	7.42376	0.0064368	0.127202
LOC108349548	-0.490552	7.06441	7.41396	0.00647197	0.127673
Cxcr5	3.90417	-0.840573	7.41353	0.00647352	0.127673
Fastkd1	-0.279129	5.45712	7.40987	0.0064867	0.127806
Farsb	-0.259824	7.14403	7.40537	0.00650295	0.127962
Adamts12	-0.236912	6.19239	7.4041	0.00650753	0.127962
Dhx38	0.29501	6.01006	7.39633	0.00653572	0.128389
Usp1	-0.270508	6.02194	7.39047	0.00655705	0.12864
Ppm1k	0.273179	6.24281	7.38926	0.00656146	0.12864
Capn3	3.89527	-0.841433	7.37439	0.00661591	0.12956
Fkbp10	0.291148	5.64485	7.37288	0.00662148	0.12956
F8a1	0.389941	4.26915	7.3709	0.00662879	0.129575
Crat	0.242088	7.38903	7.36674	0.00664414	0.129747
Rassf3	0.300049	5.958	7.36299	0.006658	0.12989
Spry4	0.305353	6.00015	7.32779	0.00678965	0.132199
Hikeshi	-0.29632	5.18324	7.32778	0.00678969	0.132199
Bmp3	-0.910538	1.69169	7.31883	0.00682357	0.132505
Dnmt3b	-1.16656	1.36306	7.31866	0.00682422	0.132505
Prc1	-0.327074	4.68462	7.31833	0.00682547	0.132505
LOC691215	1.14134	1.18644	7.30662	0.00687012	0.133241
Grm6	3.91159	-0.840055	7.3027	0.00688512	0.133314
Dexi	0.385553	4.32926	7.30086	0.00689218	0.133314
Igfbp3	0.691619	3.97798	7.30037	0.00689403	0.133314
Ndufa5	-0.314125	7.97837	7.29227	0.00692518	0.133548
AABR07029002.2	0.40367	4.07363	7.29208	0.00692592	0.133548
LOC108349682	-0.421948	7.82665	7.29196	0.00692638	0.133548
Cend1	1.05819	1.12836	7.2827	0.00696216	0.134108
Bche	-0.470048	3.99927	7.26824	0.00701847	0.135061
Lrp4	-0.336504	4.98403	7.26617	0.00702656	0.135086
Erbb4	-0.37457	4.28831	7.26036	0.0070493	0.135202
Furin	0.411727	6.96232	7.26014	0.00705019	0.135202
Chdh	2.13835	0.00695939	7.2594	0.00705307	0.135202
Tnfrsf14	3.89348	-0.841468	7.25271	0.00707941	0.135576
Tmem70	-0.508264	4.02452	7.24945	0.00709226	0.135635
Rpl14	-0.245582	9.18941	7.24846	0.0070962	0.135635
Flii	0.260191	7.91841	7.24551	0.00710784	0.135727
RGD1359108	0.344846	4.93943	7.2434	0.0071162	0.135756
Clec2dl1	0.774886	2.02833	7.23339	0.00715601	0.136351
Ext1	0.239052	6.54126	7.2321	0.00716114	0.136351
Abcc1	-0.303966	6.25298	7.22468	0.00719082	0.136784
Sec14l1	0.451158	5.32251	7.22076	0.00720653	0.136859
Sft2d2	-0.270557	5.81316	7.21916	0.00721295	0.136859
Rab30	0.251508	6.90804	7.21853	0.00721546	0.136859
Lyrm4	-0.421743	3.82444	7.20955	0.00725165	0.137414
Osbpl3	0.325562	5.95845	7.20495	0.00727026	0.137635
Clstn1	0.312985	5.79543	7.19684	0.0073032	0.138014
Cmya5	-0.277666	6.63795	7.19526	0.00730965	0.138014
Hspa8	-0.262545	8.81632	7.19488	0.00731118	0.138014
Trib1	0.524669	3.27916	7.17956	0.00737388	0.139065
Ncapd3	-0.349526	4.5581	7.16975	0.00741433	0.139695
Efna1	-0.47402	3.44794	7.15483	0.00747625	0.140728
Faf1	-0.225596	7.07631	7.1489	0.00750099	0.14106
Mybphl	-0.933709	1.97099	7.14091	0.00753448	0.141555
Fbxo17	0.893937	2.19393	7.13553	0.00755715	0.141837
Irf6	0.542157	4.02853	7.13226	0.00757092	0.141837
Gbp1	-0.717827	1.83091	7.12949	0.00758262	0.141837
Mt-nd3	-0.681792	9.46452	7.12765	0.00759043	0.141837
Sesn1	-0.29055	5.38297	7.12741	0.00759142	0.141837
Myo18b	0.365176	7.51574	7.12719	0.00759238	0.141837
Stard13	0.253776	6.12263	7.1181	0.00763097	0.142423
LOC100911256	0.453643	4.41629	7.10939	0.0076681	0.142982
Rnf144a	-0.522507	3.15359	7.10651	0.00768043	0.143077
Itga4	-0.582244	2.94022	7.10244	0.00769789	0.143268
Mrpl50	-0.310333	5.73766	7.09796	0.00771719	0.143425
Frmd5	0.478654	4.20308	7.09711	0.00772085	0.143425
RGD1563888	0.643061	2.46275	7.08808	0.00775981	0.144014
AABR07044711.1	0.260341	8.91059	7.08296	0.00778202	0.144291
Blmh	-0.248566	6.53798	7.07758	0.00780545	0.14459
AABR07026654.1	0.411834	7.20913	7.06999	0.00783857	0.145068
Tlr2	0.369977	5.58632	7.06567	0.0078575	0.145183
LOC100910196	5.03418	-0.324973	7.06523	0.00785943	0.145183
Rpl22l1	-0.339004	6.81435	7.05853	0.00788886	0.145591
Card19	0.348111	5.05229	7.05649	0.00789784	0.145621
Pcp4l1	-0.40511	4.07623	7.05097	0.00792222	0.145935
Mrpl17	-0.230128	7.27182	7.04378	0.0079541	0.146003
Pkp1	0.359593	4.5332	7.04342	0.00795569	0.146003
Pdk2	-0.368743	5.10567	7.0421	0.00796155	0.146003
Elk3	0.381298	4.43563	7.04204	0.00796183	0.146003
Kcnj3	-0.614981	2.81247	7.04184	0.00796272	0.146003
Pdlim1	-0.221667	6.6147	7.03233	0.00800512	0.146645
Kri1	0.347415	4.67564	7.02635	0.00803189	0.146999
Septin4	-0.558607	3.17267	7.02314	0.00804631	0.147127
Akr1b1	-0.216577	8.63589	7.02053	0.00805805	0.147206
Jup	0.413002	7.20292	6.99567	0.00817071	0.149127
Medag	0.618661	3.09032	6.99042	0.00819469	0.149427
Saxo2	-2.81319	-0.959937	6.98671	0.0082117	0.149599
Gdf15	0.697749	6.00977	6.98435	0.00822257	0.14966
Cntn2	-1.13757	0.929252	6.97331	0.00827344	0.150448
Negr1	-2.81447	-0.959456	6.96851	0.00829565	0.150713
Cstf3	-0.256832	5.98066	6.96469	0.00831338	0.150897
Cenpj	-0.581801	2.93121	6.96186	0.00832652	0.150997
Rbm12b	-0.583482	3.58921	6.95666	0.00835079	0.151226
Nudt17	-1.67854	0.160146	6.95589	0.00835439	0.151226
Gsto1	-0.238687	6.25558	6.95172	0.00837389	0.15142
Nrp2	0.308726	6.3997	6.94881	0.00838748	0.15142
Clec4d	0.603047	3.22492	6.94869	0.00838805	0.15142
Nop10	-0.363267	6.27011	6.94552	0.00840294	0.151427
Abca5	0.345825	5.57843	6.94536	0.00840367	0.151427
Rasgrf1	1.49295	0.421487	6.94028	0.00842757	0.151719
Cdca3	-0.519945	2.97882	6.93519	0.00845163	0.152014
Htra1	0.389494	6.06042	6.92234	0.00851256	0.152971
Dag1	0.294201	8.83861	6.92021	0.0085227	0.153015
Tmem208	0.3357	5.56486	6.91628	0.00854147	0.153103
Lars1	-0.211328	8.35541	6.91595	0.00854303	0.153103
Gpr132	3.8999	-0.840907	6.91392	0.00855273	0.153138
Wif1	0.994809	1.70379	6.90782	0.00858195	0.153522
St8sia1	3.89685	-0.841069	6.90295	0.00860537	0.153727
LOC108348048	0.535994	4.85755	6.90222	0.0086089	0.153727
Kalrn	0.31358	4.87549	6.90038	0.00861775	0.153747
Slc39a14	0.280427	7.5152	6.88638	0.0086855	0.154816
Ldlrap1	0.504668	3.61532	6.88179	0.00870782	0.155074
Plppr4	0.642389	3.7345	6.85981	0.00881558	0.156852
Plppr5	0.689861	3.2698	6.85032	0.00886256	0.157547
Rpl27a	-0.243161	9.47466	6.8421	0.00890343	0.157988
Rcan1	0.230644	9.51134	6.8412	0.00890791	0.157988
Copg2	-0.246996	6.5984	6.84052	0.0089113	0.157988
Cxxc1	0.349191	5.55906	6.83851	0.00892131	0.158024
Myo1e	0.428141	4.31927	6.83403	0.00894374	0.15828
LOC103691744	-0.486752	3.25721	6.83132	0.00895732	0.158328
Uchl3	-0.312436	4.93959	6.83031	0.00896239	0.158328
Rpl10	-0.267806	10.3668	6.8169	0.00902994	0.159379
Aph1b	0.258559	5.54834	6.81097	0.00905998	0.159767
Epha1	1.64954	0.18627	6.80106	0.00911037	0.160513
Fam169a	-0.51461	3.28411	6.7994	0.00911887	0.16052
Pdp1	-0.26104	6.4143	6.79778	0.00912712	0.160522
Ampd3	-0.2979	6.61059	6.79239	0.00915474	0.160865
Kif3b	0.26086	5.92978	6.78762	0.00917923	0.161153
Ckb	0.518996	5.3951	6.78383	0.00919873	0.161202
Kif20a	-0.325144	4.64948	6.78345	0.0092007	0.161202
Unc45b	0.303313	8.00283	6.78234	0.00920642	0.161202
AABR07035375.1	0.823417	2.74654	6.77988	0.0092191	0.161281
Gnao1	0.553619	3.59948	6.76575	0.00929238	0.16242
Jun	0.367083	5.99015	6.76269	0.00930834	0.162556
Dipk1b	0.574012	3.21692	6.75819	0.00933182	0.162768
Rgs6	-0.584748	3.14978	6.75473	0.00934995	0.162768
Srpx2	-0.481018	4.86785	6.75429	0.00935224	0.162768
Zadh2	-0.370745	4.43845	6.75262	0.00936102	0.162768
Angptl8	1.6577	0.515716	6.75251	0.00936158	0.162768
Pacsin3	0.385668	6.56254	6.74518	0.00940015	0.163296
Zyx	0.316056	6.92476	6.74082	0.00942315	0.163552
Mt-co3	-0.729333	12.2907	6.7379	0.00943857	0.163676
Nat8l	1.06901	1.51408	6.73578	0.00944977	0.163727
Rdh11	0.284	5.86879	6.72932	0.00948408	0.164178
Gamt	-0.670464	2.22839	6.71046	0.00958489	0.165779
Irak3	0.238939	6.34285	6.70883	0.00959366	0.165786
Uros	-0.442837	3.49373	6.70471	0.00961583	0.166024
Tax1bp3	0.24654	6.88023	6.69845	0.00964966	0.166463
Uevld	0.60604	3.34676	6.69609	0.00966247	0.166539
Chpf	0.44117	5.62597	6.68405	0.00972794	0.167522
Fcf1	-0.299512	5.57623	6.67972	0.00975159	0.167755
Plbd2	0.288083	5.91871	6.67848	0.00975839	0.167755
Snip1	6.19934	0.496607	6.67424	0.00978161	0.168008
Taldo1	-0.267037	7.74339	6.67261	0.00979057	0.168016
A3galt2	0.478422	4.15288	6.67099	0.00979945	0.168023
Phgdh	-0.303507	7.05078	6.66741	0.0098192	0.168081
Ndufv2	-0.244234	8.16279	6.6673	0.0098198	0.168081
Srpk3	0.365876	4.74853	6.66405	0.00983768	0.168242
Gsta1	-0.343639	5.93264	6.66058	0.00985691	0.168426
Tmem116	-0.56596	2.54678	6.65616	0.00988135	0.168698
Synpo2	0.422026	6.13879	6.64816	0.00992583	0.169311
RGD1311745	-0.50015	3.27943	6.63617	0.00999285	0.170308
Cct6a	-0.239951	7.6093	6.62485	0.0100566	0.171247
Reep6	-1.85724	-0.126211	6.62258	0.0100694	0.171317
Sbsn	0.812386	2.12773	6.61051	0.0101379	0.172335
Trib2	0.296312	5.85842	6.60859	0.0101488	0.172373
Mcm6	-0.314612	5.04613	6.60476	0.0101706	0.172596
Plekhm1	0.355957	5.45229	6.59724	0.0102137	0.173179
Cenpa	-0.643172	2.54805	6.59525	0.0102251	0.173224
Padi2	3.74041	-0.899944	6.59192	0.0102442	0.1734
Stx11	0.290039	5.17241	6.58018	0.010312	0.174398
Ezh1	-0.288227	5.24074	6.5697	0.0103729	0.175247
Tnni2	1.69139	0.214547	6.5685	0.0103799	0.175247
Dcakd	0.268699	5.61738	6.56333	0.0104101	0.175607
Gbe1	-0.227803	8.04717	6.54898	0.0104944	0.176879
Top2a	-0.40127	5.03597	6.54189	0.0105363	0.177435
Mt-nd1	-0.766616	10.5155	6.53912	0.0105528	0.17756
Inpp5a	0.229832	7.62506	6.53254	0.0105918	0.177873
Pus7	-0.308334	4.46298	6.53104	0.0106008	0.177873
Zfp791	-0.365444	5.82941	6.53047	0.0106042	0.177873
Sumo4	-0.336237	6.74105	6.52996	0.0106073	0.177873
Slc44a1	0.275072	5.78501	6.52296	0.0106491	0.178424
Rps23	-0.273141	9.30514	6.51984	0.0106677	0.178561
Zfp574	0.414749	4.01142	6.51855	0.0106755	0.178561
Micos13	-0.254885	7.56129	6.51682	0.0106859	0.178561
Oat	0.223101	7.87682	6.51558	0.0106933	0.178561
LOC100910934	4.6723	-0.511706	6.50602	0.010751	0.179302
Ogg1	-0.471502	3.79569	6.50523	0.0107558	0.179302
Ccng1	0.25052	11.2695	6.49621	0.0108105	0.180063
Adgre1	0.762816	3.37966	6.48039	0.0109071	0.18152
Sparcl1	-0.950963	1.08238	6.46082	0.0110279	0.183243
Pla1a	0.443502	3.99079	6.46061	0.0110292	0.183243
Gfer	-0.360692	4.3866	6.45691	0.0110521	0.183471
Homer1	0.305134	5.05803	6.45316	0.0110755	0.183705
Qdpr	-0.286287	4.92079	6.44799	0.0111078	0.184087
Prickle2	0.298706	5.04561	6.4389	0.0111648	0.184877
Gtpbp10	-0.582267	3.66464	6.43654	0.0111796	0.184923
Cish	0.485738	3.91224	6.43549	0.0111862	0.184923
Prr3	1.94474	2.28739	6.43384	0.0111966	0.184938
Prkx	0.281874	5.7703	6.43238	0.0112058	0.184938
Pkib	-1.86848	-0.483273	6.42663	0.0112421	0.185383
Dip2c	-0.231148	7.41438	6.42163	0.0112739	0.185752
Chsy3	0.562772	2.68923	6.41281	0.01133	0.186521
Tbcel	-0.366529	4.26297	6.40685	0.0113681	0.186993
Polr1c	0.265907	6.57909	6.40523	0.0113785	0.187009
AABR07052744.1	0.6626	2.88534	6.40188	0.0114	0.187207
Atrx	2.81756	3.18561	6.39724	0.0114298	0.187425
Nop56	-0.226195	6.89087	6.39687	0.0114322	0.187425
Ska1	-0.891073	1.55163	6.39369	0.0114527	0.187606
Fads3	0.211417	7.61682	6.3846	0.0115115	0.188414
Ttll3	-1.57517	0.0414255	6.3815	0.0115316	0.188587
Rbp4	1.49471	0.422155	6.37759	0.011557	0.188832
Arrb1	0.441829	3.92484	6.37576	0.011569	0.188832
Ccdc80	-0.269958	7.55692	6.37481	0.0115751	0.188832
Dlg2	-1.0485	1.08742	6.37278	0.0115884	0.188893
Ddx23	0.220433	6.94342	6.36702	0.0116261	0.189252
Pcare	-0.353309	5.49054	6.36549	0.0116361	0.189252
Srp9	-0.27701	5.81044	6.36434	0.0116437	0.189252
RGD1562402	3.79278	-0.886345	6.36358	0.0116486	0.189252
Dnajb2	0.255017	6.35735	6.35909	0.0116782	0.189558
Cyp1b1	0.302086	8.45589	6.35781	0.0116866	0.189558
Bsg	0.229695	9.37025	6.35109	0.0117309	0.190121
Pdha1	0.242604	9.81258	6.34717	0.0117569	0.190386
Orc3	-0.342312	5.06556	6.33868	0.0118133	0.191144
Tmem183a	0.221409	6.98334	6.33245	0.0118548	0.191659
Mt-nd2	-0.897942	9.43687	6.32644	0.0118951	0.192154
Cd109	-0.653518	2.17062	6.3236	0.0119141	0.192305
Mipep	-0.248463	5.72801	6.3213	0.0119296	0.192307
Mgst2	0.558971	3.37788	6.3207	0.0119337	0.192307
Ephx1	-0.257312	5.8245	6.31732	0.0119564	0.192517
Ndufs3	-0.27285	7.59629	6.31277	0.0119872	0.192855
Klhl2	0.442189	4.86234	6.30536	0.0120374	0.193506
Pi16	-1.06195	1.7185	6.30156	0.0120632	0.193763
Ankrd6	-0.37643	3.96224	6.29928	0.0120787	0.193856
Trim10	2.57506	-0.529821	6.29212	0.0121276	0.194483
Uso1	-0.237789	7.50843	6.28811	0.0121551	0.194766
Slirp	-0.444772	4.91514	6.28621	0.0121681	0.194817
Dbh	0.596193	3.07008	6.28353	0.0121865	0.194902
Max	-0.255413	5.18253	6.28258	0.012193	0.194902
Myh14	-0.434164	3.84768	6.28065	0.0122063	0.19491
Fam20c	0.323751	5.04364	6.27907	0.0122172	0.19491
Syt7	-1.44201	-0.0230642	6.27822	0.0122231	0.19491
Sphk1	0.334844	5.3229	6.27544	0.0122423	0.195016
Mical3	0.362178	6.16247	6.27441	0.0122494	0.195016
Arhgap11a	-0.510441	4.0979	6.27088	0.0122738	0.195248
Swsap1	-0.32924	4.51787	6.26783	0.012295	0.195428
Cct8	-0.218741	8.59011	6.26239	0.0123328	0.195872
Ckm	-0.365921	8.00448	6.25939	0.0123537	0.196047
Daglb	0.348355	4.38624	6.25723	0.0123688	0.196129
Ccl20	0.278882	7.04876	6.25546	0.0123811	0.196167
Wnt7a	3.74421	-0.899611	6.25094	0.0124127	0.196512
Prdx1	-0.249265	9.44276	6.24185	0.0124766	0.197366
Cdc42ep4	0.320844	5.07898	6.23086	0.0125543	0.198436
Mt-atp6	-0.83613	10.9208	6.22701	0.0125816	0.198709
Sema4a	0.93696	1.46792	6.22284	0.0126113	0.198856
Parp9	-0.281072	4.91708	6.22261	0.0126129	0.198856
NEWGENE_1562258	5.95721	0.241859	6.22147	0.012621	0.198856
Gpam	-0.257581	6.05842	6.21739	0.0126501	0.199006
Col6a1	0.372101	6.97995	6.21733	0.0126506	0.199006
LOC100359951	-0.31871	8.89423	6.21126	0.012694	0.19953
Olr63	-1.03248	0.840967	6.20053	0.0127712	0.200585
Chrnd	-2.34005	-0.839415	6.19331	0.0128234	0.201236
Tmem144	0.315599	4.8567	6.19199	0.012833	0.201236
Tbl1xr1	-0.230375	6.77384	6.18093	0.0129134	0.202262
Cdc42se1	0.217963	7.14391	6.1802	0.0129188	0.202262
Trim47	0.395803	6.38561	6.17598	0.0129496	0.202585
LOC108348287	-0.263977	7.78288	6.16972	0.0129955	0.202841
Apip	-0.483322	3.46914	6.16971	0.0129956	0.202841
LOC100911860	5.80246	0.230904	6.16956	0.0129967	0.202841
Minar2	-2.33769	-0.838943	6.16777	0.0130099	0.202886
Rundc3b	3.72425	-0.900626	6.15243	0.0131232	0.204492
Sfxn3	0.255893	5.81467	6.14808	0.0131555	0.204699
Mtg1	-0.310415	4.90745	6.14786	0.0131571	0.204699
Fam50a	0.650734	5.97162	6.13491	0.0132538	0.20596
Eno2	0.246215	6.78822	6.13424	0.0132589	0.20596
Nrf1	0.278702	5.46125	6.12785	0.0133068	0.206543
Fyco1	-0.209004	7.96549	6.122	0.013351	0.207035
Cdkn2b	0.358947	4.50775	6.12088	0.0133594	0.207035
Terf2	-0.545972	3.00659	6.11156	0.0134301	0.207967
Timd2	-0.522763	3.53365	6.10307	0.0134947	0.208805
Tspan18	-0.394707	4.43462	6.09511	0.0135556	0.209535
Gnpnat1	-0.264451	5.19622	6.09302	0.0135717	0.209535
Ppial4d	-1.70965	1.63487	6.09277	0.0135736	0.209535
Rab26	1.21383	0.72474	6.09068	0.0135897	0.209618
RGD1308750	-0.365476	4.75679	6.08932	0.0136001	0.209618
Carmil1	0.361808	4.81744	6.08454	0.013637	0.209933
Psmb7	-0.244667	7.90233	6.08392	0.0136418	0.209933
Rangrf	-0.25688	5.0996	6.08172	0.0136588	0.210032
Thyn1	-0.300214	5.07308	6.07289	0.0137272	0.21092
Syt17	0.489049	2.98052	6.05123	0.0138967	0.213358
Pycr1	-0.679994	2.79298	6.04632	0.0139353	0.213786
Cpe	0.238168	8.63594	6.04387	0.0139546	0.213917
Adam17	0.238419	6.87558	6.03409	0.0140322	0.21494
Ccna2	-0.555175	3.58468	6.02972	0.0140669	0.215306
Dpp7	0.265266	7.91025	6.02533	0.014102	0.215664
Rara	0.345656	5.48799	6.02407	0.0141121	0.215664
Slc27a6	-0.782362	2.60257	6.02261	0.0141237	0.215675
Pcdhb9	2.45931	-0.5499	6.01748	0.0141648	0.216136
Pcsk7	0.289754	5.2734	6.00796	0.0142415	0.217138
Slc25a37	0.453028	3.86784	5.99784	0.0143234	0.218172
Jmjd4	0.426072	3.52381	5.99687	0.0143313	0.218172
Prox1	-0.266583	5.33593	5.98994	0.0143877	0.218535
Hip1r	0.363009	5.05393	5.98851	0.0143994	0.218535
Set	-0.210288	7.5574	5.98798	0.0144037	0.218535
Tex12	-3.25088	-1.23541	5.98718	0.0144102	0.218535
Tbr1	-3.25088	-1.23541	5.98718	0.0144102	0.218535
Trmt10b	-0.387952	4.16664	5.98293	0.014445	0.218822
LOC108348105	-3.2461	-1.23558	5.9748	0.0145117	0.218822
Vom2r75	-3.2461	-1.23558	5.9748	0.0145117	0.218822
Fbxo36	-3.2461	-1.23558	5.9748	0.0145117	0.218822
Fam81b	-3.24504	-1.23556	5.9728	0.0145282	0.218822
Havcr1	-3.24461	-1.23564	5.9709	0.0145438	0.218822
Xkr9	-3.24461	-1.23564	5.9709	0.0145438	0.218822
Cyp2b2	-3.24371	-1.23567	5.96863	0.0145626	0.218822
LOC691083	-0.929776	1.04313	5.96685	0.0145773	0.218822
Rp9	0.790225	1.78185	5.96615	0.0145831	0.218822
Lztfl1	-0.444172	3.2093	5.96562	0.0145875	0.218822
Edn1	-0.541699	2.85287	5.96516	0.0145913	0.218822
LOC312273	-3.24223	-1.23573	5.96474	0.0145947	0.218822
Crhbp	-3.24223	-1.23573	5.96474	0.0145947	0.218822
LOC498222	-3.24223	-1.23573	5.96474	0.0145947	0.218822
RGD1562667	-3.23837	-1.23587	5.95471	0.014678	0.219343
LOC685391	-3.23837	-1.23587	5.95471	0.014678	0.219343
Mgat4c	-3.23837	-1.23587	5.95471	0.014678	0.219343
Stat6	0.242661	6.26411	5.95349	0.0146882	0.219343
Gfm2	-0.250228	5.97666	5.9518	0.0147023	0.219343
Rab11fip1	0.308045	4.89729	5.95173	0.0147029	0.219343
Fer1l4	-3.23599	-1.23596	5.94858	0.0147291	0.219343
Hs3st6	-3.23599	-1.23596	5.94858	0.0147291	0.219343
Ctxn3	-3.23599	-1.23596	5.94858	0.0147291	0.219343
Chst2	0.655383	2.77714	5.94503	0.0147589	0.219621
Hbp1	-0.215567	7.65163	5.9404	0.0147976	0.220033
Nkiras2	-0.252388	5.30557	5.93883	0.0148108	0.220064
LOC100911166	-0.399084	3.76873	5.92602	0.0149189	0.221504
Dus4l	-0.627084	2.45606	5.92432	0.0149333	0.221552
Snrpd1	-0.284404	5.14146	5.91894	0.014979	0.222063
Mtch1	0.268371	8.24536	5.91474	0.0150147	0.222427
Muc20	3.5643	-0.961223	5.8967	0.0151693	0.224549
Il11ra1	0.388039	6.45871	5.89014	0.0152259	0.225218
Thumpd3	-0.260346	6.43012	5.88828	0.0152419	0.225287
Aldh1a2	-0.417202	3.85319	5.88482	0.015272	0.225303
Adi1	-0.439737	3.51996	5.88436	0.0152759	0.225303
Frmd8	0.281994	5.79226	5.88423	0.0152771	0.225303
Mt-cyb	-0.752787	10.9388	5.87416	0.0153647	0.226427
Arhgap44	0.327104	4.87665	5.87084	0.0153937	0.226686
Spata24	-0.63627	2.30074	5.86601	0.015436	0.227029
Pvr	0.272464	6.17086	5.86556	0.0154399	0.227029
LOC100911485	5.51469	0.0789476	5.86206	0.0154707	0.227312
Rhobtb3	-0.360083	4.77499	5.86061	0.0154834	0.227331
AABR07002774.2	-0.529094	2.69363	5.85065	0.0155713	0.228452
Pyurf	-0.255636	5.74149	5.84174	0.0156503	0.229202
LOC100361645	1.29955	0.77798	5.83977	0.0156678	0.229202
Mon1b	0.365977	4.68615	5.83972	0.0156683	0.229202
Psmd11	-0.202642	7.53611	5.83968	0.0156687	0.229202
Gpr137b	0.476624	3.0828	5.83274	0.0157306	0.229746
Psmd14	-0.205851	7.07425	5.83256	0.0157322	0.229746
Bcl2l2	0.219078	6.62849	5.8315	0.0157417	0.229746
Pkm	0.272467	10.3384	5.83033	0.0157522	0.229746
Abl2	0.272418	5.33344	5.82413	0.0158078	0.230387
Ociad1	-0.203814	6.90035	5.82106	0.0158354	0.23062
RGD1563680	-0.849257	1.68205	5.81512	0.0158889	0.23123
Ilvbl	0.385384	4.76263	5.81173	0.0159196	0.231476
Chst7	1.81469	0.0705363	5.81067	0.0159292	0.231476
Rab31	0.214223	7.44338	5.80821	0.0159516	0.231631
Trim45	-0.585171	2.27977	5.80133	0.016014	0.232107
Ccdc30	-1.43046	-0.0222031	5.79999	0.0160263	0.232107
Rbis	-0.467227	4.5982	5.79968	0.0160291	0.232107
Trak2	0.21427	8.71682	5.79945	0.0160312	0.232107
Zmat3	0.453793	4.30041	5.7971	0.0160526	0.232247
Ca4	1.73658	0.0378084	5.78906	0.0161262	0.233142
AABR07028352.1	0.42621	4.36361	5.78607	0.0161536	0.233368
Dnali1	3.56267	-0.961142	5.77999	0.0162096	0.233887
Whrn	0.458984	3.30273	5.77961	0.0162131	0.233887
Slc12a5	3.56888	-0.960782	5.77678	0.0162393	0.234094
Aup1	0.22067	6.65568	5.77458	0.0162596	0.234216
Lap3	-0.239358	6.9564	5.77174	0.0162859	0.234425
Micall1	0.319843	6.73205	5.76773	0.0163231	0.234702
Rpl24	-0.249101	9.27901	5.76711	0.0163288	0.234702
LOC100911797	4.03137	-0.789345	5.76346	0.0163628	0.234928
Clic2	-0.436406	4.2648	5.76288	0.0163683	0.234928
Lama5	0.50334	6.7722	5.75609	0.0164316	0.235455
Kazald1	0.632644	3.05165	5.75552	0.016437	0.235455
Asb3	-0.33051	4.66511	5.75513	0.0164406	0.235455
Zbtb42	0.46367	3.32979	5.74801	0.0165073	0.235786
Ephb3	0.622628	3.54869	5.74786	0.0165088	0.235786
Pcolce	0.257869	7.60585	5.74772	0.01651	0.235786
Oxct1	0.200537	9.36403	5.74759	0.0165113	0.235786
Ndufb8	-0.220127	8.18576	5.73901	0.0165921	0.236646
Tmx4	0.209918	8.23668	5.73866	0.0165954	0.236646
Spg7	0.257212	6.42913	5.73262	0.0166527	0.237291
Kif11	-0.396939	3.87962	5.72917	0.0166853	0.237586
Acad10	-0.440753	3.47006	5.7267	0.0167088	0.23775
Cox5b	-0.3487	8.19331	5.72527	0.0167224	0.237773
Plpp1	0.243374	5.32073	5.71527	0.016818	0.238778
LOC100911692	3.92959	-0.840047	5.71481	0.0168224	0.238778
Tspan12	0.233152	7.33556	5.71409	0.0168293	0.238778
Plscr4	0.37169	3.85863	5.71196	0.0168497	0.238897
Cux2	0.486094	3.8352	5.70952	0.0168731	0.239058
RGD1565355	-0.215075	8.26985	5.69468	0.0170164	0.240813
Tmeff2	-1.38304	0.102202	5.69417	0.0170213	0.240813
Lhfpl6	0.331688	6.34511	5.68818	0.0170795	0.24116
C1qtnf6	0.351367	4.29823	5.68793	0.017082	0.24116
Paip2	-0.250798	6.93384	5.68666	0.0170943	0.24116
Tmem205	-0.330538	4.17508	5.68664	0.0170945	0.24116
Glmp	0.3214	6.82244	5.67882	0.0171709	0.24206
Arl16	0.356109	4.02699	5.67715	0.0171873	0.24206
Dclk1	0.294665	5.90224	5.67637	0.0171949	0.24206
Cd99	0.705906	5.59007	5.67245	0.0172334	0.242429
Isg20	0.579097	2.75472	5.66973	0.0172602	0.242506
Angptl2	0.271996	5.07703	5.66941	0.0172633	0.242506
Crip2	0.244032	8.83037	5.6649	0.0173077	0.242958
Zfp13	1.01781	1.1715	5.6606	0.0173502	0.243381
Tor2a	0.273982	4.93568	5.65528	0.0174029	0.243613
Tns2	0.344687	4.81878	5.65522	0.0174035	0.243613
Exoc6b	-0.348302	4.8245	5.65522	0.0174035	0.243613
Etf1	-0.214169	8.02626	5.65225	0.017433	0.243781
Slc44a2	-0.239119	6.41738	5.65153	0.0174402	0.243781
Eid2	-1.09487	0.472565	5.64967	0.0174586	0.243867
Igsf9b	0.754834	2.2058	5.64645	0.0174908	0.24413
Cybb	-0.376365	5.24992	5.64531	0.0175021	0.24413
Tcea3	-0.527134	2.91386	5.63761	0.0175792	0.245033
Nrap	0.286224	8.8034	5.63518	0.0176036	0.245201
Zfp112	-0.651737	1.92193	5.61882	0.0177686	0.246974
Galnt6	0.677845	2.24084	5.61795	0.0177774	0.246974
Hax1	-0.259144	6.41252	5.61778	0.0177791	0.246974
Btbd6	0.259031	5.66259	5.61763	0.0177807	0.246974
Krt17	-1.85377	-0.195696	5.61323	0.0178254	0.247336
Rps4x	-0.242762	10.3778	5.6119	0.0178389	0.247336
Slc49a3	1.33383	0.581738	5.61138	0.0178442	0.247336
Maff	0.28443	5.14459	5.60317	0.017928	0.248323
Agfg2	0.304057	5.60121	5.59879	0.0179728	0.248771
Sema3c	0.286433	7.75861	5.59634	0.017998	0.248945
LOC100362366	-0.344194	8.66074	5.59468	0.0180151	0.249008
Pfdn1	0.241874	7.72012	5.58869	0.0180768	0.249687
Bod1l1	0.286816	4.99684	5.58616	0.018103	0.249874
Lrrc63	-1.39426	-0.125938	5.5823	0.0181428	0.25025
Vegfc	-0.472864	3.12939	5.57595	0.0182088	0.250865
Lsmem2	0.535356	2.75661	5.57458	0.0182231	0.250865
Plekha5	-0.287325	4.8895	5.57435	0.0182254	0.250865
Plxnc1	-0.628672	2.24565	5.56339	0.0183399	0.252266
Il1rl2	-0.459376	4.1397	5.55566	0.0184211	0.253207
Tie1	-0.547895	2.24109	5.54702	0.0185122	0.254162
Mnda	0.356694	4.60836	5.54664	0.0185162	0.254162
Slc2a6	0.544947	2.71394	5.54486	0.018535	0.254244
Asic1	0.730728	2.11105	5.53974	0.0185894	0.254693
Acadl	-0.315622	6.33652	5.53935	0.0185935	0.254693
Anp32b	-0.256526	5.78399	5.53707	0.0186178	0.25485
Slc9a9	-0.440527	3.23098	5.53427	0.0186476	0.255082
Spcs2	-0.23573	7.00689	5.52649	0.0187307	0.255901
Csf1r	-0.46138	3.89719	5.52585	0.0187375	0.255901
Laptm5	-0.41324	3.65413	5.5242	0.0187552	0.255901
Ccl27	0.54768	2.65842	5.52383	0.0187591	0.255901
Srr	-0.374403	3.70683	5.52249	0.0187735	0.255922
Ech1	-0.244607	5.61368	5.51242	0.0188819	0.257222
Ahi1	0.286866	5.32958	5.50798	0.0189299	0.257699
Ncln	0.306229	6.00603	5.49964	0.0190204	0.258677
Rgma	-0.503071	4.12311	5.49731	0.0190457	0.258677
Nt5e	0.388773	4.31889	5.49723	0.0190467	0.258677
Lyn	0.253251	5.41875	5.49656	0.019054	0.258677
Ddx11	-0.692577	1.63822	5.49206	0.019103	0.259165
Rdh12	3.55529	-0.961529	5.48944	0.0191317	0.259377
Nudt16l1	-0.505604	3.45462	5.4854	0.0191759	0.259676
Col6a2	0.283702	6.80936	5.48468	0.0191839	0.259676
Zfp46	-0.245012	5.66052	5.48384	0.019193	0.259676
Fam111a	-0.247242	8.2881	5.48094	0.0192249	0.259854
Pcnt	0.339357	5.04491	5.47889	0.0192474	0.259854
Mrm3	-0.383	4.19514	5.47787	0.0192587	0.259854
Rasl10b	-0.861863	1.12697	5.47717	0.0192664	0.259854
Tom1l2	0.312031	5.84353	5.47612	0.019278	0.259854
Lrriq3	-1.16554	0.448191	5.47373	0.0193044	0.259854
Robo4	3.59018	-0.959987	5.47308	0.0193116	0.259854
Dnajb9	-0.315821	7.23725	5.47212	0.0193222	0.259854
Azin1	0.209548	8.62033	5.47042	0.019341	0.259854
Prnp	-0.191099	8.23819	5.46983	0.0193476	0.259854
Il12a	1.30775	0.683734	5.46957	0.0193504	0.259854
Srf	0.248537	6.7113	5.46194	0.0194351	0.260344
LOC100912070	3.58104	-0.950326	5.46125	0.0194427	0.260344
Ost4	-0.225598	6.5541	5.46005	0.0194561	0.260344
Bri3bp	-0.366625	4.04495	5.45988	0.019458	0.260344
Syngr1	-0.426812	3.65349	5.45857	0.0194726	0.260344
Zbtb7c	-0.657166	1.82232	5.4582	0.0194767	0.260344
Rorc	-0.795548	1.62223	5.45732	0.0194865	0.260344
Tnfrsf11a	-2.56501	-1.02415	5.45683	0.019492	0.260344
Zc3h8	-0.395923	3.5879	5.45209	0.0195449	0.260712
RGD1306063	-0.308401	4.64941	5.45201	0.0195458	0.260712
Dlgap1	0.656312	2.17003	5.44841	0.0195861	0.260833
Ms4a7	-2.56288	-1.02397	5.44803	0.0195904	0.260833
Gpr137c	1.40371	0.37145	5.44767	0.0195944	0.260833
Ezr	0.230771	7.70649	5.44119	0.0196672	0.261627
Lrch1	0.377393	4.02583	5.4318	0.0197733	0.262671
Sugp1	0.271582	5.06804	5.4318	0.0197733	0.262671
Rpa3	-0.377177	3.58964	5.42993	0.0197945	0.262671
Mt-nd5	-0.521067	10.5811	5.42919	0.0198029	0.262671
Spry2	0.27776	5.47707	5.42839	0.019812	0.262671
Mocos	0.568119	2.45346	5.42335	0.0198692	0.263176
Larp1b	0.215651	6.97857	5.4227	0.0198767	0.263176
Strn3	0.206721	7.60287	5.41847	0.0199248	0.263638
Arhgap23	0.309523	5.32178	5.40921	0.0200307	0.264814
Pkd1	0.270977	6.97696	5.40837	0.0200404	0.264814
Mrps9	-0.275995	5.82694	5.40502	0.0200789	0.265145
Tubb4b	0.257457	8.88878	5.40118	0.0201232	0.265553
Nusap1	-0.434815	3.78792	5.39706	0.0201707	0.265856
Gstm1	-0.322746	5.21194	5.39687	0.0201729	0.265856
Mlf2	0.230111	7.24442	5.39229	0.0202259	0.266377
Agt	2.55552	-0.531539	5.39067	0.0202447	0.266447
Stap1	-2.57069	-1.02421	5.38747	0.0202818	0.266759
Zdhhc18	-0.428573	3.79163	5.38449	0.0203165	0.267038
Sbds	0.253092	6.24247	5.3778	0.0203945	0.267886
Txlnb	-0.220082	6.48063	5.37536	0.0204231	0.268083
Sema3d	-0.393609	4.48971	5.37175	0.0204655	0.268462
Lyrm2	-0.267219	5.44814	5.36953	0.0204915	0.268625
Rhbg	-2.5648	-1.02379	5.36327	0.0205651	0.269394
Npm1	-0.286724	9.29965	5.36225	0.0205773	0.269394
Ttc39c	-0.33528	4.36499	5.3592	0.0206132	0.269686
LOC100359687	-0.268688	5.23148	5.35798	0.0206277	0.269698
LOC100911372	-0.248551	10.3049	5.3538	0.0206771	0.269892
Flcn	0.222261	7.53781	5.35334	0.0206826	0.269892
Grem1	-0.494573	3.89681	5.35261	0.0206913	0.269892
LOC108348197	-3.09601	-1.26003	5.35212	0.020697	0.269892
Pdia6	-0.203064	8.80925	5.3468	0.0207603	0.27054
Gng8	0.633021	1.98064	5.34454	0.0207873	0.270713
Zbtb10	-0.284424	4.84943	5.34189	0.0208189	0.270946
Gale	0.361785	4.33276	5.33838	0.0208608	0.27119
Smtnl2	-0.443938	3.13364	5.33803	0.020865	0.27119
Adssl1	-0.316669	5.01925	5.33393	0.0209142	0.271652
Bet1	-0.284542	5.86397	5.33012	0.0209599	0.271784
Tmem200a	0.998136	1.08502	5.32925	0.0209705	0.271784
Tsnax	-0.197369	6.98673	5.32915	0.0209717	0.271784
Ccrl2	0.55811	2.72098	5.32851	0.0209793	0.271784
Pde1a	-0.601768	2.31026	5.32629	0.021006	0.271953
Rpl23a	-0.241217	9.63254	5.32251	0.0210517	0.272225
Rubcn	0.275335	5.73802	5.32228	0.0210545	0.272225
Ndufs8	-0.314033	6.85865	5.31855	0.0210996	0.27263
Snrpg	-0.677793	4.69145	5.31595	0.0211311	0.272859
Tril	0.632652	2.77574	5.31457	0.0211478	0.272897
Birc3	0.454123	3.94973	5.31341	0.0211619	0.272902
Gemin8	-0.475231	3.19461	5.31012	0.0212019	0.273239
Sgsm2	-0.343379	4.8228	5.30268	0.0212927	0.274231
Pappa2	-1.64065	-0.438407	5.30136	0.0213088	0.274261
Fars2	-0.246382	5.34031	5.29648	0.0213685	0.274618
Apbb1	0.391831	5.03334	5.29555	0.02138	0.274618
Lsamp	-0.997613	1.36723	5.29535	0.0213824	0.274618
Mettl7a	-0.40477	3.33313	5.29362	0.0214037	0.274618
Epb41l3	0.26716	5.33315	5.29345	0.0214058	0.274618
Basp1	0.483947	3.90006	5.29201	0.0214235	0.274667
Hr	0.716455	1.72481	5.28695	0.0214859	0.275289
Fam107b	-0.351468	4.65832	5.28248	0.0215411	0.275817
Ahcy	-0.361641	5.30785	5.27928	0.0215807	0.276147
Ginm1	0.207313	6.27695	5.27637	0.0216168	0.27643
Bhlhe40	0.231577	6.81594	5.27501	0.0216337	0.276458
Efcab11	2.55473	-0.531221	5.27395	0.0216468	0.276458
Actr8	0.252516	5.31101	5.27098	0.0216838	0.276751
Prxl2a	0.259202	5.47862	5.26735	0.021729	0.27715
Slc2a8	0.49731	2.96835	5.26465	0.0217627	0.277401
Sart3	0.289561	5.60935	5.26253	0.0217893	0.277448
Sh2d3c	1.11012	0.664302	5.26212	0.0217944	0.277448
Ipp	-0.360254	3.9332	5.25744	0.0218532	0.277949
Serp2	0.551775	2.46215	5.25675	0.0218618	0.277949
Tma7	-0.29699	6.23053	5.25387	0.021898	0.27823
Cxcl12	0.46331	3.95056	5.25197	0.0219219	0.278356
LOC102552640	-1.78248	2.10609	5.24708	0.0219837	0.278962
Ccl25	-2.56924	-1.02398	5.24303	0.0220349	0.279433
Tsr3	-0.291449	4.45963	5.2414	0.0220556	0.279516
Mrps35	-0.22476	5.72993	5.23373	0.022153	0.280571
Tram1l1	-0.901686	0.92628	5.23208	0.022174	0.280647
Sh3pxd2b	0.43022	5.23864	5.23104	0.0221873	0.280647
Bean1	1.75878	-0.199841	5.22411	0.0222758	0.281587
Ifngr1	0.260432	6.09311	5.22212	0.0223014	0.281731
Ipo11	-0.247949	5.60896	5.22022	0.0223258	0.281859
Zfp639	-0.274543	4.94739	5.21231	0.0224275	0.282963
Prag1	0.543557	4.04116	5.21029	0.0224536	0.283113
LOC108348072	4.91333	-0.356399	5.20762	0.0224881	0.283339
Hic1	-2.21707	-0.287285	5.20669	0.0225001	0.283339
Ankrd29	1.3525	0.469151	5.2038	0.0225376	0.283503
Fam136a	-0.244908	5.7755	5.20348	0.0225418	0.283503
Tmem69	-0.226887	6.12337	5.20181	0.0225634	0.283595
Ctsd	0.203942	9.39731	5.20056	0.0225795	0.283618
Atp5if1	-0.262012	8.04681	5.19819	0.0226104	0.283826
AABR07073045.1	-0.535294	5.70746	5.19127	0.0227006	0.284777
Ndc80	-0.455582	3.03291	5.18766	0.0227479	0.28519
Mrm1	-0.405201	3.71463	5.18604	0.022769	0.285275
Stk24	0.31783	5.01498	5.17595	0.0229016	0.286755
Ptcd1	-0.24639	4.8477	5.17274	0.022944	0.287034
Tbca	-0.263681	6.99893	5.17207	0.0229529	0.287034
Gpt	-0.760261	1.5855	5.16926	0.0229901	0.287318
Ap4b1	-0.266778	5.22925	5.16299	0.0230731	0.288174
Bend6	0.829009	1.76008	5.16156	0.0230922	0.28823
Trim80	-1.32475	0.348275	5.15659	0.0231584	0.288875
Jag2	0.753025	1.92382	5.15376	0.0231961	0.289001
Dock7	-0.254535	6.75307	5.15265	0.0232109	0.289001
Nup35	-0.272745	4.81499	5.15207	0.0232186	0.289001
LOC100910801	-1.36019	0.0560755	5.15091	0.0232342	0.289001
Ndrg2	0.184575	9.00371	5.15037	0.0232414	0.289001
Aatf	-0.226773	5.55158	5.14805	0.0232724	0.289206
Fat3	-0.627335	2.0034	5.14342	0.0233346	0.289796
Rtl6	1.10071	1.00648	5.14159	0.0233593	0.289819
Eif4ebp1	-0.210857	7.28131	5.14049	0.023374	0.289819
Dph3	0.220807	6.57556	5.14003	0.0233803	0.289819
Glod5	-0.277051	4.5334	5.13673	0.0234247	0.290146
Gpd1	0.286458	4.82885	5.13545	0.0234419	0.290146
Ppp1r35	-0.741499	1.6749	5.13482	0.0234505	0.290146
Ndst1	0.334402	5.05937	5.13341	0.0234695	0.290146
Polr3g	-0.479003	2.65261	5.13196	0.0234891	0.290146
Scg5	1.57247	-0.0594587	5.13098	0.0235024	0.290146
Gba	0.229947	6.17491	5.13049	0.0235092	0.290146
Slc12a4	0.258569	7.34228	5.12735	0.0235517	0.290491
Stk39	-0.234552	5.61079	5.1238	0.0235998	0.290784
Cnnm2	-0.511305	3.64902	5.12343	0.0236049	0.290784
Mtr	-0.284352	5.66678	5.11682	0.023695	0.291532
Plekhm2	0.308492	6.45525	5.11588	0.0237079	0.291532
Aif1	-1.00484	0.706259	5.11575	0.0237097	0.291532
Amotl1	0.35753	4.96842	5.11274	0.0237508	0.291743
Capn6	-0.340149	4.25916	5.11234	0.0237563	0.291743
Dennd4a	-0.214518	6.30214	5.10742	0.0238237	0.292326
Cyb5r3	0.2384	7.06303	5.10673	0.0238333	0.292326
Astn2	0.494754	3.38352	5.10461	0.0238623	0.292501
Gucy1a2	-0.796083	1.52976	5.10046	0.0239195	0.293021
Rpl31	-0.481178	7.86275	5.09656	0.0239734	0.2935
Adam15	0.387349	4.35579	5.09412	0.0240072	0.293732
Nat3	3.56774	-0.960948	5.09273	0.0240264	0.293752
Zbed3	-0.317603	4.15281	5.09186	0.0240384	0.293752
Aasdhppt	-0.298383	6.0323	5.08883	0.0240804	0.294084
Atp6v0c	0.275795	7.25057	5.08695	0.0241066	0.294222
Gdf10	2.35362	-0.627132	5.08467	0.0241383	0.294428
Mycbpap	0.414504	3.31043	5.07897	0.0242178	0.295215
Gfra4	3.36384	-1.02507	5.07456	0.0242795	0.295786
Fndc5	-1.22432	0.632587	5.07247	0.0243088	0.295884
Prkar2b	0.291184	4.98057	5.07185	0.0243174	0.295884
Rcan2	-0.210392	7.23838	5.06745	0.0243792	0.296454
Ndc1	-0.24396	5.69515	5.05523	0.0245518	0.297734
Abraxas1	-0.594383	2.77633	5.05416	0.0245668	0.297734
Rgs3	-0.363235	4.22533	5.05321	0.0245804	0.297734
Arhgef10	0.303799	4.67221	5.05318	0.0245808	0.297734
Vps13c	-0.251509	6.11633	5.05245	0.0245911	0.297734
Slc38a2	0.203108	10.329	5.05214	0.0245955	0.297734
Uri1	-0.248563	5.53513	5.05176	0.024601	0.297734
Emc10	0.308988	5.87628	5.05123	0.0246085	0.297734
Dusp3	0.188785	6.77263	5.05045	0.0246196	0.297734
Bpifc	3.40478	-1.01227	5.04885	0.0246423	0.297827
Tmem163	-0.992292	0.747007	5.04688	0.0246703	0.297982
Rps27a	-0.23243	10.1135	5.04352	0.0247182	0.298281
Gltp	0.37236	3.99122	5.04304	0.0247251	0.298281
Cd1d1	-0.354328	4.02177	5.03891	0.0247841	0.298719
Mrpl32	-0.282714	5.27068	5.03839	0.0247915	0.298719
LOC108348130	-3.97937	1.55692	5.03656	0.0248177	0.298853
Rassf6	0.445767	3.91142	5.03261	0.0248744	0.299276
Slc46a2	3.36922	-1.0246	5.03201	0.024883	0.299276
Trim35	-0.184687	7.54305	5.02885	0.0249284	0.29931
RGD1560242	3.36417	-1.02503	5.02866	0.0249312	0.29931
Tbx10	3.36417	-1.02503	5.02866	0.0249312	0.29931
Dhrs2	3.36143	-1.02528	5.02695	0.0249558	0.299362
Pum2	-0.183972	7.60847	5.02626	0.0249657	0.299362
Klhl30	0.349861	4.89806	5.0233	0.0250084	0.299693
Gab1	0.341426	5.14177	5.02178	0.0250304	0.299711
Klf15	-0.336769	4.28338	5.02111	0.0250401	0.299711
Spag5	-0.463496	3.22222	5.01932	0.025066	0.299838
Ajuba	0.219452	6.02762	5.01472	0.0251327	0.300455
Hipk3	0.182496	8.35294	5.01167	0.025177	0.300654
Nox4	-0.740375	1.40168	5.01149	0.0251796	0.300654
Tifa	0.407753	3.72095	5.00946	0.0252092	0.300689
Adamts4	1.19611	0.906735	5.0092	0.0252129	0.300689
Tgm1	0.510484	2.77508	5.00804	0.0252299	0.300711
LOC691113	-0.655027	1.67855	5.00561	0.0252653	0.30081
Nod1	0.27733	4.9603	5.00538	0.0252686	0.30081
Slc39a13	0.267383	5.31665	5.00329	0.0252992	0.300993
Pik3cb	0.287776	4.62923	4.99674	0.0253951	0.301954
Moxd1	-2.56735	-1.02416	4.99393	0.0254364	0.302264
Nudt8	-0.397257	5.18919	4.99002	0.0254938	0.302764
LOC108348106	-1.13449	0.567953	4.98858	0.0255151	0.302835
Rmdn1	-0.295533	5.13465	4.9846	0.0255738	0.30318
Parp3	0.229746	6.09695	4.98447	0.0255759	0.30318
Ndufb6	-0.204403	6.7812	4.98351	0.02559	0.30318
Mrps18a	0.21939	6.21929	4.97761	0.0256774	0.304034
Acsl4	0.212638	7.1903	4.97619	0.0256986	0.304042
Hspb11	-0.464535	2.95012	4.9755	0.0257088	0.304042
C7	0.352214	4.99106	4.97287	0.0257479	0.304323
Mtch2	-0.2075	7.92332	4.96804	0.0258199	0.304817
Igsf8	0.57349	3.02853	4.96765	0.0258258	0.304817
Fcgbp	0.962433	1.59546	4.96697	0.0258358	0.304817
Zfp202	-0.410581	3.70796	4.96529	0.025861	0.304933
C1qtnf5	-0.281971	4.61405	4.95971	0.0259446	0.305735
Pip5k1c	0.389341	4.53069	4.95682	0.0259879	0.306065
Abhd10	-1.04563	2.53053	4.9534	0.0260394	0.306488
Limd1	-0.188893	7.35339	4.95101	0.0260755	0.306731
Esd	-0.218097	6.50153	4.9491	0.0261042	0.306788
Btrc	0.235391	5.68922	4.94864	0.0261113	0.306788
Ttr	1.15011	0.781051	4.94603	0.0261506	0.307068
Epb41	-0.20271	6.46962	4.94448	0.0261741	0.307162
Kif26a	0.604405	3.50302	4.94111	0.0262251	0.307579
N6amt1	-0.432826	3.55471	4.93986	0.0262441	0.307619
Pygl	0.460914	3.04393	4.93659	0.0262939	0.308021
Zscan2	-0.705519	1.82295	4.93247	0.0263566	0.308573
Narf	0.228901	6.33374	4.92916	0.0264071	0.308982
Mab21l1	-2.77118	-0.960531	4.92586	0.0264577	0.309391
Pno1	-0.210692	6.02361	4.92319	0.0264985	0.309541
Atr	-0.267422	5.61006	4.92184	0.0265193	0.309541
Inpp5e	0.275116	4.53248	4.92182	0.0265196	0.309541
Creb5	0.65658	1.89799	4.92023	0.0265439	0.309541
Fhdc1	0.517741	3.65224	4.91993	0.0265486	0.309541
Bmp1	0.271832	5.06101	4.9145	0.0266322	0.310253
Psmb3	-0.226065	7.11638	4.91393	0.0266409	0.310253
Il2rb	3.38142	-1.02412	4.90148	0.0268337	0.311894
Olah	3.37397	-1.02449	4.89891	0.0268736	0.311894
Nckap5	-0.362044	3.64998	4.8987	0.026877	0.311894
Myo1c	0.205402	9.22828	4.89761	0.0268939	0.311894
Egr1	0.415111	4.94849	4.89724	0.0268996	0.311894
Sbk3	3.36864	-1.02478	4.8972	0.0269003	0.311894
Zbtb37	-0.412662	3.0958	4.89653	0.0269106	0.311894
Btn1a1	3.36539	-1.02496	4.8962	0.0269159	0.311894
LOC681241	3.35933	-1.02533	4.89445	0.0269431	0.311894
Chst1	1.08256	1.15703	4.89413	0.0269482	0.311894
Miga2	0.3277	6.5573	4.89302	0.0269655	0.311894
Fam3d	3.35205	-1.0258	4.89269	0.0269707	0.311894
G0s2	-0.396292	5.38373	4.88864	0.0270339	0.312443
Vegfb	-0.252839	5.30975	4.88754	0.0270512	0.31246
Pdzrn3	0.293275	5.24453	4.88427	0.0271026	0.312871
Cobl	0.272284	5.17162	4.88171	0.0271427	0.313152
Commd3	-0.241985	6.99573	4.88027	0.0271654	0.313231
Fkrp	0.320085	4.56767	4.87489	0.0272502	0.314027
Ccdc9	0.434209	3.71349	4.87164	0.0273015	0.314343
Nfkb2	0.231217	5.88703	4.87115	0.0273093	0.314343
Traf4	0.357936	4.62043	4.86638	0.027385	0.31503
LOC103694079	4.43259	-0.562067	4.86363	0.0274286	0.315219
Amz2	-0.215302	6.13523	4.86334	0.0274332	0.315219
Tnfrsf9	1.27363	0.557864	4.86075	0.0274745	0.315383
Guk1	0.267862	6.94612	4.86044	0.0274793	0.315383
Satb2	-1.74546	-0.529444	4.85814	0.0275161	0.315622
Lrp1	0.435886	7.84871	4.85341	0.0275916	0.316306
Hsp90b1	-0.23703	9.66363	4.85207	0.027613	0.316369
Pa2g4	-0.206077	7.46171	4.84969	0.0276512	0.316589
Cd164l2	1.96096	-0.39708	4.84887	0.0276642	0.316589
Dok5	0.430918	3.16691	4.84757	0.0276851	0.316645
Cdh2	0.239942	8.8599	4.84428	0.0277379	0.316896
Mynn	-0.232398	5.38994	4.84422	0.027739	0.316896
Idh3g	-0.210099	7.88351	4.84281	0.0277616	0.316972
Speg	0.305179	6.36886	4.83953	0.0278145	0.317213
Cabin1	0.319386	5.28471	4.83952	0.0278147	0.317213
Mr1	2.03894	-0.0276506	4.83793	0.0278403	0.317295
Actr10	-0.197837	7.15172	4.83708	0.0278539	0.317295
Tsc22d3	-0.236714	5.89352	4.83407	0.0279027	0.317578
Osbpl1a	0.219514	5.99361	4.83357	0.0279108	0.317578
Prps2	-0.328288	4.38716	4.83242	0.0279294	0.317607
Tnip3	0.532055	2.75855	4.83096	0.027953	0.317693
Lat	1.40158	0.372333	4.82315	0.02808	0.318953
Zbtb24	-0.345387	3.9377	4.81997	0.0281319	0.319168
LOC108348111	-0.204768	6.23269	4.81967	0.0281367	0.319168
Aff2	-0.853644	1.16274	4.81903	0.0281472	0.319168
Cenpi	-0.612563	1.93789	4.81771	0.0281688	0.31923
Syt14	-0.813607	0.960409	4.81347	0.0282382	0.319671
Lats2	0.2143	7.10648	4.81304	0.0282451	0.319671
Eno1	0.201406	10.8565	4.81203	0.0282617	0.319671
Pank4	0.284265	5.42701	4.81083	0.0282814	0.319671
Fbxo4	-0.313588	4.07479	4.81041	0.0282883	0.319671
Snw1	-0.24692	5.21662	4.80931	0.0283064	0.319693
Papss2	0.590579	2.49598	4.80719	0.0283412	0.319904
Rfx7	-0.26435	5.46119	4.80237	0.0284206	0.320617
Adnp	-0.333845	6.55035	4.79612	0.0285238	0.321599
Abra	0.396482	3.85852	4.79271	0.0285805	0.322054
Cyb5a	-0.273192	5.20094	4.79019	0.0286223	0.32221
LOC108348044	4.46363	-0.642696	4.78922	0.0286384	0.32221
Dgkd	0.205612	6.29008	4.78852	0.0286501	0.32221
LOC103689949	0.78754	3.30039	4.78796	0.0286593	0.32221
Sgms2	-0.347023	4.01529	4.7845	0.028717	0.322437
Commd10	-0.228444	5.23268	4.78334	0.0287363	0.322437
Bbs1	-0.467767	2.98698	4.78312	0.02874	0.322437
Spsb4	0.430026	3.54299	4.78285	0.0287446	0.322437
Hist1h3b	-1.03913	1.43554	4.77962	0.0287985	0.322758
Rgs9	0.959019	1.37008	4.77918	0.0288058	0.322758
Egf	1.51124	0.822165	4.77527	0.0288713	0.323153
Psma5	-0.188982	7.59404	4.77475	0.0288801	0.323153
P3h4	0.35396	3.90149	4.77416	0.0288899	0.323153
Irx4	-0.329927	5.21641	4.77138	0.0289366	0.323438
Skap2	-0.358263	3.7945	4.77016	0.0289572	0.323438
Fgfr2	0.370848	3.7778	4.76973	0.0289644	0.323438
Asb14	-0.467697	2.72058	4.76465	0.02905	0.324212
Col19a1	1.14978	0.685037	4.76228	0.0290899	0.324348
Iqce	0.611886	2.45435	4.76173	0.0290994	0.324348
Rab9a	-0.393187	4.06309	4.76006	0.0291275	0.324348
Pxmp4	0.333137	4.18922	4.75967	0.0291341	0.324348
Agpat2	0.296563	5.01323	4.75844	0.0291549	0.324348
Akap4	-2.12885	-0.898815	4.7574	0.0291726	0.324348
Ppip5k1	0.204032	6.59661	4.75715	0.0291768	0.324348
Inhbb	0.579907	2.85322	4.7558	0.0291997	0.324421
Mphosph9	-0.272704	4.59358	4.75367	0.0292359	0.324641
Sord	-0.2428	6.61991	4.74588	0.0293685	0.325931
LOC360479	-1.39982	-0.125378	4.743	0.0294178	0.325933
Sez6l	1.1941	1.47532	4.743	0.0294178	0.325933
Cbx6	0.276431	5.58812	4.74298	0.029418	0.325933
Ccnb1ip1	3.35562	-1.02541	4.73889	0.0294881	0.326368
Gad1	3.34919	-1.02572	4.73794	0.0295043	0.326368
Ankrd2	3.3479	-1.02579	4.73781	0.0295066	0.326368
Gdi2	-0.212722	8.69766	4.73658	0.0295278	0.326419
Dock6	0.413835	3.80398	4.73021	0.0296372	0.327272
Kcnk5	0.817547	1.28258	4.72992	0.0296423	0.327272
Spin2a	0.907032	1.27016	4.72918	0.029655	0.327272
Cdc42bpg	0.321167	4.24342	4.72809	0.0296739	0.327272
Dmrt2	-1.44075	-0.0236933	4.7273	0.0296875	0.327272
Arhgef19	1.46976	0.243281	4.7234	0.0297549	0.327833
Rsph1	1.69261	-0.23624	4.72079	0.0298	0.328148
Fbn1	0.306979	8.27613	4.71467	0.0299063	0.329135
Col15a1	0.562742	4.4266	4.70487	0.0300774	0.33063
Arfgef2	0.200515	7.37682	4.70317	0.030107	0.33063
Ppfibp2	-0.266797	5.05113	4.70288	0.0301121	0.33063
Steap1	0.433641	3.84244	4.70155	0.0301354	0.33063
Gstcd	-0.281979	4.45893	4.70141	0.0301378	0.33063
Traf1	0.599568	2.43069	4.70117	0.0301422	0.33063
Dcaf11	0.193961	7.62666	4.69931	0.0301747	0.330804
Ipo5	-0.175244	9.03025	4.69655	0.0302233	0.331153
Phf10	-0.219534	6.3916	4.69301	0.0302855	0.331517
Lrrc14b	-0.337729	4.48203	4.6924	0.0302964	0.331517
Ddr1	0.259319	7.03229	4.69181	0.0303067	0.331517
Ap1b1	0.233685	6.49999	4.68719	0.0303884	0.332018
Cttn	0.192526	7.59204	4.68566	0.0304154	0.332018
Iffo1	0.316322	4.77167	4.68496	0.0304277	0.332018
P2rx7	1.0485	0.623686	4.68496	0.0304279	0.332018
Bbof1	-1.06107	0.298555	4.68448	0.0304362	0.332018
Shisa3	-1.73909	-0.527834	4.68254	0.0304706	0.33221
Ednrb	0.735879	1.84892	4.67512	0.0306025	0.33338
Smn1	-0.255715	4.90269	4.6743	0.0306172	0.33338
Slc38a4	0.292598	5.80776	4.67367	0.0306284	0.33338
Ccni	-0.233308	7.15374	4.67263	0.0306469	0.333399
Slc16a1	0.184868	8.21418	4.67099	0.0306763	0.333535
Vapa	-0.242374	7.83488	4.66877	0.0307159	0.333783
Phtf1	-0.261808	4.66155	4.66692	0.030749	0.333811
Ednra	-0.240354	5.93796	4.66674	0.0307522	0.333811
Snupn	-0.401857	3.84178	4.66481	0.0307868	0.334004
Lhx2	1.50977	-0.092743	4.66333	0.0308134	0.334109
Rab6b	0.483671	2.91602	4.65788	0.0309114	0.334548
Hcls1	0.488312	2.69369	4.6574	0.03092	0.334548
Pim1	0.363294	4.50305	4.65735	0.0309209	0.334548
Ccl2	0.377425	8.39436	4.65572	0.0309502	0.334548
Pgpep1	0.233708	5.56805	4.65504	0.0309624	0.334548
Maip1	-0.259177	5.48876	4.65456	0.0309711	0.334548
Dph1	-0.224811	5.35579	4.65452	0.030972	0.334548
Rpl23	-0.245699	9.24935	4.6527	0.0310048	0.33472
Npm3	-0.308565	5.04288	4.64815	0.0310871	0.335426
Osbp	-0.179271	7.84027	4.64715	0.0311051	0.335438
LOC108348173	-1.36892	0.440389	4.64338	0.0311736	0.335993
Efcab6	0.704453	2.00214	4.63997	0.0312356	0.336478
Zdhhc1	-0.547154	2.48407	4.63901	0.0312531	0.336484
Higd2a	-0.243858	5.93383	4.63728	0.0312845	0.336573
mrpl24	-0.233662	6.20993	4.63669	0.0312953	0.336573
Ccdc43	-0.261957	5.27787	4.63499	0.0313264	0.336702
Gtf3c6	-0.302555	4.29162	4.63417	0.0313413	0.336702
Epha4	-0.307937	4.2798	4.63271	0.0313679	0.336806
Akr1c3	0.96847	1.26622	4.62903	0.0314354	0.337348
Psma2	-0.247799	7.76063	4.62759	0.0314616	0.337403
Rps18	-0.229026	9.63987	4.62689	0.0314746	0.337403
Dstyk	-0.235355	5.36489	4.62501	0.0315091	0.337525
Stx1a	0.595849	2.12704	4.62442	0.03152	0.337525
Man2a2	0.243117	6.05001	4.6225	0.0315552	0.337719
Armcx1	4.19391	-0.703421	4.62037	0.0315943	0.337916
LOC100366054	3.27117	-1.05376	4.61965	0.0316077	0.337916
Gper1	3.6211	-0.959764	4.6149	0.0316954	0.338671
Cdkn1a	0.190035	8.28514	4.61302	0.03173	0.338753
Ccdc85a	-0.889775	1.1167	4.61263	0.0317373	0.338753
Lmod2	0.25335	7.41165	4.60321	0.0319121	0.340436
Troap	-0.637264	1.57373	4.60009	0.0319702	0.340872
LOC691695	3.5692	-0.960886	4.59905	0.0319897	0.340896
Hspa9	-0.203477	10.48	4.59758	0.0320172	0.341006
Adgrl2	0.218531	6.80683	4.59424	0.0320796	0.341487
Cdk5rap1	-0.289682	4.53252	4.59127	0.0321352	0.341775
Rps13	-0.212171	9.0974	4.59045	0.0321507	0.341775
Angpt1	0.607904	2.27503	4.59004	0.0321583	0.341775
Sec62	0.233721	5.99843	4.58773	0.0322015	0.341893
Phkb	-0.259882	5.40089	4.58761	0.032204	0.341893
Abhd14a	-0.473829	2.59653	4.58477	0.0322572	0.342202
Lonrf2	-0.414016	3.11969	4.58422	0.0322676	0.342202
Myof	0.208858	7.88509	4.58116	0.0323253	0.342631
Cpt2	-0.228181	5.70581	4.58024	0.0323427	0.342632
Rapgef2	0.187431	7.07186	4.56791	0.0325763	0.34479
Gcnt1	-0.337086	3.86951	4.56765	0.0325812	0.34479
Tpk1	-0.363681	3.98107	4.56514	0.032629	0.344985
Slc41a1	0.27212	6.40687	4.5647	0.0326373	0.344985
Cpsf6	-0.192924	6.70749	4.56343	0.0326616	0.344985
App	0.222036	8.53658	4.56303	0.0326692	0.344985
Usp40	-0.246166	6.06123	4.55957	0.0327354	0.345499
Plcb1	-0.75201	1.40058	4.55666	0.0327909	0.345902
Man1a1	-0.196968	6.57234	4.55238	0.0328731	0.346583
Slco2a1	0.616241	1.98804	4.54646	0.0329868	0.347598
Guca2a	1.87302	-0.439703	4.54414	0.0330316	0.347764
LOC100911625	4.07802	-0.729895	4.54383	0.0330376	0.347764
Tdrd3	-0.354286	4.01337	4.53994	0.0331128	0.34837
Hs3st3b1	-0.908084	1.14543	4.53521	0.0332043	0.34888
Macrod1	-0.343709	4.26258	4.53501	0.0332082	0.34888
LOC100361025	-0.299786	4.76719	4.53471	0.0332141	0.34888
Npy	0.483147	3.72184	4.52951	0.0333151	0.349598
Tnfsf13b	-2.13167	-0.898728	4.52893	0.0333265	0.349598
Fhl4	-0.651095	1.78733	4.52847	0.0333353	0.349598
Sars1	-0.180544	9.10976	4.52594	0.0333847	0.34993
Psen2	0.212974	8.24704	4.52369	0.0334287	0.350088
Sae1	0.206478	7.24128	4.52336	0.0334351	0.350088
Ggt7	0.715488	1.42094	4.52165	0.0334684	0.350252
Mindy1	0.229593	5.67905	4.51793	0.0335414	0.350831
Cyp27a1	-0.254668	5.20442	4.51645	0.0335705	0.350892
Ube2k	-0.252688	6.09456	4.51582	0.0335827	0.350892
Cdh13	-0.202728	6.31934	4.51133	0.033671	0.351608
Atp5pd	-0.228257	9.4074	4.50799	0.0337369	0.351608
Fbxo11	-0.289217	5.07276	4.50796	0.0337374	0.351608
Rpl26	-0.224897	9.83454	4.50741	0.0337483	0.351608
Btnl7	3.25064	-1.05912	4.50734	0.0337496	0.351608
Sugt1	-0.215233	6.12809	4.50694	0.0337576	0.351608
Snx6	-0.214821	6.24184	4.5031	0.0338335	0.352048
Fbxl20	-0.318382	4.07954	4.50221	0.033851	0.352048
Dph6	-0.698923	1.51782	4.5021	0.0338532	0.352048
Slc6a4	2.24054	-0.677589	4.50089	0.0338772	0.352113
Zfp292	0.239087	5.40555	4.4978	0.0339385	0.352458
Jcad	0.264179	5.22513	4.49743	0.0339459	0.352458
Slc51a	-1.63337	-0.438199	4.49548	0.0339846	0.352613
Mllt3	-0.418019	3.0509	4.49489	0.0339964	0.352613
Rab22a	0.239293	5.6101	4.49194	0.0340549	0.353035
Mthfd1l	-0.242434	5.77065	4.48856	0.0341225	0.353389
Zfp672	0.246642	5.66518	4.48844	0.0341247	0.353389
Sh3bgrl3	0.226022	5.11247	4.48407	0.0342121	0.354109
Myl6	0.235152	9.84452	4.48137	0.0342662	0.354483
Dgat1	0.204867	5.67502	4.47653	0.0343633	0.355303
Odr4	-0.330789	3.98496	4.47534	0.0343874	0.355366
F8	0.443674	3.42973	4.46535	0.034589	0.357264
Acss1	-0.702499	1.58297	4.46397	0.0346169	0.357365
Alkbh2	-0.70543	1.60427	4.4592	0.0347137	0.358106
Klc2	0.255101	5.47624	4.45866	0.0347248	0.358106
P3h3	0.303701	5.13051	4.45551	0.0347889	0.358581
Dbndd2	0.281269	4.97286	4.45356	0.0348286	0.358707
Itgb6	-1.07025	0.244858	4.45313	0.0348373	0.358707
Hdhd5	0.288166	4.65049	4.45081	0.0348847	0.358887
Kif7	0.581508	2.73275	4.45015	0.0348983	0.358887
Col9a3	1.47711	0.795295	4.44961	0.0349091	0.358887
Cdh18	-1.02726	0.539738	4.44434	0.0350172	0.359786
Ppat	-0.178479	6.79022	4.44357	0.0350329	0.359786
Nsun2	-0.171742	7.21563	4.43971	0.0351122	0.360414
Leprotl1	0.24222	5.61078	4.43441	0.0352213	0.361347
Mapk13	0.970135	0.723255	4.4301	0.0353104	0.361974
Zfp36	0.342564	4.21039	4.42907	0.0353317	0.361974
Xylt2	0.263714	5.20703	4.4288	0.0353373	0.361974
Ccl4	0.754412	2.24377	4.42492	0.0354178	0.362612
St8sia5	1.14526	0.348166	4.42034	0.0355129	0.363398
Cyba	0.389406	4.57736	4.41533	0.0356173	0.364278
Uckl1	-0.231704	4.87744	4.41293	0.0356676	0.364604
Naca	-0.220275	8.7857	4.41141	0.0356994	0.364741
Hspa1b	-0.587349	2.95541	4.41034	0.0357218	0.364782
Mok	-0.797468	1.44857	4.40753	0.0357807	0.364937
Fbp1	-1.87541	-0.782476	4.40695	0.0357928	0.364937
Vldlr	0.175499	7.68956	4.40671	0.0357978	0.364937
Eci1	-0.201919	6.21906	4.4061	0.0358106	0.364937
Dcun1d3	0.304947	4.73283	4.40308	0.0358741	0.365235
Lysmd4	-0.38317	3.21909	4.40259	0.0358843	0.365235
Btnl5	3.26162	-1.05355	4.40111	0.0359156	0.365235
Atp6v0a1	0.182314	7.49145	4.40077	0.0359227	0.365235
Bcl2l15	2.3946	-0.62536	4.40033	0.035932	0.365235
Actg2	-0.38865	3.68652	4.39857	0.0359691	0.365424
Gtdc1	-0.492068	3.30798	4.39712	0.0359996	0.365548
Cntd1	-1.87444	-0.783568	4.39567	0.0360303	0.365671
Rnf220	0.224012	5.50687	4.39374	0.036071	0.365889
Il7r	0.784921	1.61174	4.39291	0.0360886	0.365889
Rps27	-0.342339	8.75509	4.39163	0.0361158	0.365977
Cyb5d2	0.402257	3.08571	4.38809	0.0361908	0.36655
Hddc3	-0.243472	5.91151	4.38621	0.0362307	0.366767
Amigo1	0.262331	5.40965	4.3849	0.0362586	0.366856
Tgfa	-0.397226	3.91312	4.38381	0.0362817	0.366856
Ctsk	0.321434	4.8306	4.38319	0.0362951	0.366856
Otud6b	-0.220161	5.98626	4.38226	0.0363148	0.366868
Grk5	0.266369	4.4354	4.37973	0.0363687	0.367225
Yy1	-0.238971	5.11081	4.37558	0.0364574	0.367752
Rnps1	-0.170426	7.15442	4.37495	0.036471	0.367752
RGD1559482	-1.03663	0.747013	4.37469	0.0364765	0.367752
Arpc1b	0.257341	8.23837	4.37326	0.0365072	0.367874
Cdc42ep2	0.309301	4.18946	4.372	0.0365341	0.367959
Marchf5	-0.212111	6.5742	4.37062	0.0365636	0.368069
Rpf2	-0.258559	5.43315	4.36958	0.036586	0.368107
Gpr165	-1.29488	-0.160681	4.36821	0.0366154	0.368194
Dnph1	-0.56367	2.51796	4.36666	0.0366488	0.368194
Slc39a10	0.220615	6.01413	4.36658	0.0366504	0.368194
Klhl40	0.382444	3.51173	4.36518	0.0366807	0.368206
Usp13	0.189808	8.09386	4.3648	0.0366887	0.368206
Cd302	0.392412	3.88281	4.36331	0.036721	0.368343
Gjc2	-1.71362	-0.676259	4.35843	0.0368263	0.368888
Plekhb1	1.8084	-0.163586	4.35821	0.0368311	0.368888
LOC108351703	-2.83334	-1.30076	4.3582	0.0368311	0.368888
RGD1307929	0.169111	8.33827	4.35447	0.036912	0.369512
Spock2	1.13858	0.468652	4.3532	0.0369395	0.3696
Zfp511	0.351067	3.8216	4.35142	0.036978	0.369786
Eif3m	-0.213868	8.19781	4.35062	0.0369954	0.369786
Fmnl2	0.45496	3.32849	4.3497	0.0370154	0.369799
Mrpl36	-3.39948	0.581834	4.3484	0.0370437	0.369896
Sfxn1	-0.209182	6.15608	4.34346	0.0371514	0.370784
LOC108348080	-0.2288	6.52246	4.34126	0.0371995	0.371077
Rars2	-0.358852	3.91389	4.3382	0.0372664	0.371549
AABR07035776.1	0.738515	1.74548	4.33738	0.0372843	0.371549
Kcnn3	0.88753	1.02178	4.33411	0.0373559	0.372051
Znrf2	0.194818	6.21751	4.33268	0.0373873	0.372051
Grcc10	-0.244048	5.73971	4.33252	0.0373909	0.372051
Gstt2	-0.286789	4.51117	4.33147	0.0374138	0.372092
Ralgds	0.392156	3.46175	4.3286	0.0374771	0.372314
Dhdds	-0.184783	6.23772	4.32815	0.0374869	0.372314
Ppp1r9b	0.260717	5.7705	4.3279	0.0374925	0.372314
Folr2	-0.88505	1.08794	4.32444	0.0375688	0.372698
Thbs1	0.202033	9.06494	4.32416	0.0375749	0.372698
Ccdc88b	1.69497	-0.237306	4.32315	0.0375972	0.372698
[truncated: 17,822 more rows]

## Sheet: PE+Veh_vs_PE+Api
logFC	logCPM	LR	PValue	FDR
Cemip	-3.89283	4.9766	488.496	3.02769e-108	6.00118e-104
Col12a1	-2.77166	6.35827	384.321	1.42669e-85	1.41393e-81
Col14a1	-2.79156	6.30588	343.334	1.19918e-76	7.92297e-73
Myom2	-2.44424	8.57037	306.684	1.1523e-68	5.70995e-65
Ccn5	-5.39467	3.07281	296.781	1.65615e-66	6.56531e-63
Fstl1	-1.9174	7.4959	276.724	3.88584e-62	1.28369e-58
Thbs1	-2.82046	8.2652	272.362	3.46769e-61	9.819e-58
Fbln2	-3.462	5.6038	271.382	5.67228e-61	1.40538e-57
Aqp1	-2.07541	7.54542	269.944	1.16715e-60	2.57045e-57
Mt1	2.5775	6.87955	266.103	8.02049e-60	1.58974e-56
Flnb	-2.39409	6.66967	261.602	7.67812e-59	1.38353e-55
Fam180a	-4.77289	3.23218	256.661	9.16966e-58	1.5146e-54
Slc38a4	-2.7257	5.07034	256.024	1.26268e-57	1.92519e-54
Aldh1a3	-3.52911	3.9417	248.188	6.44845e-56	9.12962e-53
Rai14	-1.89277	6.73585	247.852	7.63389e-56	1.00874e-52
Pla2g5	-2.50802	4.67036	245.575	2.39412e-55	2.96586e-52
Pkp1	-2.89211	3.81737	238.433	8.63929e-54	1.00729e-50
Pxdc1	-2.89374	3.90492	228.775	1.10269e-51	1.21425e-48
Rsad2	-3.58897	4.24974	226.513	3.43349e-51	3.58185e-48
Thbs2	-2.75447	5.93665	225.425	5.9313e-51	5.87822e-48
C7	-3.18105	4.23175	224.229	1.08116e-50	1.02046e-47
Sgcg	-2.07563	5.81403	224.022	1.19957e-50	1.08075e-47
Ltbp2	-3.11663	5.10225	221.914	3.45921e-50	2.98109e-47
Sh3tc2	-2.81529	3.97798	220.57	6.79216e-50	5.60948e-47
Emp3	-2.3983	5.32365	216.1	6.41252e-49	5.0841e-46
Tnfsf18	-3.44219	3.58275	213.956	1.88332e-48	1.43574e-45
Nucb2	-2.13655	5.5453	210.375	1.13748e-47	8.35035e-45
Tagln	-1.80456	6.75926	208.078	3.60725e-47	2.55354e-44
Cyp1a1	-2.81069	4.71306	206.901	6.5175e-47	4.4546e-44
Slc1a3	-2.106	5.43723	206.364	8.53507e-47	5.63912e-44
LOC100910669	-3.9003	4.00906	206.011	1.01915e-46	6.51631e-44
Plat	-1.66247	7.23049	205.847	1.10678e-46	6.85547e-44
Itgb1bp2	-2.32857	6.202	204.913	1.76916e-46	1.06262e-43
Serpinf1	-2.81685	3.77579	203.025	4.5678e-46	2.6629e-43
Aif1l	-2.16693	7.75721	202.266	6.68939e-46	3.7883e-43
Myo7a	-3.65173	2.76238	200.145	1.94154e-45	1.06898e-42
Dock8	-2.03533	4.39631	198.842	3.73632e-45	2.00156e-42
Ccl20	-2.57396	6.31497	197.542	7.18298e-45	3.74668e-42
Abhd2	-1.75333	6.13514	197.031	9.28243e-45	4.71762e-42
Ifit1	-4.11018	2.70998	193.986	4.28924e-44	2.12543e-41
Stom	-1.94634	5.28723	191.069	1.85737e-43	8.97926e-41
Angptl2	-1.93039	4.4677	189.719	3.66178e-43	1.7281e-40
Dse	-1.84356	4.77329	180.931	3.03521e-41	1.39909e-38
Gprc5a	-4.19119	2.80143	180.58	3.62105e-41	1.6312e-38
Ccdc80	-2.11972	6.69052	175.806	3.99143e-40	1.75809e-37
Mxra8	-1.68908	5.28248	174.798	6.62668e-40	2.85538e-37
Qpct	-3.39032	3.32104	172.325	2.2982e-39	9.69207e-37
Cdh11	-2.31447	5.0356	172.139	2.52332e-39	1.04197e-36
Lypd1	-2.33502	4.93773	170.234	6.57881e-39	2.6612e-36
S100a6	-2.10176	7.68176	169.52	9.41961e-39	3.73412e-36
Epn3	-3.32362	3.56846	166.177	5.06038e-38	1.9667e-35
Emp1	-2.79977	6.65743	165.61	6.72959e-38	2.56514e-35
Grem1	-5.06272	2.77679	161.836	4.49198e-37	1.67991e-34
Scrn1	-1.93437	4.68624	152.501	4.92433e-35	1.8075e-32
Nrp2	-1.81021	5.81324	150.8	1.1588e-34	4.17609e-32
Plod2	-1.87376	6.51112	149.708	2.00835e-34	7.10847e-32
Il1rn	-3.60235	3.89674	149.118	2.70183e-34	9.39524e-32
Anxa3	-2.4837	4.32714	148.891	3.02931e-34	1.03524e-31
Vamp1	1.97001	5.21658	148.153	4.39328e-34	1.47592e-31
Spp1	-1.81806	6.80808	146.304	1.11378e-33	3.67937e-31
S100a4	-1.7746	9.23642	145.275	1.86963e-33	6.07508e-31
Olfml3	-1.94777	5.0871	144.173	3.25619e-33	1.04098e-30
Vgll3	-2.22096	3.83635	143.768	3.99315e-33	1.25632e-30
Cavin4	-1.90581	6.50834	142.532	7.4408e-33	2.30444e-30
Capn6	-2.61807	3.33669	142.283	8.43316e-33	2.57159e-30
Frem1	-2.78312	3.49481	140.745	1.8297e-32	5.49493e-30
Lrrc10	1.55553	6.04686	140.598	1.97e-32	5.82796e-30
Tef	1.33902	6.94171	139.624	3.2162e-32	9.37475e-30
Itga8	-2.56283	3.03795	138.844	4.76514e-32	1.36884e-29
Ifi27l2b	-1.78252	5.55946	137.683	8.55106e-32	2.42129e-29
Ltbp1	-2.06896	4.90481	137.448	9.62262e-32	2.68634e-29
Anln	-1.71962	4.47265	137.21	1.08486e-31	2.98654e-29
Pvr	-1.49554	5.64786	136.966	1.2268e-31	3.33102e-29
Mmp23	-3.32172	2.84101	135.967	2.02838e-31	5.43305e-29
Tlcd3b	2.00018	3.61219	135.791	2.2172e-31	5.85961e-29
Abca9	-3.43944	2.38073	135.645	2.38629e-31	6.19844e-29
Eng	-1.94337	5.32281	135.627	2.40795e-31	6.19844e-29
Glod5	-2.18214	3.69202	135.116	3.11507e-31	7.91586e-29
Ccnd1	-2.03756	6.38664	133.994	5.48044e-31	1.37504e-28
Uhrf1	-2.581	3.14865	132.978	9.1406e-31	2.2647e-28
Hmox1	1.34141	9.42806	132.31	1.28017e-30	3.13262e-28
Msr1	-4.35437	1.9862	130.553	3.10065e-30	7.49486e-28
Srpx2	-2.99805	3.82888	130.274	3.56972e-30	8.52475e-28
Mmp12	-3.4362	4.26842	129.984	4.13173e-30	9.74941e-28
Pak1	-3.69915	2.65664	129.146	6.30028e-30	1.46915e-27
Enpp1	-1.99781	4.8214	129.05	6.61374e-30	1.52431e-27
Nid1	-1.42721	7.12836	128.852	7.30569e-30	1.66444e-27
Sema3c	-3.08813	6.96195	128.548	8.51558e-30	1.91804e-27
Flna	-1.34271	9.72753	127.598	1.37468e-29	3.06152e-27
Cybb	-3.20579	4.22542	127.532	1.42081e-29	3.12909e-27
S100a10	-1.47274	6.44657	127.441	1.48787e-29	3.22423e-27
Loxl1	-2.2652	3.59152	127.429	1.49654e-29	3.22423e-27
Actn1	-1.44186	7.08853	127.278	1.6149e-29	3.44182e-27
Tagln2	-1.52589	7.37705	127.084	1.78107e-29	3.75559e-27
Gdf6	-3.42477	2.57337	127.046	1.81477e-29	3.78637e-27
Ncf1	-1.6191	5.31333	126.862	1.99144e-29	4.11171e-27
F2r	-1.95447	4.51418	126.154	2.84489e-29	5.81325e-27
Acss2	1.55563	7.89646	126.055	2.99143e-29	6.05031e-27
Cers4	1.4701	6.13127	125.48	3.99583e-29	8.00014e-27
Ripk3	-2.1543	3.4505	123.592	1.03463e-28	2.05074e-26
Itgam	-4.39843	2.58301	123.14	1.29931e-28	2.54985e-26
Kirrel1	-1.52117	6.0728	122.837	1.51377e-28	2.9416e-26
AABR07028352.1	-2.28714	3.74986	122.291	1.99307e-28	3.8354e-26
Cd14	-2.82742	3.36128	121.517	2.94427e-28	5.61138e-26
Tmem204	-4.42212	1.85982	121.413	3.10254e-28	5.85671e-26
Mmp3	2.10762	3.64492	119.262	9.17868e-28	1.71633e-25
Lpcat1	1.5208	4.8848	119.109	9.91122e-28	1.83598e-25
Vim	-1.27075	9.01935	118.279	1.50635e-27	2.76456e-25
Slc6a12	-2.29601	3.39243	117.949	1.77889e-27	3.2348e-25
Il1rl2	-2.74818	3.16492	117.419	2.32435e-27	4.18826e-25
Lcp1	-2.94376	3.86582	116.454	3.78e-27	6.74985e-25
Lasp1	-1.24471	6.6676	116.229	4.23471e-27	7.49431e-25
Snn	1.69468	6.38099	115.563	5.92448e-27	1.0392e-24
Dpep1	-3.26885	2.35845	115.131	7.36652e-27	1.28081e-24
Hk3	-3.38096	2.0895	114.716	9.082e-27	1.55749e-24
Vil1	-5.52383	1.60324	114.709	9.115e-27	1.55749e-24
F2rl1	-3.39673	2.26806	114.428	1.05002e-26	1.77885e-24
Sh3tc1	-2.22763	3.80967	114.049	1.27142e-26	2.13566e-24
Cthrc1	-3.14633	2.13553	113.311	1.84446e-26	3.07219e-24
Clec4d	-3.50199	2.56484	113.162	1.98826e-26	3.28411e-24
C1qtnf5	-1.93347	3.81137	111.853	3.84827e-26	6.30384e-24
Fam114a1	-1.71076	4.21813	111.766	4.02043e-26	6.53188e-24
Slc6a6	-1.63769	7.2141	111.703	4.14997e-26	6.68752e-24
Ctsk	-2.02744	4.2231	111.483	4.63665e-26	7.41154e-24
Myof	-1.57206	7.31626	111.36	4.93389e-26	7.82357e-24
Tmem50b	1.69438	7.04498	111.331	5.00766e-26	7.87753e-24
Sema3d	-2.29394	3.58519	111.107	5.60668e-26	8.72992e-24
Mt2A	1.83704	7.5527	111.096	5.63761e-26	8.72992e-24
Cobl	-1.52269	4.64976	110.92	6.16152e-26	9.46724e-24
Parp14	-1.61536	4.81147	110.461	7.76497e-26	1.18392e-23
Lox	-2.21015	5.18604	109.933	1.01385e-25	1.53401e-23
Bcat1	-1.24031	7.34661	108.415	2.18056e-25	3.25728e-23
Nrip3	-2.1076	3.84787	108.41	2.18565e-25	3.25728e-23
Lima1	-1.60288	4.49533	108.023	2.65721e-25	3.9305e-23
S100a11	-1.58827	5.68189	106.667	5.26613e-25	7.73184e-23
Cspg5	2.75261	3.3158	106.54	5.61575e-25	8.18455e-23
Htra1	-1.59744	5.54952	106.498	5.73436e-25	8.29641e-23
Gsdmd	-1.56449	4.31654	106.432	5.93002e-25	8.51732e-23
Itgb2	-2.64072	4.15936	106.166	6.78139e-25	9.67007e-23
Npy	-3.14046	3.04277	106.022	7.29204e-25	1.0324e-22
Plcxd2	-3.24838	2.63038	105.792	8.19142e-25	1.1515e-22
Aspn	-5.45554	1.96724	104.642	1.46307e-24	2.04222e-22
LOC100365958	2.57479	2.96322	104.384	1.66671e-24	2.3102e-22
Hsdl2	1.35104	6.81765	104.335	1.70883e-24	2.35214e-22
Col8a2	-3.43957	2.14385	104.302	1.73755e-24	2.37517e-22
Tbc1d9	-1.67422	3.93951	104.027	1.9959e-24	2.70964e-22
Pik3ip1	1.38273	5.64168	103.717	2.3335e-24	3.14641e-22
Top2a	-2.01025	4.16464	103.679	2.3794e-24	3.18663e-22
Ccl3	-4.54314	3.64867	103.336	2.82814e-24	3.76218e-22
Selplg	-2.44102	3.04742	102.477	4.36478e-24	5.76761e-22
Loxl2	-1.39184	5.00941	101.944	5.71251e-24	7.49852e-22
Casp12	-2.12792	3.02069	101.582	6.85823e-24	8.94322e-22
Serpinb9	-2.29213	3.40448	101.543	6.99181e-24	9.05782e-22
Itga4	-4.03887	1.8801	101.501	7.14102e-24	9.19105e-22
P4ha3	-2.37772	3.04662	101.466	7.26854e-24	9.29482e-22
Actg2	-2.83909	2.74511	101.42	7.44014e-24	9.42757e-22
Cdk1	-2.11427	3.33573	101.413	7.46747e-24	9.42757e-22
C2cd2	-1.3319	4.57491	101.319	7.82898e-24	9.82141e-22
Ptpro	-3.04459	2.4241	100.079	1.46404e-23	1.82508e-21
Glipr1	-3.45452	2.25887	100.025	1.50522e-23	1.86468e-21
Tgfb3	-1.69618	6.2779	99.9634	1.5524e-23	1.91119e-21
Dhcr24	1.4421	8.39463	99.2554	2.21951e-23	2.71562e-21
Ets1	-1.23686	4.93363	99.1773	2.30882e-23	2.80755e-21
Pxdn	-1.31284	5.19826	98.9339	2.61077e-23	3.15538e-21
Cyp4v3	-1.77401	4.21112	98.8	2.7933e-23	3.35551e-21
Pid1	-2.00737	3.16115	98.584	3.1153e-23	3.71978e-21
Lrrk1	-2.23711	2.78503	98.5251	3.20936e-23	3.80566e-21
Ccn3	-2.08818	4.07554	98.5151	3.22562e-23	3.80566e-21
Mx2	-2.71026	2.74384	98.5026	3.24603e-23	3.80708e-21
Dusp4	-1.7737	6.1824	98.3532	3.50036e-23	4.08121e-21
Adam12	-2.43383	2.92992	98.1158	3.94626e-23	4.5742e-21
Piezo2	-2.72045	2.66616	97.7479	4.7518e-23	5.4759e-21
Gpnmb	-1.24149	8.43653	97.4398	5.5518e-23	6.3295e-21
LOC100359539	-2.62109	4.45395	97.4382	5.5564e-23	6.3295e-21
Tinagl1	-1.70471	5.34823	97.1506	6.4251e-23	7.27725e-21
Kif20a	-2.01778	3.81439	96.9058	7.2704e-23	8.18787e-21
LOC100361457	-1.13614	9.53743	95.9611	1.17164e-22	1.31204e-20
Ifit3	-3.39024	2.93599	95.6533	1.36872e-22	1.52412e-20
Col8a1	-3.34396	3.49832	94.9731	1.92993e-22	2.13705e-20
Parp3	-1.46785	5.56947	94.435	2.53276e-22	2.78899e-20
Tek	-2.15578	3.50288	94.1582	2.91287e-22	3.18984e-20
RGD1560281	-4.55899	1.52087	94.1288	2.95641e-22	3.21973e-20
Clec5a	-3.91642	2.05515	94.0525	3.07269e-22	3.32808e-20
Inka2	1.21997	5.16035	93.8397	3.42134e-22	3.68557e-20
Rrm2	-2.22358	3.0842	93.7288	3.61861e-22	3.877e-20
Anxa8	-2.18571	3.0656	93.6746	3.71902e-22	3.96316e-20
Smyd1	1.17542	7.39373	93.6291	3.80549e-22	4.03362e-20
Mest	1.27816	6.87857	93.5226	4.01593e-22	4.23403e-20
Nkd2	-2.30165	2.54541	93.2202	4.6787e-22	4.90669e-20
Kcnip2	2.11354	5.77483	93.071	5.04524e-22	5.26325e-20
Dennd2b	-1.24946	5.05559	92.9769	5.29096e-22	5.49069e-20
Stambpl1	-1.55629	3.90125	91.758	9.79531e-22	1.01121e-19
Rgs2	-1.37035	5.78219	91.4539	1.14223e-21	1.17306e-19
Cdhr1	-2.0336	3.62713	91.3221	1.22087e-21	1.24737e-19
Akr1c15	-1.94275	3.78187	91.3099	1.22844e-21	1.24866e-19
Afap1l2	-3.09329	1.6911	91.1233	1.3499e-21	1.36513e-19
Ccnb1	-1.77369	3.11976	90.238	2.11167e-21	2.12464e-19
Trim16	-1.39042	4.75191	89.8548	2.56292e-21	2.56563e-19
Dact1	-1.45025	5.33833	89.619	2.88744e-21	2.87598e-19
Rarres2	-2.65048	2.29351	89.444	3.15437e-21	3.12614e-19
Fbn1	-1.71831	7.70301	89.414	3.20256e-21	3.15811e-19
Rftn2	-2.34525	2.81928	89.3639	3.28469e-21	3.22306e-19
Lyn	-1.40435	4.91827	89.2402	3.49662e-21	3.41256e-19
Slc25a24	-1.46119	5.21922	89.2314	3.51225e-21	3.41256e-19
Scimp	-4.5737	1.22294	89.195	3.57749e-21	3.459e-19
Efhd2	-1.26126	5.67958	88.9277	4.09517e-21	3.94031e-19
Arhgdib	-2.16723	3.64061	88.7496	4.48091e-21	4.29064e-19
Pcsk6	-1.29422	5.01909	88.6535	4.70387e-21	4.48247e-19
Uap1	-1.30184	6.52398	88.567	4.91409e-21	4.66039e-19
Tjp2	-1.14151	5.67513	88.4886	5.11279e-21	4.82574e-19
Anxa1	-1.22702	6.773	88.4204	5.29211e-21	4.97132e-19
Tnfrsf12a	-1.46361	7.08608	88.0787	6.29006e-21	5.88091e-19
Usp18	-2.61522	1.96513	87.7151	7.55949e-21	7.03459e-19
Slco4a1	-3.06603	2.61505	87.4462	8.66055e-21	8.02153e-19
Arhgap24	-1.57703	3.77024	87.1388	1.01164e-20	9.32637e-19
Ptgs1	-1.85667	3.24308	87.0411	1.06288e-20	9.75338e-19
Adcy4	-3.14124	1.81967	86.8126	1.19305e-20	1.08975e-18
Myo1d	-1.30825	4.90151	86.7968	1.20267e-20	1.09349e-18
Fxyd6	-1.93064	3.78794	86.4737	1.41611e-20	1.27597e-18
Slc25a42	1.28306	4.23759	86.4735	1.41624e-20	1.27597e-18
Tenm3	-2.22848	3.8345	86.4225	1.45321e-20	1.30335e-18
Smpdl3b	-2.15676	2.87349	86.2967	1.5487e-20	1.38274e-18
Chst3	-1.83116	3.68548	85.4241	2.40767e-20	2.14002e-18
Tril	-3.3529	2.15355	85.2803	2.58928e-20	2.29117e-18
Ripor2	-1.77272	5.0276	85.1542	2.75976e-20	2.43116e-18
Arhgap29	-1.50277	5.82861	84.8834	3.16494e-20	2.77577e-18
Niban1	-1.45285	6.05151	84.7567	3.37437e-20	2.94641e-18
Ccl4	-5.52001	1.60342	84.3831	4.07616e-20	3.54358e-18
Gstm7	-1.4771	5.19802	84.2569	4.34494e-20	3.76075e-18
LOC681341	-3.25795	2.15	84.0125	4.91653e-20	4.23698e-18
Ccn2	-1.63627	8.21182	83.9005	5.20311e-20	4.46454e-18
Abi3	-2.87672	2.26575	83.3505	6.872e-20	5.87112e-18
Dnajc3	-1.11966	6.5112	83.2612	7.18956e-20	6.11606e-18
C5ar1	-6.86689	0.868655	82.9	8.6312e-20	7.31107e-18
Slc7a3	-1.31247	5.09029	82.8776	8.72961e-20	7.36296e-18
Uros	1.33141	4.03805	82.7349	9.38278e-20	7.88034e-18
Vsir	-2.5183	2.1013	82.622	9.93451e-20	8.30852e-18
Tead4	-2.63575	2.96568	81.8368	1.47803e-19	1.23093e-17
Kif23	-2.01896	2.96463	81.8021	1.50416e-19	1.24744e-17
Adgre5	-1.96666	3.50276	81.1006	2.1451e-19	1.77158e-17
Tgfb1i1	-1.26894	5.79819	81.0295	2.22372e-19	1.8289e-17
Fam107b	-1.91492	3.83492	81.0165	2.23839e-19	1.82906e-17
Zfp423	-2.14689	2.83044	81.013	2.24238e-19	1.82906e-17
Ahrr	-1.65864	3.60545	80.9561	2.30784e-19	1.87474e-17
Ecm1	-1.44923	4.56542	80.9398	2.32704e-19	1.88262e-17
Cd53	-3.00799	2.55008	80.904	2.36951e-19	1.90919e-17
Cav2	-2.88418	1.94156	80.8729	2.40715e-19	1.93166e-17
Laptm5	-2.30298	2.77463	80.6713	2.66564e-19	2.13047e-17
Sh3d19	-1.48294	4.10085	80.5343	2.85704e-19	2.27427e-17
Fgfr2	-1.74918	3.25941	80.2576	3.28645e-19	2.60563e-17
Sh2d4a	-1.52963	4.04288	80.1868	3.40632e-19	2.68991e-17
Rin3	-2.45267	3.16693	80.1063	3.548e-19	2.79067e-17
Ccn1	-1.36094	6.92836	80.0802	3.59523e-19	2.81664e-17
Cdh13	-1.27102	5.6869	79.8404	4.05904e-19	3.16749e-17
Oat	-1.0284	7.4688	79.7912	4.16151e-19	3.23472e-17
Igsf6	-4.95881	1.14009	79.6984	4.36145e-19	3.37689e-17
Serpine1	-2.06467	6.55073	79.1006	5.90272e-19	4.55244e-17
Tes	-1.81146	3.50096	78.9895	6.24409e-19	4.79706e-17
Cdr2	-1.20408	4.51116	78.7487	7.05367e-19	5.3981e-17
Lsp1	-2.65194	1.99337	78.4606	8.16085e-19	6.22139e-17
Cdkn1a	1.37625	9.1336	78.0277	1.01604e-18	7.71607e-17
Rnf144a	-2.31714	2.24868	77.7784	1.15274e-18	8.7208e-17
Avil	-2.78903	2.65513	77.7349	1.17842e-18	8.88118e-17
Atp10a	-1.39515	4.10586	77.6769	1.21352e-18	9.10107e-17
Adgre1	-3.52	2.74966	77.6716	1.21678e-18	9.10107e-17
Hcls1	-2.49353	2.1227	77.5297	1.30744e-18	9.74238e-17
Islr	-5.73677	1.18232	77.4822	1.33927e-18	9.94222e-17
Parp12	-1.57028	3.32857	77.3968	1.39841e-18	1.03425e-16
Dsn1	-1.89109	3.02395	77.2803	1.48336e-18	1.093e-16
Pdgfrb	-1.36026	6.58618	76.9507	1.75281e-18	1.28676e-16
Ada	-2.65067	1.97678	76.8131	1.87927e-18	1.3745e-16
Lyz2	-2.54392	4.00695	76.5411	2.15681e-18	1.57169e-16
Man2a1	-1.49129	5.83612	75.9733	2.87528e-18	2.08717e-16
Mcoln2	-4.36986	1.06751	75.9665	2.88524e-18	2.08717e-16
Mlkl	-1.33778	4.04949	75.8154	3.11467e-18	2.24494e-16
Cdnf	1.55139	3.3748	75.7847	3.16339e-18	2.27179e-16
Il1b	-3.86932	3.17273	75.3894	3.86468e-18	2.76541e-16
Nr3c2	-1.74231	3.37127	75.362	3.91866e-18	2.79395e-16
Cnn1	-2.63829	4.21762	75.2969	4.04993e-18	2.87719e-16
RT1-N3	-2.88553	2.17206	75.2897	4.06475e-18	2.87741e-16
Ndrg1	-1.27146	4.38041	75.1376	4.39029e-18	3.09679e-16
Trim80	3.03195	1.52439	74.4636	6.17674e-18	4.34146e-16
Pmel	-3.21651	1.96517	74.3933	6.40044e-18	4.4828e-16
Siglec10	-4.4137	1.39966	74.2918	6.73839e-18	4.70288e-16
Kazald1	-2.46345	2.50349	74.2604	6.84632e-18	4.76144e-16
Ube2c	-2.34221	1.95937	74.1917	7.08881e-18	4.91284e-16
Ubash3b	-2.00395	3.43874	74.1615	7.19813e-18	4.97123e-16
Myrf	-2.28695	2.65753	74.1021	7.41801e-18	5.10529e-16
Lif	1.25422	4.72295	74.0396	7.65652e-18	5.25121e-16
Sdc3	-1.46731	4.17476	74.0115	7.76642e-18	5.30821e-16
LOC685048	-4.69656	0.932141	73.979	7.89506e-18	5.3776e-16
Ostf1	-1.15066	5.02899	73.9526	8.00151e-18	5.43144e-16
Ptprc	-2.73854	2.00046	73.8994	8.2202e-18	5.56084e-16
Lmcd1	-1.57446	5.03922	73.8814	8.29562e-18	5.59277e-16
Osmr	-1.59902	5.61103	73.6233	9.4542e-18	6.35226e-16
Svep1	-1.70384	5.03858	73.5035	1.00456e-17	6.72684e-16
Kif22	-2.1778	3.20951	73.1781	1.1846e-17	7.90572e-16
Fst	-2.21277	2.51322	72.7296	1.48686e-17	9.88962e-16
Plaur	-1.88952	2.70019	72.4767	1.69017e-17	1.12043e-15
Stat6	-1.03728	5.86369	72.2642	1.8823e-17	1.24363e-15
Cd38	-2.07352	2.53177	72.1723	1.97203e-17	1.29859e-15
Sqor	-1.47378	4.45476	72.0975	2.04828e-17	1.34433e-15
Snx32	2.41091	2.52966	71.9368	2.22202e-17	1.45355e-15
Acadl	0.970479	6.708	71.6717	2.54149e-17	1.65707e-15
Tlr5	-3.78711	1.34006	71.3981	2.91956e-17	1.89733e-15
Irx4	1.23309	5.75705	71.3222	3.03401e-17	1.96527e-15
RGD1561143	-5.58291	1.05358	71.2353	3.17061e-17	2.04705e-15
C1qtnf1	-2.79197	2.30532	71.0595	3.46607e-17	2.23055e-15
Cd34	-1.56404	4.10797	70.9037	3.75087e-17	2.40602e-15
Epb41l3	-1.11449	4.92293	70.8828	3.79083e-17	2.42381e-15
Trpv2	-1.72174	2.96914	70.7031	4.15234e-17	2.64642e-15
Itga6	-1.32828	5.83169	70.6247	4.32074e-17	2.74492e-15
Peg12	-2.01541	2.44895	70.5182	4.56036e-17	2.88789e-15
Adgrg1	-1.77282	3.89594	70.508	4.58394e-17	2.89357e-15
Myo1g	-3.36622	1.33351	70.4468	4.72841e-17	2.97529e-15
Esm1	-2.94803	2.09852	70.3459	4.97649e-17	3.12149e-15
Timp3	-1.62819	4.17225	70.0768	5.70394e-17	3.56649e-15
Cyp1b1	-1.62523	7.90387	70.0193	5.87258e-17	3.66039e-15
Tgfbi	-2.78338	2.95741	69.6634	7.03387e-17	4.37048e-15
Reck	-1.58189	3.5438	69.6246	7.17373e-17	4.44345e-15
Lipa	-0.943738	6.70886	69.4882	7.68733e-17	4.74674e-15
Ptpn6	-2.57211	1.75004	69.4209	7.95411e-17	4.89622e-15
Flt1	-1.90555	3.34142	69.2544	8.65477e-17	5.31102e-15
Il1rap	-1.47772	3.66687	69.2002	8.8957e-17	5.44203e-15
Rerg	-1.9584	2.43468	69.1128	9.29892e-17	5.6712e-15
Rhoj	-1.62028	3.7317	68.5755	1.22111e-16	7.42441e-15
Slc7a1	-1.04339	6.95981	68.3894	1.34195e-16	8.13417e-15
Isg15	-2.05698	2.58341	68.334	1.38022e-16	8.34066e-15
Fcgr1a	-2.89187	1.53776	68.319	1.39074e-16	8.37869e-15
Soat1	-0.930906	6.08103	68.1108	1.54558e-16	9.28334e-15
Etv4	-2.18663	2.81922	68.076	1.5731e-16	9.42007e-15
Herc6	-2.9804	1.60211	67.9396	1.68579e-16	1.00645e-14
Gusb	-1.36054	4.34429	67.9277	1.69604e-16	1.00953e-14
Pithd1	1.05084	6.04978	67.4738	2.13509e-16	1.26705e-14
Mt-nd6	1.26549	8.09615	67.4015	2.21476e-16	1.31041e-14
Pvalb	2.21387	4.40761	67.1611	2.50205e-16	1.47598e-14
Ace	-3.4406	1.2362	67.0911	2.59241e-16	1.52475e-14
Csf1r	-2.22512	2.99602	67.0576	2.63694e-16	1.54635e-14
Unc5b	-1.43242	6.98153	66.8662	2.9058e-16	1.69899e-14
Mcm6	-1.46387	4.32419	66.7028	3.15682e-16	1.84033e-14
Rasgrp3	-1.35938	7.39741	66.2275	4.01763e-16	2.33529e-14
Calr3	1.42606	3.15359	66.1535	4.17136e-16	2.41756e-14
Tspan8	-2.55879	2.08634	65.965	4.58996e-16	2.65241e-14
Heg1	-1.47982	4.88887	65.926	4.68183e-16	2.69763e-14
Cat	1.06682	5.60395	65.6138	5.48536e-16	3.15146e-14
Zfand2a	-0.970353	7.2442	65.4223	6.04509e-16	3.463e-14
Anpep	-1.45884	3.7504	65.3754	6.19073e-16	3.53621e-14
Fstl3	-2.86467	2.17196	65.3162	6.3796e-16	3.63362e-14
Txndc5	-0.956943	7.4631	65.0969	7.1304e-16	4.04962e-14
Ppfibp2	-1.35604	4.37759	65.0338	7.36254e-16	4.16951e-14
Mme	-2.61924	2.63173	64.9456	7.69955e-16	4.34685e-14
Ifit1bl	-1.97733	3.5844	64.9405	7.71955e-16	4.34685e-14
Ptprr	-2.63789	2.18875	64.9346	7.74259e-16	4.34747e-14
RT1-S3	-1.9686	2.56956	64.9074	7.85019e-16	4.39544e-14
Ifi27	-1.17136	6.0982	64.7958	8.30759e-16	4.63845e-14
Cyfip2	-1.75147	3.23474	64.7232	8.61952e-16	4.79909e-14
Arrb1	-1.42203	3.4975	64.6276	9.04779e-16	5.02342e-14
Slc39a2	-2.38346	2.12807	64.5254	9.5295e-16	5.2761e-14
Samd9	-2.58159	1.54709	64.5151	9.57942e-16	5.28896e-14
Col11a1	-2.06859	2.4456	64.4185	1.00607e-15	5.53923e-14
Htr2a	-1.70741	4.18069	64.2661	1.08701e-15	5.96832e-14
Styxl1	2.29446	2.24566	64.1961	1.12631e-15	6.16704e-14
Aldoc	1.2253	6.58664	64.0984	1.18358e-15	6.46274e-14
Fcgr2b	-2.60354	3.9975	64.0574	1.20847e-15	6.58052e-14
Lrrc8c	-1.36637	3.35204	63.9976	1.24574e-15	6.76486e-14
Mcm3	-1.29511	3.93746	63.9221	1.29436e-15	6.99532e-14
Gmfg	-2.97978	1.94004	63.9208	1.29523e-15	6.99532e-14
Farp1	-1.58891	3.7989	63.9011	1.30824e-15	7.04636e-14
Chsy3	-2.02056	2.20883	63.7485	1.41361e-15	7.59329e-14
Medag	-2.41562	2.54528	63.7411	1.41896e-15	7.60141e-14
Pcyt2	1.04428	8.30529	63.7173	1.43617e-15	7.67286e-14
Tpx2	-1.34981	3.90409	63.698	1.4503e-15	7.72751e-14
Pik3cd	-2.32847	2.7883	63.5847	1.53614e-15	8.16296e-14
Gpx7	-1.54468	4.3682	63.0435	2.02188e-15	1.06942e-13
Xrcc6	1.05852	5.60804	63.0422	2.02328e-15	1.06942e-13
Slc20a1	-0.957208	7.19525	62.969	2.0999e-15	1.10697e-13
Dok5	-2.05881	2.62624	62.6437	2.47692e-15	1.30226e-13
Mt-nd5	1.79265	11.457	62.5736	2.5667e-15	1.34589e-13
Cav1	-2.23279	5.15713	62.5678	2.5743e-15	1.34631e-13
Cd55	-1.73331	2.90664	62.5583	2.58678e-15	1.34928e-13
Igfbp7	-1.44837	5.91708	62.5289	2.62569e-15	1.36598e-13
Carmil1	-1.26189	4.39781	62.5143	2.64515e-15	1.3725e-13
Hsd17b11	-1.08788	4.85937	62.4685	2.7074e-15	1.40113e-13
Hist1h2bl	-3.2214	1.45443	62.4388	2.74859e-15	1.41632e-13
Prc1	-1.19989	4.03713	62.4339	2.75543e-15	1.41632e-13
Rnf145	0.952699	6.8149	62.4319	2.75818e-15	1.41632e-13
Plac9	-3.11002	3.19909	62.3234	2.9144e-15	1.49267e-13
Pla2r1	-1.42288	3.75258	62.2838	2.97367e-15	1.5191e-13
Cyp4b1	-2.55978	1.86198	62.0993	3.26563e-15	1.66396e-13
Cpq	-1.76409	3.64405	62.0186	3.40231e-15	1.72916e-13
Tm4sf1	-1.85569	3.46559	61.622	4.16151e-15	2.1096e-13
Dpysl3	-1.72165	4.49396	61.5926	4.22399e-15	2.13581e-13
Gpc6	-2.62676	2.09092	61.5093	4.40668e-15	2.22033e-13
Fbxl7	-2.13653	3.49522	61.5062	4.41356e-15	2.22033e-13
Ccna2	-2.4625	2.62398	61.456	4.52739e-15	2.27183e-13
Glipr2	-1.36654	3.83706	61.4464	4.54964e-15	2.27723e-13
Tspan17	-2.07216	2.55864	61.2204	5.10303e-15	2.54779e-13
Sdf2l1	-1.32469	4.15759	61.1048	5.4116e-15	2.69506e-13
Lrrc17	-1.80484	2.65409	61.0982	5.4299e-15	2.69739e-13
Hist1h2bo	-1.61498	2.80689	61.0552	5.54957e-15	2.74995e-13
Klhl29	-2.04899	2.00294	61.0174	5.65716e-15	2.79627e-13
Acat2	1.07856	8.62995	60.9912	5.73301e-15	2.82671e-13
C1qtnf6	-1.51683	3.81674	60.9548	5.84007e-15	2.87236e-13
Ccr1	-3.14888	2.62981	60.8687	6.10103e-15	2.99328e-13
Pik3ap1	-2.46732	1.79186	60.749	6.48372e-15	3.17318e-13
Sulf1	-1.06741	6.57021	60.7179	6.58696e-15	3.21577e-13
Gpx1	-1.04186	6.57373	60.6893	6.68325e-15	3.24805e-13
Pcolce	-1.49943	7.07138	60.6885	6.68585e-15	3.24805e-13
Mx1	-4.39106	1.07199	60.5617	7.13068e-15	3.45568e-13
Vstm4	-1.269	3.80753	60.534	7.23193e-15	3.4962e-13
Lilrb4	-3.16759	1.95007	60.4662	7.48526e-15	3.60986e-13
Tgfb2	-1.81532	6.41244	60.3146	8.08457e-15	3.88942e-13
Cdk5rap1	1.1671	5.03984	60.2704	8.26835e-15	3.96821e-13
Bgn	-1.46674	6.6558	60.202	8.56032e-15	4.09841e-13
Plpp5	-1.34929	4.51091	60.1191	8.92856e-15	4.26441e-13
Itpr1	-0.987021	6.30459	60.1079	8.9795e-15	4.27843e-13
Gngt2	-3.0711	1.91553	60.0434	9.2788e-15	4.41043e-13
Hmgcr	0.888318	7.86954	60.0014	9.47896e-15	4.49479e-13
Mki67	-2.21988	4.75848	59.9797	9.58401e-15	4.53376e-13
Fmod	-2.01686	2.74698	59.8296	1.03434e-14	4.88135e-13
Ttk	-1.99125	2.32429	59.8241	1.03725e-14	4.88344e-13
Cyth3	-1.05222	5.05568	59.8018	1.04908e-14	4.92743e-13
Krt18	-1.39366	4.61894	59.7818	1.05976e-14	4.96585e-13
Ebf2	-1.71287	2.65152	59.7263	1.09008e-14	5.09587e-13
Xirp2	-1.21557	6.66335	59.4095	1.28052e-14	5.97206e-13
Zkscan7	1.66689	3.24203	59.326	1.33602e-14	6.21624e-13
Tmem179	2.14808	5.13001	59.0459	1.5404e-14	7.14928e-13
Acsl1	1.14191	9.88656	59.0416	1.54376e-14	7.14928e-13
Cd300a	-3.45505	1.08012	59.0012	1.57574e-14	7.27979e-13
Frmd6	-0.937068	5.76664	58.9968	1.57929e-14	7.27979e-13
Spry1	-1.23625	4.55579	58.9602	1.60894e-14	7.39924e-13
Lama2	-1.11898	8.04103	58.8336	1.71589e-14	7.87285e-13
Slc37a2	-1.94162	2.66803	58.6936	1.8424e-14	8.43379e-13
Il1a	-4.74891	1.6814	58.5977	1.93445e-14	8.83475e-13
Ugdh	-0.954055	6.08559	58.5143	2.01819e-14	9.18689e-13
Btg3	-1.01508	5.52983	58.5117	2.02083e-14	9.18689e-13
Ddx58	-2.45992	2.56675	58.4148	2.12293e-14	9.62895e-13
Cpeb1	-2.40465	1.90155	58.3447	2.19985e-14	9.95508e-13
Upk1b	-1.33346	3.85209	58.1854	2.38547e-14	1.07705e-12
Mycbpap	1.09139	3.99874	58.1681	2.40646e-14	1.08406e-12
Nppa	-1.27013	11.8016	57.9498	2.68891e-14	1.20854e-12
Timp1	-1.28591	5.60283	57.9334	2.71151e-14	1.21595e-12
Kntc1	-1.47157	3.30894	57.5117	3.35975e-14	1.50324e-12
Lamb3	-1.72262	4.91926	57.0221	4.30952e-14	1.92385e-12
Ipp	1.02361	4.30942	57.0008	4.35644e-14	1.94043e-12
Drc3	-2.10476	2.58683	56.9117	4.55834e-14	2.0258e-12
Itgax	-2.97257	1.48635	56.8237	4.76689e-14	2.11375e-12
Ctsh	-1.29385	5.85065	56.7623	4.91815e-14	2.17595e-12
Rnd3	-0.893451	6.55299	56.5903	5.36766e-14	2.36954e-12
Myo10	-1.01335	5.03994	56.5414	5.5028e-14	2.4238e-12
Heatr5a	-0.999025	5.44814	56.4579	5.74144e-14	2.52331e-12
LOC298139	-2.30593	2.47517	56.442	5.78813e-14	2.5382e-12
Sp140	-0.92161	4.80631	56.2687	6.32122e-14	2.76585e-12
Gja5	-1.37663	3.9943	56.1247	6.80186e-14	2.9696e-12
Nudt6	1.92323	3.22653	56.1201	6.81753e-14	2.9699e-12
Frk	-2.68558	2.01788	56.0684	6.99943e-14	3.04245e-12
Pdk4	2.10197	2.33827	56.0125	7.20112e-14	3.11278e-12
Itga1	-1.17977	5.01531	56.0111	7.20639e-14	3.11278e-12
Clec7a	-4.33499	0.659366	56.0105	7.20835e-14	3.11278e-12
Ppm1e	1.11692	4.74887	56.0011	7.24303e-14	3.12096e-12
Tmem116	1.52283	3.14996	55.994	7.26942e-14	3.12553e-12
Tlr2	-1.11368	5.20526	55.9028	7.61441e-14	3.26678e-12
Cxcl3	-1.66607	5.2036	55.8965	7.63895e-14	3.27023e-12
Sdc2	-1.01944	5.48029	55.8203	7.94081e-14	3.39213e-12
Fitm2	0.929378	5.94275	55.5598	9.06585e-14	3.85946e-12
Inha	-1.45909	3.52159	55.5581	9.07375e-14	3.85946e-12
Dennd2c	1.11902	5.20643	55.5089	9.3038e-14	3.94884e-12
Rrad	1.34749	6.26497	55.3933	9.86726e-14	4.17904e-12
Arhgef6	-1.23477	4.72262	55.1567	1.11295e-13	4.70357e-12
Ctsz	-1.47591	4.08614	55.1141	1.13732e-13	4.79636e-12
Il33	-3.68458	1.06847	54.9875	1.21297e-13	5.10452e-12
Oxld1	1.94782	2.66943	54.9787	1.21843e-13	5.11662e-12
Ntm	-6.39266	0.505417	54.9664	1.22606e-13	5.13779e-12
Plk4	-2.02154	2.25772	54.7636	1.35938e-13	5.68443e-12
LOC108348047	-2.08712	3.95921	54.7173	1.39175e-13	5.80755e-12
Ifih1	-1.36895	3.1942	54.6087	1.47086e-13	6.12478e-12
Unc5c	-2.15808	2.04268	54.5317	1.52963e-13	6.35615e-12
Fzd4	-1.38787	3.6687	54.5185	1.5399e-13	6.38543e-12
Gpx8	-1.3935	5.1273	54.4494	1.59499e-13	6.60007e-12
Kdelr3	-1.87484	5.23189	54.3777	1.65431e-13	6.83127e-12
Lacc1	-1.93091	2.27235	54.2539	1.76184e-13	7.26016e-12
Cmpk2	-2.56702	1.37115	54.2182	1.79414e-13	7.37796e-12
Cspg4	-1.49528	5.9351	54.1984	1.81233e-13	7.4373e-12
Esyt1	-1.18928	5.82892	54.1936	1.81677e-13	7.4401e-12
Tm7sf3	-1.21545	4.30287	54.1234	1.8829e-13	7.6929e-12
Cilp	-6.71719	0.758443	54.1199	1.88626e-13	7.6929e-12
Mmp17	-1.37251	3.21225	54.0604	1.94416e-13	7.91277e-12
Cables1	-1.48755	3.34984	54.0554	1.94919e-13	7.91697e-12
Rbmx	-1.1092	4.42127	54.0505	1.95407e-13	7.92059e-12
Fam149a	-1.53012	3.09865	54.0449	1.95964e-13	7.92695e-12
Cyp2j4	-3.17893	1.18966	53.9542	2.05216e-13	8.2843e-12
Slc4a11	-2.45807	1.52104	53.9335	2.07394e-13	8.35519e-12
Tp53inp1	1.33142	7.23233	53.7052	2.32944e-13	9.3655e-12
Plek	-3.40006	2.73538	53.6949	2.34174e-13	9.39588e-12
Cnn2	-1.59152	4.61174	53.6581	2.38596e-13	9.55395e-12
Rab7b	-2.5021	1.5545	53.5409	2.53266e-13	1.01209e-11
Mid1	-1.64799	4.21631	53.4531	2.64841e-13	1.05622e-11
Slc7a5	-0.928898	6.88052	53.415	2.70023e-13	1.07473e-11
Cald1	-1.03381	6.63866	53.3985	2.72301e-13	1.08162e-11
LOC102556347	1.40799	5.42463	53.3612	2.77523e-13	1.10016e-11
Cxcl10	-1.35877	4.53827	53.324	2.82836e-13	1.11898e-11
Skap2	-1.71228	3.03287	53.2165	2.98741e-13	1.17955e-11
Klhl5	-1.62007	4.04408	53.1915	3.0257e-13	1.19229e-11
Myo1f	-1.98773	1.79447	53.1663	3.06479e-13	1.2053e-11
Gpm6b	-1.48227	3.44414	53.0129	3.3136e-13	1.30057e-11
Ankrd44	-2.12952	2.26536	52.8424	3.6141e-13	1.41571e-11
Pik3r5	-2.39813	1.4735	52.8204	3.65486e-13	1.42886e-11
Acadvl	1.04446	8.02942	52.7084	3.8694e-13	1.50975e-11
Sertad4	-1.69689	2.43278	52.6668	3.95223e-13	1.53904e-11
Cdca3	-2.00165	2.13517	52.6145	4.05891e-13	1.57748e-11
Ncf4	-2.8479	1.18611	52.5453	4.20436e-13	1.63082e-11
Arap2	-1.75729	2.14468	52.5395	4.2169e-13	1.63248e-11
Ppp2r1b	-1.17286	4.18187	52.5241	4.25009e-13	1.64213e-11
Rhobtb3	-1.52014	4.03297	52.4701	4.36858e-13	1.6838e-11
Wipf1	-1.78276	3.19507	52.4672	4.37495e-13	1.6838e-11
Lcp2	-4.31672	0.646161	52.4424	4.43054e-13	1.70189e-11
Manba	-1.14223	5.35736	52.3398	4.66823e-13	1.78973e-11
C17h6orf52	2.69526	1.12586	52.2776	4.81832e-13	1.84371e-11
Pgf	-1.68456	2.33842	52.1847	5.05187e-13	1.92935e-11
Hck	-3.01782	1.85897	52.1507	5.14015e-13	1.95929e-11
Met	-2.53707	2.21516	51.9283	5.75639e-13	2.18997e-11
Zfp112	1.58307	2.50915	51.8013	6.14111e-13	2.33186e-11
Frmd4b	-1.33644	3.25142	51.7648	6.2564e-13	2.37109e-11
Fkbp10	-0.912189	5.30368	51.7578	6.27873e-13	2.37501e-11
Krt80	-4.81498	0.465438	51.6833	6.52156e-13	2.46217e-11
Plekhh2	-1.39207	3.32276	51.5433	7.00345e-13	2.63908e-11
Slc7a7	-1.96395	1.94413	51.4506	7.342e-13	2.7614e-11
Pdgfd	-2.11565	2.23539	51.4344	7.40313e-13	2.77912e-11
Sntb1	-1.61973	4.2052	51.2958	7.94469e-13	2.97678e-11
RGD1306072	1.5943	2.96467	51.2256	8.23374e-13	3.07926e-11
Gask1b	-1.6305	5.16399	51.0976	8.78851e-13	3.28055e-11
Ndufb3	0.929062	7.58115	51.0615	8.95181e-13	3.33522e-11
Mylk	-1.58816	3.25917	51.0217	9.13527e-13	3.39719e-11
Tcaf2	-2.63132	1.76873	50.9949	9.26086e-13	3.43744e-11
Col15a1	-2.55385	3.8103	50.9666	9.39499e-13	3.48071e-11
Hadh	0.957582	6.01007	50.95	9.47504e-13	3.50382e-11
Dock5	-1.53317	3.91942	50.849	9.97529e-13	3.68194e-11
Tnfsf13	-2.57726	1.46196	50.835	1.00468e-12	3.70144e-11
Ech1	0.892635	5.96309	50.8248	1.00988e-12	3.71371e-11
Myadm	-1.45738	6.74974	50.7786	1.03395e-12	3.79518e-11
Mmp9	-2.34644	4.07032	50.7537	1.04713e-12	3.83644e-11
Mmp16	-1.69929	2.84312	50.7181	1.06632e-12	3.89955e-11
Ca8	-1.09469	4.62638	50.7001	1.07613e-12	3.92724e-11
Tnfaip6	1.59648	3.57093	50.697	1.07786e-12	3.92724e-11
Galnt6	-2.8025	1.70506	50.523	1.17778e-12	4.28346e-11
Cadm1	-1.56023	3.19708	50.501	1.19106e-12	4.32379e-11
Fgf10	-2.05722	2.05466	50.4666	1.21207e-12	4.39204e-11
Akap5	-2.80534	1.79364	50.3844	1.26394e-12	4.57165e-11
Tubb3	-1.83189	2.93814	50.3791	1.26736e-12	4.57565e-11
Id2	-1.85661	4.84898	50.3368	1.295e-12	4.66696e-11
Cdkn1c	2.16207	5.33519	50.228	1.36878e-12	4.9239e-11
Tanc2	-1.28532	4.79237	50.0272	1.51632e-12	5.44476e-11
Traf3ip2	-2.37263	1.94753	49.9462	1.58024e-12	5.66399e-11
Syt12	-2.15865	1.81536	49.9271	1.59562e-12	5.70882e-11
Steap1	-1.61863	3.36939	49.8799	1.6345e-12	5.83738e-11
Postn	-1.32485	9.4801	49.8646	1.64734e-12	5.87264e-11
Slc3a2	-0.762118	8.32421	49.7779	1.72174e-12	6.12684e-11
Prss23	-1.5735	6.58923	49.6756	1.8139e-12	6.44326e-11
Gprc5c	-2.07745	1.81113	49.5312	1.9524e-12	6.92282e-11
Anxa2	-0.826712	9.93661	49.4242	2.06189e-12	7.29799e-11
Lss	0.825451	7.951	49.3855	2.10297e-12	7.43012e-11
Dele1	0.764215	6.72156	49.3667	2.1232e-12	7.48826e-11
Nppb	-1.0805	10.5603	49.3439	2.14805e-12	7.56244e-11
Entpd1	-2.56259	2.3016	49.2116	2.29785e-12	8.07546e-11
Tp53i3	1.11088	4.86151	49.1779	2.33774e-12	8.20112e-11
Ntpcr	1.16527	4.60546	49.1112	2.41859e-12	8.46976e-11
Diaph3	-1.55357	2.97133	48.991	2.57134e-12	8.98881e-11
Traf5	-1.70815	2.27521	48.9507	2.62477e-12	9.15943e-11
Elf1	-1.5383	5.14112	48.7962	2.83983e-12	9.88018e-11
Edil3	-3.39513	1.03863	48.7952	2.84128e-12	9.88018e-11
Nbas	-0.840945	6.36199	48.771	2.87656e-12	9.97338e-11
Sfrp2	-1.17542	6.00413	48.77	2.87815e-12	9.97338e-11
Rgcc	-2.99572	1.31691	48.7433	2.91748e-12	1.0092e-10
Tyrobp	-2.0048	2.45332	48.7006	2.98175e-12	1.02964e-10
Cadm3	-2.50056	1.48999	48.6633	3.03902e-12	1.04759e-10
Tm7sf2	0.931562	6.13012	48.4808	3.33541e-12	1.14776e-10
Spats2l	-1.03458	4.49874	48.4668	3.35927e-12	1.15397e-10
Nupr1	-1.50723	5.81896	48.3974	3.48027e-12	1.19347e-10
Il1rl1	-2.15012	4.9983	48.3914	3.49087e-12	1.19504e-10
Slc39a10	-1.74809	5.41685	48.3574	3.55199e-12	1.21386e-10
Slc9a9	-2.17274	2.37759	48.3248	3.61164e-12	1.23212e-10
Snx10	-1.09636	4.07591	48.2197	3.81036e-12	1.29768e-10
Rassf8	-0.777125	7.19637	48.1381	3.97232e-12	1.35052e-10
P4ha1	-1.04783	6.62295	48.1115	4.02661e-12	1.36663e-10
Efnb2	-0.866751	5.00237	48.0054	4.25044e-12	1.44014e-10
Prelp	-1.77207	2.78979	47.997	4.26876e-12	1.44387e-10
Cldn1	-2.20397	2.09096	47.9681	4.33215e-12	1.46282e-10
Vegfc	-2.05438	2.28598	47.8174	4.6782e-12	1.57698e-10
Plxna2	-1.15437	4.61003	47.7814	4.76493e-12	1.60349e-10
Mcm5	-1.78586	3.27845	47.7302	4.89092e-12	1.6431e-10
LOC308990	-2.86986	0.955375	47.7177	4.92222e-12	1.65082e-10
Rassf9	-3.85296	0.96806	47.6764	5.02719e-12	1.68317e-10
Mgst3	0.924688	6.29051	47.634	5.13702e-12	1.71705e-10
Svil	0.9156	9.00078	47.5995	5.22812e-12	1.74456e-10
Pdgfrl	-2.76342	1.00696	47.5889	5.25655e-12	1.75109e-10
Kif11	-1.29341	3.19734	47.5445	5.37684e-12	1.78816e-10
Amot	-1.72072	2.87891	47.5146	5.45957e-12	1.81263e-10
Atp10d	-1.08246	3.98922	47.5035	5.49053e-12	1.81986e-10
Adgra2	-1.52032	3.54986	47.4868	5.5377e-12	1.83243e-10
Plcg2	-2.12475	2.3533	47.4171	5.73803e-12	1.89556e-10
Ramp3	-2.93242	1.92908	47.3941	5.8057e-12	1.91472e-10
Selenom	-0.936165	4.62975	47.3412	5.96462e-12	1.96387e-10
Nhsl1	-1.17276	5.23889	47.2396	6.28174e-12	2.06485e-10
Gclm	0.888361	6.28249	47.193	6.43297e-12	2.11106e-10
Slc25a13	-0.803421	5.9861	47.0955	6.76108e-12	2.21506e-10
Igf1	-2.76323	3.09505	47.0476	6.92826e-12	2.26609e-10
Serpinb1a	-3.23918	1.61741	47.0428	6.94543e-12	2.26796e-10
Pgm2l1	1.01253	4.92206	47.0354	6.97176e-12	2.27282e-10
Epb41l2	-1.04759	4.90868	46.9691	7.21146e-12	2.3471e-10
Gm2a	-1.36866	3.92746	46.9188	7.39887e-12	2.40415e-10
Lgals9	-1.85551	3.02205	46.8891	7.51196e-12	2.4369e-10
Ptprv	-1.52897	2.39811	46.8271	7.75343e-12	2.51112e-10
Avpr1a	-2.77327	1.13349	46.7545	8.04589e-12	2.60159e-10
Iqgap1	-0.917186	7.25714	46.6583	8.4508e-12	2.72807e-10
St3gal2	-0.860889	5.56859	46.4842	9.23591e-12	2.97667e-10
Pnpla3	1.03807	4.24034	46.4729	9.28958e-12	2.9891e-10
Testin	2.28442	1.29102	46.4625	9.33896e-12	3.00012e-10
Triap1	1.12411	4.93604	46.4	9.64143e-12	3.09228e-10
RGD1561161	-1.65094	3.81167	46.3745	9.76784e-12	3.12776e-10
Ggta1	-1.63238	3.26089	46.2308	1.05109e-11	3.36028e-10
Melk	-2.50439	1.77103	46.1789	1.07935e-11	3.44505e-10
RGD1563400	-4.19854	0.934505	46.1612	1.08913e-11	3.4707e-10
Hsdl1	0.885308	5.56284	46.1313	1.10586e-11	3.51835e-10
Rgs3	-1.51144	3.49346	46.0154	1.17325e-11	3.72675e-10
Dpp4	-3.49419	1.27203	45.9338	1.22318e-11	3.87915e-10
Colec12	-1.03618	4.52472	45.8702	1.26353e-11	4.00072e-10
Pkd2	-0.840965	6.34481	45.7814	1.32213e-11	4.17428e-10
Mybpc2	-1.61373	3.19853	45.7808	1.32256e-11	4.17428e-10
Rab31	-0.941236	7.0629	45.7067	1.37351e-11	4.32819e-10
Nckap5	-1.34384	2.9763	45.6684	1.40061e-11	4.40658e-10
Pcdh20	-2.12047	1.75327	45.6112	1.44212e-11	4.52998e-10
B3gat1	-2.50257	1.24734	45.5726	1.47088e-11	4.61304e-10
Pirb	-6.35927	0.481589	45.4831	1.53965e-11	4.82108e-10
Creld2	-0.881966	5.10708	45.3655	1.6349e-11	5.11126e-10
Edn1	-1.96791	2.0078	45.3172	1.67571e-11	5.23058e-10
Sdr39u1	1.2149	3.78097	45.1523	1.82289e-11	5.68106e-10
Timp2	-0.796885	7.56034	45.1375	1.83678e-11	5.71537e-10
Cenpf	-1.55769	2.8561	45.0592	1.91163e-11	5.93894e-10
Ldhb	0.909379	10.0747	45.0442	1.92638e-11	5.96779e-10
Cdh3	-1.78278	3.45249	45.0436	1.92694e-11	5.96779e-10
Casq1	-1.56723	6.17378	44.9679	2.00292e-11	6.19342e-10
Tmod3	-1.03961	4.92124	44.88	2.09488e-11	6.4677e-10
Ret	-2.18015	1.97884	44.8581	2.11847e-11	6.53036e-10
Nrg1	-1.67401	3.43893	44.8308	2.14815e-11	6.61157e-10
Arrdc3	1.72424	5.95267	44.6943	2.30331e-11	7.07812e-10
Serp1	-0.854362	7.80108	44.6506	2.35527e-11	7.22659e-10
Pik3cb	-1.06792	4.24517	44.4864	2.56135e-11	7.84675e-10
Serpinb2	1.24374	6.6782	44.4355	2.62877e-11	8.04088e-10
Pbk	-2.97463	1.50178	44.3473	2.7499e-11	8.39842e-10
Bmp4	-1.90734	2.30249	44.2178	2.93792e-11	8.95885e-10
Npr1	-1.49264	2.94307	44.1578	3.02942e-11	9.22367e-10
Fez1	-2.20021	1.40023	44.1318	3.06998e-11	9.33283e-10
Psd4	-1.94048	2.07752	43.894	3.46645e-11	1.0522e-09
Ptprj	-1.06973	4.15334	43.8477	3.54943e-11	1.07574e-09
Mmp19	-1.34778	3.51278	43.7042	3.81953e-11	1.15583e-09
Stard13	-0.763661	5.81916	43.6856	3.85599e-11	1.16508e-09
LOC100359600	0.928618	6.51851	43.6619	3.90296e-11	1.17748e-09
Rps6ka2	-1.06496	4.83165	43.5224	4.19142e-11	1.26259e-09
Cdk18	-1.60131	2.20933	43.4924	4.25608e-11	1.28012e-09
Crym	-1.40419	4.51668	43.4894	4.26256e-11	1.28012e-09
Map3k7cl	-2.06612	1.60007	43.461	4.32498e-11	1.2969e-09
Fn1	-1.30408	9.9841	43.3226	4.64185e-11	1.38982e-09
Elmo1	-1.75561	2.40798	43.2684	4.77219e-11	1.42669e-09
Lrba	-0.723665	7.05744	43.2622	4.78748e-11	1.42911e-09
Iqgap3	-2.06966	2.11313	43.2558	4.80304e-11	1.43159e-09
Pla2g2a	-1.29135	7.36125	43.2064	4.92598e-11	1.46603e-09
Hpcal1	-1.04805	3.91708	43.2034	4.93337e-11	1.46603e-09
Lrrc32	-2.67417	1.99428	43.1748	5.00616e-11	1.48544e-09
Tmbim1	-0.836256	5.66907	43.1394	5.09761e-11	1.51031e-09
Coro1a	-2.34495	1.28464	43.0763	5.26456e-11	1.55745e-09
Tnfrsf11b	-1.13943	4.85881	43.0214	5.41435e-11	1.59937e-09
Aldh1a2	-1.59275	3.09277	42.984	5.51894e-11	1.62784e-09
Sema3e	-5.7875	0.0862284	42.9632	5.57786e-11	1.64278e-09
Itprip	-1.2401	3.80604	42.7938	6.08237e-11	1.7887e-09
Acvrl1	-1.97767	2.3011	42.7206	6.31438e-11	1.85418e-09
Ca3	-2.02078	2.1059	42.6733	6.46878e-11	1.89671e-09
Pigq	0.708347	6.9612	42.6688	6.48394e-11	1.89835e-09
LOC102549061	-2.02127	3.1681	42.5633	6.84317e-11	2.00057e-09
Epha2	-1.23311	4.60133	42.5598	6.85526e-11	2.00115e-09
Racgap1	-1.33024	3.35874	42.5496	6.89136e-11	2.00873e-09
Slc35f2	-4.98323	0.582208	42.5351	6.94263e-11	2.0207e-09
C3	-1.5281	5.23362	42.5092	7.03507e-11	2.0446e-09
Fxyd5	-2.70387	3.10268	42.5007	7.06585e-11	2.05054e-09
Trpc3	-2.39293	1.46783	42.3314	7.70472e-11	2.23268e-09
Per3	0.939748	4.96087	42.252	8.02395e-11	2.32179e-09
Hpse	-2.18311	1.96617	42.247	8.04429e-11	2.32428e-09
Fxyd2	-2.49836	1.74186	42.2373	8.08429e-11	2.33114e-09
Rnaseh2c	1.71845	3.20835	42.2356	8.09154e-11	2.33114e-09
Parva	-0.769512	7.42989	42.2203	8.15481e-11	2.34596e-09
Smpdl3a	-2.02783	3.89538	42.1659	8.38508e-11	2.40871e-09
Tnc	-1.07884	7.22198	42.141	8.4923e-11	2.43598e-09
Lias	0.794731	5.44852	42.0569	8.86577e-11	2.53943e-09
Anxa7	-0.866943	6.84901	42.0401	8.94216e-11	2.55761e-09
Shroom4	-1.59402	2.48009	42.0192	9.03794e-11	2.58128e-09
Zscan2	1.8838	2.59821	42.0084	9.08834e-11	2.59194e-09
Ryr3	-0.961234	4.24441	42.002	9.11783e-11	2.59662e-09
Flt3	4.1133	0.133241	41.9965	9.14372e-11	2.60025e-09
Efemp2	-0.870478	5.18773	41.9524	9.35239e-11	2.65578e-09
Pclaf	-4.13232	0.879801	41.8765	9.72246e-11	2.75692e-09
Dapk1	1.04913	6.30672	41.8188	1.00138e-10	2.83549e-09
Large1	-0.808968	4.70569	41.814	1.00384e-10	2.8384e-09
Srpx	-1.64329	2.85774	41.7947	1.01378e-10	2.8624e-09
Slamf8	-1.88674	2.13751	41.7695	1.02695e-10	2.89454e-09
Fcer1g	-2.18995	1.58986	41.7673	1.02808e-10	2.89454e-09
Bdkrb2	-1.16198	4.66674	41.7482	1.0382e-10	2.91887e-09
Il15	-5.82467	0.109585	41.7172	1.05477e-10	2.96127e-09
Gnpnat1	-0.88885	4.66465	41.6948	1.06694e-10	2.99121e-09
Bzw2	0.860086	8.15862	41.6794	1.07535e-10	3.01053e-09
Cd1d1	-1.26326	3.35866	41.6532	1.08984e-10	3.0468e-09
Csgalnact1	-1.44536	2.74149	41.6395	1.09754e-10	3.06399e-09
Ddit4	1.9671	3.79096	41.6324	1.1015e-10	3.06995e-09
Xdh	-0.991946	4.11417	41.6302	1.10277e-10	3.06995e-09
Il17ra	-0.970148	5.24122	41.5937	1.12352e-10	3.12333e-09
RGD1309362	-2.97799	0.783313	41.5716	1.13634e-10	3.15455e-09
Pimreg	-2.12404	1.70051	41.5483	1.14996e-10	3.18787e-09
Cfap70	-2.24399	1.29171	41.5431	1.15299e-10	3.19183e-09
St3gal4	-0.869956	5.84474	41.4856	1.1874e-10	3.2825e-09
Sv2c	-3.58909	0.755339	41.4573	1.20473e-10	3.32575e-09
Mdm2	0.89057	8.51505	41.4423	1.214e-10	3.3467e-09
Ccnyl1	-1.32411	4.84898	41.4213	1.22714e-10	3.37821e-09
Tefm	0.946484	4.73854	41.417	1.22983e-10	3.38092e-09
B3gnt9	-1.90581	2.62544	41.4012	1.23978e-10	3.40357e-09
Acat2l1	1.20639	6.26596	41.3922	1.24553e-10	3.41462e-09
Ahnak	-0.933098	11.6314	41.3766	1.25554e-10	3.43729e-09
Slc15a3	-2.21721	1.4122	41.3475	1.27433e-10	3.48394e-09
Camkmt	-3.41336	0.630744	41.3426	1.27757e-10	3.48797e-09
Cgn	-2.05601	2.3869	41.3001	1.30563e-10	3.55665e-09
Pdia6	-0.741078	8.34252	41.2991	1.30631e-10	3.55665e-09
Prrx2	-2.29362	1.46791	41.2508	1.33894e-10	3.64048e-09
Pola2	-1.11234	4.40733	41.2183	1.36139e-10	3.69645e-09
S100a16	-1.06636	5.68496	41.1074	1.44088e-10	3.90693e-09
Fgr	-1.96039	2.24034	41.0722	1.46708e-10	3.97253e-09
Fam167a	-1.88743	2.00797	41.0192	1.50737e-10	4.07607e-09
Vwa5a	-0.803479	6.46374	40.9703	1.54563e-10	4.17384e-09
Gfm2	0.787351	6.25723	40.9098	1.59416e-10	4.29902e-09
Zfp251	0.983461	6.20385	40.8417	1.65073e-10	4.44552e-09
Ephx1	0.969142	6.21885	40.8296	1.66099e-10	4.4671e-09
Tbc1d8b	-1.18111	4.51377	40.7991	1.68712e-10	4.53093e-09
Hibch	0.770169	5.51433	40.7966	1.6893e-10	4.53093e-09
Slc2a4	-0.86979	5.93923	40.7207	1.75616e-10	4.70391e-09
Smim19	0.728619	5.74236	40.6727	1.79986e-10	4.81444e-09
Pmp22	-1.23371	5.06767	40.6595	1.81209e-10	4.84062e-09
Tns1	-0.859288	7.98228	40.6338	1.83602e-10	4.89796e-09
Tiam2	-1.66979	2.36511	40.6063	1.86206e-10	4.96074e-09
Il4r	-1.16528	5.25258	40.5765	1.89066e-10	5.03017e-09
Dbp	0.995005	4.73639	40.5729	1.8942e-10	5.03284e-09
Gng2	-1.19146	3.55912	40.4778	1.98864e-10	5.27667e-09
Inhbb	-1.91461	2.3808	40.4738	1.9927e-10	5.28038e-09
Arhgef3	-0.978563	4.69018	40.428	2.03995e-10	5.39839e-09
Slc2a10	-2.46531	1.36435	40.4005	2.06886e-10	5.46759e-09
Ptprm	-0.813579	5.92248	40.3638	2.10812e-10	5.56392e-09
Adamts5	-1.57829	3.57068	40.3585	2.11378e-10	5.57145e-09
Dclk1	-1.46915	5.39545	40.1685	2.32975e-10	6.13253e-09
Gstt2	1.14563	5.00427	39.9926	2.54925e-10	6.70141e-09
Acod1	-3.31737	1.45422	39.987	2.55652e-10	6.71164e-09
Hcar2	-3.63964	0.521089	39.9829	2.56202e-10	6.71716e-09
Pde8a	-1.36969	3.0314	39.9674	2.58236e-10	6.76156e-09
Gjb2	-2.36939	1.3102	39.9576	2.5954e-10	6.78672e-09
Nt5e	-1.11424	3.95678	39.8906	2.68592e-10	7.01418e-09
Myoz2	-0.822214	8.81915	39.7948	2.82088e-10	7.35694e-09
Man2b1	-0.875445	5.53447	39.7082	2.94883e-10	7.68052e-09
Dbndd2	-0.890725	4.63777	39.682	2.98865e-10	7.77403e-09
Gsta4	0.851258	6.17971	39.66	3.02258e-10	7.85198e-09
Gckr	-1.61278	2.04493	39.6016	3.11428e-10	8.07961e-09
Clec2dl1	-1.95538	1.63599	39.587	3.13763e-10	8.12953e-09
Klhl7	0.754446	5.90595	39.4885	3.29994e-10	8.53891e-09
Pex7	0.884685	4.48685	39.4686	3.3337e-10	8.61504e-09
Klhl41	-0.976326	5.65812	39.4307	3.39915e-10	8.77272e-09
Tom1l1	-1.47958	2.45956	39.3484	3.54538e-10	9.13822e-09
Zfp462	-1.23752	3.99615	39.2824	3.66729e-10	9.44018e-09
Cotl1	-1.30392	2.84298	39.274	3.68313e-10	9.46865e-09
LOC680254	1.13809	4.20786	39.2468	3.73485e-10	9.58917e-09
Fdft1	0.780344	8.5289	39.2399	3.74807e-10	9.61066e-09
Pdlim2	-1.63893	2.07972	39.2146	3.79685e-10	9.72316e-09
Dixdc1	-1.4642	3.45005	39.2064	3.81284e-10	9.75152e-09
Crip1	-1.5504	3.39248	39.1914	3.84234e-10	9.81432e-09
Gmds	-1.47254	2.56951	39.1864	3.85213e-10	9.82665e-09
Cep55	-1.84362	1.77101	39.0577	4.11457e-10	1.04826e-08
Zdhhc20	-0.944172	4.51327	38.9649	4.31487e-10	1.09788e-08
Ndc80	-1.85556	2.23997	38.9381	4.37458e-10	1.11101e-08
Pear1	-1.43735	3.40845	38.9367	4.37767e-10	1.11101e-08
Stk17b	-1.02382	4.98945	38.9107	4.43637e-10	1.12447e-08
Miox	0.90095	4.90722	38.8814	4.50358e-10	1.14004e-08
Ctbs	-1.18196	3.97661	38.8569	4.56034e-10	1.15207e-08
Selp	-3.20383	1.06696	38.8559	4.5627e-10	1.15207e-08
Pea15	-1.1819	7.2804	38.7408	4.83993e-10	1.22051e-08
Wdfy4	-1.71567	2.56205	38.6809	4.99076e-10	1.25695e-08
Mybl2	-1.92474	2.27969	38.5382	5.36921e-10	1.35055e-08
Pcdh18	-1.5628	3.11325	38.5138	5.43691e-10	1.36584e-08
Prkd1	-1.31799	2.53953	38.5107	5.44554e-10	1.36628e-08
Oma1	0.901713	4.36933	38.4597	5.58963e-10	1.40066e-08
Sema3f	-1.78788	2.61705	38.3958	5.77579e-10	1.44548e-08
Adcy7	-1.67711	3.5848	38.2547	6.20863e-10	1.55185e-08
Mtmr11	-1.36506	2.74423	38.2306	6.28577e-10	1.56915e-08
Ankdd1a	-2.40265	1.2436	38.2192	6.32268e-10	1.57478e-08
Casp4	-1.27169	4.77084	38.2187	6.32424e-10	1.57478e-08
Agtr1a	-2.75594	2.38663	38.1714	6.47944e-10	1.6114e-08
Pir	0.703411	5.39261	38.1437	6.57209e-10	1.6324e-08
Slit2	-0.999588	4.87015	38.1185	6.65764e-10	1.65158e-08
Pdia4	-0.846245	7.60076	38.1146	6.67095e-10	1.65281e-08
Cxcl12	-1.3335	3.55036	38.0231	6.99111e-10	1.72997e-08
Slc25a11	0.683679	7.73087	37.9902	7.10998e-10	1.75719e-08
Flt4	-2.56835	1.88851	37.9787	7.15205e-10	1.76539e-08
Trappc12	0.860167	6.31353	37.9116	7.40223e-10	1.82487e-08
Tubgcp2	0.70753	5.78854	37.8874	7.49473e-10	1.84538e-08
AABR07045485.1	-2.63296	1.22645	37.869	7.56578e-10	1.86056e-08
Lgals3	-0.98877	7.17051	37.8483	7.64639e-10	1.87806e-08
Antxr1	-1.24979	3.8773	37.8404	7.67744e-10	1.88335e-08
Clip4	1.01183	6.63763	37.8135	7.78398e-10	1.90712e-08
Tbc1d4	1.02222	5.39808	37.8026	7.82783e-10	1.9155e-08
S1pr1	-1.44244	6.61387	37.7963	7.85302e-10	1.91929e-08
Abhd14a	1.3178	3.10007	37.7613	7.99506e-10	1.94896e-08
Etv5	-1.44611	4.42521	37.7608	7.99719e-10	1.94896e-08
Sfxn3	-0.861702	5.47983	37.7592	8.00388e-10	1.94896e-08
Tuba1c	-1.8599	7.1705	37.7405	8.08098e-10	1.96531e-08
Slc6a9	-0.892565	5.63099	37.7322	8.11545e-10	1.97128e-08
Slc27a6	-3.32834	1.52861	37.6941	8.27551e-10	2.0077e-08
Arhgap30	-2.07674	1.37087	37.6874	8.30411e-10	2.01217e-08
LOC680039	0.764513	7.40339	37.6263	8.56811e-10	2.07223e-08
Kif18a	-1.74915	2.01403	37.6252	8.57288e-10	2.07223e-08
Lrrn4	-2.31656	2.0672	37.5778	8.78366e-10	2.1206e-08
Vnn1	-0.961636	6.98304	37.5531	8.89573e-10	2.14504e-08
Ptafr	-5.95214	0.198087	37.5417	8.94776e-10	2.15496e-08
Slc16a12	-1.18	3.92922	37.5332	8.98702e-10	2.16179e-08
Aldh5a1	0.76096	4.69746	37.4813	9.22918e-10	2.21528e-08
Tmem43	-0.770186	6.82217	37.4808	9.23173e-10	2.21528e-08
Stxbp6	0.906164	4.16991	37.4471	9.39272e-10	2.25119e-08
Csrp2	1.06313	7.47852	37.4334	9.459e-10	2.26433e-08
Galnt15	-3.96683	0.394787	37.4299	9.47573e-10	2.2656e-08
RGD1311744	-1.16069	4.69421	37.3952	9.64579e-10	2.30349e-08
Znf768	1.15164	4.93356	37.3661	9.79084e-10	2.33531e-08
Mrpl10	0.714531	6.08229	37.3431	9.90708e-10	2.3602e-08
Fbxo32	0.885159	6.96973	37.3147	1.00523e-09	2.39095e-08
Mapkapk3	-0.716832	5.6896	37.3132	1.00603e-09	2.39095e-08
Clic2	-1.51916	3.501	37.3032	1.01116e-09	2.40028e-08
Spry2	-0.808489	5.16859	37.2996	1.01305e-09	2.40187e-08
Eno3	0.731867	6.51911	37.2792	1.02371e-09	2.42426e-08
Galnt3	-2.03586	1.87433	37.2748	1.02601e-09	2.42679e-08
H1f1	-1.4954	3.30851	37.2707	1.02815e-09	2.42896e-08
Vasn	-1.18523	4.27769	37.2335	1.048e-09	2.47291e-08
Dnajc12	0.850646	4.64985	37.2052	1.0633e-09	2.50602e-08
Selenos	-0.87209	6.50478	37.1542	1.09148e-09	2.56939e-08
Ly6c	-4.92629	0.549718	37.1394	1.09977e-09	2.58582e-08
Il7r	-2.52721	1.16569	37.0806	1.13343e-09	2.66183e-08
Pwwp3b	-1.52208	2.4252	37.0725	1.13816e-09	2.66977e-08
Fnip2	-0.838606	5.89405	37.021	1.16861e-09	2.73795e-08
Mast2	-0.698824	6.899	36.9899	1.18742e-09	2.7767e-08
Kif2c	-1.85661	2.38171	36.989	1.18795e-09	2.7767e-08
Gramd4	0.980795	5.86762	36.9672	1.20136e-09	2.80472e-08
Mapre3	1.04751	4.10041	36.9409	1.21766e-09	2.83945e-08
Ercc6l	-1.99601	1.56168	36.9223	1.22934e-09	2.86331e-08
Eps8	-0.860585	4.7559	36.7432	1.34759e-09	3.13504e-08
Pcnx1	0.838061	8.35635	36.7271	1.35877e-09	3.15734e-08
Mtmr10	-1.1334	4.67024	36.7178	1.36529e-09	3.16878e-08
Usp6nl	-1.03818	4.51901	36.6842	1.389e-09	3.21882e-08
Acp5	-2.00565	1.71782	36.6827	1.3901e-09	3.21882e-08
Phyhd1	-1.42757	3.60228	36.55	1.48797e-09	3.44143e-08
Kif4a	-1.46186	2.53953	36.5105	1.51844e-09	3.5078e-08
LOC499235	-0.757255	7.59218	36.4775	1.54439e-09	3.56359e-08
Cr1l	-1.00072	6.06274	36.457	1.56071e-09	3.59306e-08
Dsc3	-3.29917	1.14914	36.4569	1.56078e-09	3.59306e-08
Nat8l	1.41706	2.50453	36.438	1.57602e-09	3.62393e-08
Fads3	-0.864776	7.26057	36.3131	1.68027e-09	3.85917e-08
Gulp1	-2.07166	2.4833	36.3102	1.68277e-09	3.86043e-08
Actb	-1.19514	9.45843	36.282	1.70732e-09	3.91224e-08
Arnt2	-1.47739	2.68116	36.2222	1.76058e-09	4.0296e-08
Myo1c	-0.784836	8.89742	36.211	1.77071e-09	4.04812e-08
Pon2	-1.0506	3.94733	36.0943	1.87994e-09	4.2929e-08
Mecom	-1.44685	2.5887	36.0721	1.90152e-09	4.33718e-08
Acsl6	1.66092	1.67311	36.0412	1.9319e-09	4.4014e-08
Scn4b	-1.23969	2.96007	36.0281	1.94489e-09	4.42592e-08
Gramd1b	-1.19272	3.20547	36.02	1.95302e-09	4.43931e-08
Erbb3	-2.5353	1.05796	36.0028	1.97039e-09	4.47366e-08
Stard9	-0.848425	4.92552	35.9476	2.02693e-09	4.59677e-08
Pcdh9	-2.27017	1.17139	35.9307	2.04459e-09	4.63152e-08
Alg12	-0.963548	4.49251	35.7517	2.24141e-09	5.07156e-08
Pmaip1	-0.773968	4.85987	35.7394	2.25554e-09	5.09773e-08
LOC100911562	-2.51755	2.30452	35.7358	2.25975e-09	5.10143e-08
Itga11	-3.20921	0.486625	35.7044	2.29647e-09	5.17841e-08
Cdc14a	-1.38485	2.28096	35.6713	2.33575e-09	5.26101e-08
Ky	2.56152	0.57571	35.6401	2.37354e-09	5.34005e-08
Eva1a	-3.14991	0.66392	35.6178	2.40089e-09	5.39547e-08
RGD1560455	-2.48217	2.33639	35.5965	2.42729e-09	5.44861e-08
Cacnb3	-1.09309	3.76674	35.5934	2.43112e-09	5.45103e-08
Wars1	-0.92227	6.92947	35.4776	2.57997e-09	5.77543e-08
Mal	-3.12427	0.643652	35.4764	2.58162e-09	5.77543e-08
Amotl1	-1.05847	4.60385	35.468	2.59274e-09	5.79376e-08
Slc26a9	-2.21836	1.88191	35.4554	2.60962e-09	5.82492e-08
Itgbl1	-2.04252	2.05169	35.4317	2.64146e-09	5.88936e-08
Hist1h2bd	-3.08565	0.611205	35.4181	2.66007e-09	5.92419e-08
Myo5a	-0.88853	5.07222	35.3672	2.7304e-09	6.07399e-08
Emp2	-0.950227	7.78513	35.352	2.75191e-09	6.11498e-08
Pls3	-0.910522	7.45124	35.3463	2.75991e-09	6.12589e-08
Ndst3	-1.78036	1.77105	35.2888	2.84266e-09	6.29675e-08
Rhpn2	-1.23158	4.41634	35.2884	2.84324e-09	6.29675e-08
Pf4	-1.63041	2.66889	35.2546	2.89296e-09	6.39972e-08
Tmem26	-1.95694	1.35651	35.1997	2.97565e-09	6.57101e-08
Fras1	-1.33847	3.42235	35.1988	2.97703e-09	6.57101e-08
Adm2	-1.56424	2.33615	35.1553	3.04429e-09	6.71199e-08
Edem1	-0.742639	6.24053	35.0617	3.19425e-09	7.0278e-08
Thbs3	-1.58722	2.42834	35.0615	3.19461e-09	7.0278e-08
Fasn	1.23104	9.75856	35.0507	3.21232e-09	7.05892e-08
Scarb1	-0.883132	4.77806	35.0459	3.22019e-09	7.06278e-08
Igf2bp3	-0.904658	4.1608	35.0453	3.2212e-09	7.06278e-08
P2ry2	-1.00471	3.15005	35.0163	3.26956e-09	7.16088e-08
Acta2	-1.11832	6.09767	34.9691	3.34986e-09	7.32866e-08
Uggt1	-0.631658	7.75443	34.9641	3.35841e-09	7.33183e-08
Mmab	0.84026	4.75325	34.9639	3.35871e-09	7.33183e-08
Acer3	-0.964196	4.88871	34.9359	3.40744e-09	7.43001e-08
Shroom2	-1.40179	2.24043	34.9001	3.47069e-09	7.55963e-08
Ampd3	-0.760479	6.1005	34.8644	3.53488e-09	7.69098e-08
Tbc1d2b	-0.679247	6.02186	34.8414	3.57686e-09	7.77379e-08
Icam2	-4.2524	0.0853139	34.8277	3.60211e-09	7.82009e-08
Galnt10	-1.0077	3.90916	34.8044	3.64556e-09	7.90576e-08
Mid1ip1	0.750424	6.37497	34.7777	3.6959e-09	8.00616e-08
Tns3	-0.68573	6.8276	34.7361	3.7756e-09	8.16989e-08
Tax1bp3	-1.0687	6.46977	34.7074	3.83179e-09	8.27344e-08
Fibin	-1.86677	3.0182	34.7074	3.83181e-09	8.27344e-08
Rnd1	-1.07012	6.00103	34.6203	4.00697e-09	8.64224e-08
Tmem108	-2.66434	1.07554	34.6007	4.04754e-09	8.72026e-08
Zdhhc9	-0.892382	4.81978	34.5905	4.06888e-09	8.75671e-08
Rwdd1	-0.809038	5.16429	34.5581	4.13721e-09	8.8941e-08
Nynrin	-1.42269	3.14099	34.5472	4.16038e-09	8.93423e-08
Rbm24	1.06178	7.1004	34.525	4.20817e-09	9.02706e-08
Ppp1r3c	0.791264	8.95388	34.4523	4.36827e-09	9.36037e-08
Tfpi2	-2.68052	0.955795	34.4494	4.3747e-09	9.36404e-08
Cdc42ep1	-1.04952	4.64897	34.3951	4.49859e-09	9.61883e-08
Gltpd2	1.23105	3.90494	34.38	4.53366e-09	9.68338e-08
Igfbp5	-0.796875	6.61665	34.3464	4.61242e-09	9.84099e-08
Sphkap	0.809214	6.5425	34.3341	4.64181e-09	9.89304e-08
Azin1	-0.912878	8.24662	34.3198	4.67598e-09	9.95517e-08
Spc25	-1.98134	1.49896	34.314	4.69007e-09	9.97444e-08
Slc30a1	1.11204	5.86184	34.2867	4.75617e-09	1.01042e-07
Zfp365	-1.27701	2.87386	34.2424	4.8656e-09	1.03256e-07
Sdhaf4	1.38064	4.13432	34.2397	4.87237e-09	1.03289e-07
Slc22a17	1.11976	5.66863	34.2124	4.94125e-09	1.04637e-07
Rbm46	-2.37824	1.05667	34.1892	5.0007e-09	1.05783e-07
Acaa2	0.705718	7.32577	34.1399	5.12879e-09	1.08377e-07
Clcn5	-0.757385	4.95318	34.0926	5.25512e-09	1.10928e-07
Ssu72	0.696011	6.47546	34.0655	5.32888e-09	1.12366e-07
Galnt11	0.722779	5.25905	34.0575	5.35068e-09	1.12705e-07
Myo6	-0.749703	5.58832	34.0335	5.41727e-09	1.13987e-07
Acta1	-0.647242	8.90995	33.9852	5.55326e-09	1.16724e-07
Dnase2	-1.15728	3.48987	33.9264	5.72355e-09	1.20176e-07
Mrpl57	0.825985	4.93981	33.9193	5.74467e-09	1.20492e-07
Prkca	-0.912579	5.0627	33.8835	5.8513e-09	1.22599e-07
Psd3	-1.25465	4.00041	33.865	5.90708e-09	1.23637e-07
Septin11	-0.821173	6.62426	33.8375	5.99139e-09	1.25258e-07
Clca4l	-3.81566	0.293773	33.8356	5.99717e-09	1.25258e-07
Zfp3	0.852975	4.32265	33.8172	6.05415e-09	1.26315e-07
Clec2d	-3.78951	0.275697	33.8084	6.0816e-09	1.26737e-07
Bex3	1.01087	6.19284	33.8066	6.08715e-09	1.26737e-07
Fgfbp3	1.87776	1.85536	33.7577	6.24206e-09	1.29826e-07
Nhs	-2.41691	0.990679	33.6924	6.45538e-09	1.34122e-07
LOC691143	0.941118	4.84626	33.6504	6.59624e-09	1.36905e-07
Tpd52l1	-1.39471	2.62642	33.6175	6.70848e-09	1.39089e-07
Ppp1r3b	0.667256	5.05654	33.6147	6.71817e-09	1.39144e-07
Tubb2a	-1.17518	5.14926	33.6007	6.76667e-09	1.40002e-07
Ero1a	0.668432	6.84759	33.5738	6.86114e-09	1.41809e-07
LOC103694867	7.63913	1.36595	33.5683	6.88055e-09	1.42062e-07
Prdx6	-0.723707	8.64715	33.5631	6.89903e-09	1.42295e-07
Plpp2	-1.16153	3.78477	33.547	6.95635e-09	1.43328e-07
Fmnl1	-2.94465	0.708287	33.5215	7.04815e-09	1.45069e-07
Scd2	0.790293	11.8219	33.5013	7.12166e-09	1.4643e-07
Tcp11l1	-1.05356	3.31822	33.4927	7.15303e-09	1.46923e-07
Utp18	-0.809883	4.83389	33.4688	7.24159e-09	1.48472e-07
Plxna4	-0.874273	4.31604	33.4673	7.24718e-09	1.48472e-07
Dok2	-1.52388	2.00265	33.4663	7.25095e-09	1.48472e-07
Wnk2	1.36744	4.05638	33.464	7.25942e-09	1.48492e-07
Cirbp	1.47149	5.67249	33.4532	7.2999e-09	1.49166e-07
Vash1	1.45251	3.01589	33.4139	7.44901e-09	1.52057e-07
Gpr176	-1.28304	4.79727	33.4115	7.45831e-09	1.5209e-07
Irf1	0.7714	5.05474	33.4006	7.50003e-09	1.52783e-07
Rasgrp1	1.92717	1.71859	33.3735	7.60516e-09	1.54766e-07
Cit	-1.23364	3.12438	33.3159	7.83407e-09	1.59261e-07
Exph5	-2.54674	1.27983	33.2841	7.96327e-09	1.61572e-07
Septin9	-0.894881	4.95852	33.2839	7.96407e-09	1.61572e-07
Ppef1	-2.43417	1.50371	33.1977	8.32497e-09	1.68721e-07
Nmt2	-0.830137	5.22257	33.1355	8.59543e-09	1.74025e-07
Trem3	-3.36319	0.338042	33.1151	8.68633e-09	1.75685e-07
NEWGENE_1306714	-1.29594	2.72219	33.0734	8.87434e-09	1.79305e-07
Astn2	-1.31984	3.00309	33.0624	8.92503e-09	1.80146e-07
Atp6v1g2	1.21203	4.43334	33.0238	9.10378e-09	1.83567e-07
Irf6	-1.25334	3.67332	33.0045	9.19465e-09	1.85211e-07
Tram1	-0.680392	7.61059	32.9593	9.41068e-09	1.8937e-07
Coq7	0.958022	4.6381	32.9537	9.43794e-09	1.89726e-07
Limd2	-1.66901	2.77289	32.9182	9.61185e-09	1.93026e-07
Ulbp1	-1.28058	5.02426	32.8943	9.7309e-09	1.95219e-07
Pmvk	1.19053	6.56177	32.8825	9.78994e-09	1.96205e-07
Snap47	0.843375	5.23829	32.8633	9.88728e-09	1.97955e-07
Olr63	-5.45404	-0.124407	32.8154	1.0134e-08	2.02519e-07
Dtl	-1.82488	1.43864	32.8151	1.01357e-08	2.02519e-07
Fkbp14	-0.748107	4.64459	32.8123	1.01498e-08	2.02598e-07
Tlr7	-3.47837	0.411708	32.7699	1.03738e-08	2.06861e-07
Cd180	-2.95046	0.52929	32.7662	1.03935e-08	2.07044e-07
Glt8d2	-2.10422	1.75789	32.7636	1.04075e-08	2.07116e-07
Ca12	-3.15871	1.16824	32.7248	1.06173e-08	2.11079e-07
Ptpn9	-0.799444	6.21706	32.7216	1.06348e-08	2.11214e-07
Nans	-0.644969	6.4507	32.7079	1.07103e-08	2.12501e-07
Adcy1	2.00843	2.56343	32.7008	1.07496e-08	2.13067e-07
Mdfic	-1.17333	3.98354	32.6645	1.0952e-08	2.16863e-07
Gbp2	-1.07679	4.09925	32.6453	1.10605e-08	2.18792e-07
Olfml1	-2.01161	2.31176	32.6407	1.1087e-08	2.19098e-07
Arhgap28	-1.22769	3.3996	32.6291	1.11532e-08	2.20187e-07
Ero1b	-1.09888	3.48806	32.6113	1.12556e-08	2.21987e-07
Mastl	-1.82116	2.21393	32.5398	1.16777e-08	2.30083e-07
Nkiras2	0.721003	5.54247	32.5028	1.19018e-08	2.34266e-07
Lgals1	-1.27573	6.9097	32.5001	1.19187e-08	2.34366e-07
Zrsr1	0.780646	4.89119	32.4689	1.21114e-08	2.37794e-07
RGD1563941	1.50395	3.70221	32.468	1.21171e-08	2.37794e-07
Mbp	-1.17518	2.64374	32.4329	1.23381e-08	2.41894e-07
Rbak	0.918246	3.97449	32.4227	1.24027e-08	2.42823e-07
Glrx5	0.769439	7.03636	32.4216	1.24101e-08	2.42823e-07
Dgkg	-2.55835	0.856549	32.4054	1.25137e-08	2.44609e-07
Ostc	-0.995033	7.24457	32.4028	1.25303e-08	2.44694e-07
Pcsk9	-3.01126	1.30619	32.3457	1.29046e-08	2.51754e-07
Ncaph	-1.38992	2.49136	32.289	1.32865e-08	2.58857e-07
Fabp4	1.32721	2.75004	32.2878	1.32948e-08	2.58857e-07
Fat4	-0.748547	5.32298	32.2769	1.3369e-08	2.60047e-07
Mrpl44	0.644972	5.65664	32.2468	1.35778e-08	2.63849e-07
Rnf166	0.794945	4.5989	32.1822	1.40369e-08	2.72502e-07
LOC100910528	0.748373	5.32471	32.1556	1.42307e-08	2.75994e-07
Kcnq5	-1.20402	3.22897	32.1223	1.44763e-08	2.80288e-07
Sla	-2.97143	0.545317	32.1218	1.44804e-08	2.80288e-07
AABR07035776.1	-2.30344	1.3077	32.0079	1.5355e-08	2.96928e-07
Cetn2	1.35886	6.29528	31.9856	1.5532e-08	3.00058e-07
Stil	-1.38003	2.63643	31.9787	1.55872e-08	3.00831e-07
Sgo2	-1.90166	1.71931	31.9443	1.58657e-08	3.05909e-07
Pde6d	0.884686	4.83551	31.8493	1.6661e-08	3.2093e-07
RGD1304587	1.10774	3.17471	31.8127	1.69783e-08	3.26725e-07
Plaat3	-1.18175	3.49227	31.7852	1.72199e-08	3.31053e-07
Trpc6	-1.78181	1.65134	31.7578	1.74646e-08	3.35431e-07
Atp6v1d	0.678634	9.18118	31.7547	1.74926e-08	3.35644e-07
Abcc9	0.769174	5.91035	31.7491	1.75435e-08	3.36296e-07
Crat	0.704825	7.80339	31.7319	1.76991e-08	3.3895e-07
Myh6	1.42749	12.8578	31.6957	1.80323e-08	3.44999e-07
Pgm3	-1.18966	4.54463	31.6859	1.81236e-08	3.46411e-07
Ndufv3	0.725741	6.40004	31.6469	1.84912e-08	3.53034e-07
Mical1	-1.13088	3.52315	31.6453	1.85057e-08	3.53034e-07
Cyb5b	0.646055	7.36253	31.6033	1.89103e-08	3.60405e-07
Ccne2	-1.69998	1.9569	31.5728	1.92103e-08	3.6577e-07
C1s	-0.777969	7.95425	31.5594	1.93431e-08	3.67947e-07
Sesn1	0.940107	5.74322	31.537	1.95673e-08	3.71854e-07
Lysmd4	1.18891	3.68992	31.502	1.99232e-08	3.78255e-07
Arf4	-0.823085	7.69692	31.4891	2.00566e-08	3.80423e-07
Ebpl	-1.31777	3.35897	31.4841	2.01077e-08	3.81028e-07
Cdkn2b	0.98862	5.12905	31.4797	2.01533e-08	3.81526e-07
Shc1	-0.632767	6.50391	31.4778	2.01734e-08	3.81543e-07
Smad3	-0.748277	6.10464	31.3373	2.16875e-08	4.09789e-07
Rab32	-1.16808	6.14568	31.2865	2.2262e-08	4.20244e-07
Cmtm7	-1.13688	3.50527	31.2815	2.23191e-08	4.20571e-07
Tmem80	0.913463	4.49721	31.2797	2.23403e-08	4.20571e-07
Pkhd1l1	-1.51802	2.53601	31.2795	2.2343e-08	4.20571e-07
Tob1	0.863097	6.15447	31.2208	2.30284e-08	4.3306e-07
Gpr137b	-1.43256	2.68531	31.215	2.3098e-08	4.33958e-07
Nap1l5	1.30347	4.1236	31.1964	2.33197e-08	4.37709e-07
Pdia5	-1.26719	2.6331	31.1235	2.42119e-08	4.54024e-07
Gpc3	-0.79346	5.47854	31.0916	2.4613e-08	4.60516e-07
Panx2	1.51651	2.01468	31.091	2.46212e-08	4.60516e-07
Nrbp2	0.855048	5.18786	31.0905	2.46278e-08	4.60516e-07
Dhx58	-2.71195	0.548364	31.0815	2.47423e-08	4.62222e-07
Pdpn	-1.04666	5.81601	31.0683	2.49106e-08	4.64928e-07
Sema4a	-2.41185	1.07239	31.0501	2.51449e-08	4.68859e-07
Atp8b1	-1.07762	3.34455	31.0104	2.56656e-08	4.78118e-07
Neto2	-1.90593	1.73856	30.974	2.61509e-08	4.86701e-07
Fgl2	-1.85488	1.86885	30.9163	2.69405e-08	5.00926e-07
Siae	-1.22671	2.88431	30.8767	2.74959e-08	5.10774e-07
Marveld1	-1.03498	5.69587	30.8472	2.79172e-08	5.18114e-07
Id4	-1.62964	3.17636	30.8267	2.82127e-08	5.23109e-07
Coq9	0.662153	8.21153	30.7973	2.86441e-08	5.30613e-07
Mturn	0.874802	4.33185	30.7919	2.87233e-08	5.31583e-07
Rem1	-1.30101	2.1521	30.7859	2.88131e-08	5.32747e-07
Mertk	-1.64693	2.17437	30.7459	2.9413e-08	5.43331e-07
LOC103691744	-1.21937	2.57313	30.7416	2.94784e-08	5.44034e-07
Cdc20	-1.36138	3.42432	30.7185	2.98307e-08	5.50022e-07
Ttc27	-0.662668	5.47476	30.6894	3.02818e-08	5.57821e-07
Slc22a15	-1.02875	3.04825	30.6512	3.08838e-08	5.68382e-07
Akna	-0.878572	4.30721	30.6146	3.14714e-08	5.78659e-07
Mlana	-3.70851	0.224068	30.6128	3.15008e-08	5.78664e-07
Lsr	-1.21197	3.50536	30.5866	3.19288e-08	5.85983e-07
Gtf2h3	0.726877	4.63994	30.5547	3.24588e-08	5.95158e-07
Scg5	1.88684	1.07199	30.5329	3.28252e-08	6.0132e-07
Taco1	1.19702	4.69603	30.5059	3.32861e-08	6.092e-07
Cttnbp2nl	-0.746353	5.72638	30.4502	3.42547e-08	6.2635e-07
Slc6a15	-1.77619	1.81739	30.4247	3.47089e-08	6.3407e-07
Gbp5	-1.13996	3.2132	30.3777	3.55589e-08	6.48999e-07
Scara5	-1.66217	2.53461	30.3718	3.56679e-08	6.50389e-07
Capn1	-0.821963	4.54226	30.3428	3.62052e-08	6.5913e-07
Tmem42	0.844789	4.17276	30.3423	3.62137e-08	6.5913e-07
Vrk2	-1.47055	2.85404	30.3356	3.634e-08	6.60822e-07
Nol3	0.822861	5.56244	30.3043	3.69305e-08	6.70944e-07
Clspn	-1.92828	1.70113	30.2927	3.71528e-08	6.74365e-07
Kctd2	1.28891	4.78946	30.2817	3.73641e-08	6.77578e-07
Hsp90b1	-0.738486	9.18347	30.2467	3.80429e-08	6.89258e-07
Pctp	-1.64566	1.80732	30.2328	3.83182e-08	6.93612e-07
Olfml2b	-0.772497	5.1586	30.191	3.91526e-08	7.0807e-07
Syt13	-2.24129	0.860881	30.1493	4.0004e-08	7.22808e-07
Rin1	-1.19666	3.02215	30.1309	4.03837e-08	7.29002e-07
Tcta	0.641829	6.36575	30.1073	4.08791e-08	7.37275e-07
Sh3bp2	-1.12559	2.85324	30.0813	4.14311e-08	7.46551e-07
Slco5a1	-0.80606	5.55682	30.0293	4.25568e-08	7.66138e-07
Rnf11l1	0.604858	6.40677	29.9362	4.46503e-08	8.03098e-07
Vav3	-1.34408	2.95595	29.9275	4.48509e-08	8.05975e-07
Chka	-0.671988	5.44148	29.8866	4.58058e-08	8.22389e-07
Cd302	-1.22875	3.49408	29.8843	4.58608e-08	8.22631e-07
Paxbp1	0.763389	5.58016	29.8079	4.77047e-08	8.54931e-07
Prph	-2.15992	1.06979	29.7996	4.79091e-08	8.57819e-07
Cfap45	-1.84618	1.91246	29.7707	4.86282e-08	8.69909e-07
Galnt17	-2.39657	1.31843	29.7643	4.87897e-08	8.72012e-07
Ptrhd1	-1.20084	2.65289	29.7433	4.93209e-08	8.80712e-07
Sdc4	-0.856183	7.00965	29.7351	4.95302e-08	8.83653e-07
Stub1	0.997827	7.30745	29.7202	4.99126e-08	8.89675e-07
Mcat	1.08798	4.7718	29.7093	5.01945e-08	8.93895e-07
Ccl6	-3.56206	1.35636	29.6977	5.04938e-08	8.98418e-07
Slc9b2	-2.24377	1.14172	29.6828	5.08838e-08	9.04545e-07
Nckap1l	-1.51208	2.17859	29.681	5.09319e-08	9.04588e-07
Rhot2	0.714823	5.74692	29.661	5.14596e-08	9.13143e-07
MGC105649	-2.09912	1.45593	29.6469	5.18363e-08	9.19004e-07
Acad8	0.805217	5.21784	29.6232	5.24719e-08	9.29442e-07
Ldlrad3	-1.29009	3.3768	29.5693	5.39517e-08	9.54801e-07
Arrdc1	-0.911645	3.58631	29.4729	5.67047e-08	1.00263e-06
Cfh	-2.7701	0.584349	29.4523	5.73095e-08	1.01242e-06
Nsmce4a	0.624808	6.34223	29.4295	5.79878e-08	1.02349e-06
Specc1	-0.815496	5.08316	29.4162	5.83872e-08	1.02962e-06
AABR07008439.1	-4.34915	0.139094	29.3965	5.89838e-08	1.03922e-06
Akap8l	0.653146	5.79284	29.3922	5.91158e-08	1.04062e-06
Sec61a1	-0.745804	8.40411	29.3849	5.93386e-08	1.04361e-06
Acy3	-2.11248	1.33661	29.3346	6.08997e-08	1.07012e-06
LOC688459	-1.63977	1.89701	29.3073	6.17621e-08	1.08431e-06
Vsig10	-0.877022	5.78785	29.3038	6.18728e-08	1.08476e-06
Abca5	-1.09207	5.19917	29.3031	6.18971e-08	1.08476e-06
Fli1	-2.86011	0.804435	29.2825	6.25595e-08	1.09533e-06
Mrpl55	0.786022	4.79298	29.2809	6.26107e-08	1.09533e-06
Ubac1	1.1572	6.84192	29.2522	6.35438e-08	1.11067e-06
Dnah17	-1.65615	1.41314	29.2247	6.44529e-08	1.12557e-06
Tmcc2	1.18528	4.22349	29.2205	6.4591e-08	1.12699e-06
Plppr4	1.67525	4.90434	29.1819	6.58922e-08	1.14868e-06
Capn5	-1.28094	2.97777	29.1711	6.62596e-08	1.15407e-06
Shcbp1	-1.86145	1.83012	29.1578	6.67168e-08	1.16015e-06
Adamts1	-0.777745	6.31534	29.1575	6.67257e-08	1.16015e-06
Entpd6	0.952255	3.87488	29.1526	6.68957e-08	1.16209e-06
P2rx3	1.94652	1.48046	29.1464	6.71114e-08	1.16481e-06
PCOLCE2	-3.0085	1.33479	29.1413	6.72869e-08	1.16684e-06
Ttc9	-1.54487	1.68165	29.1301	6.76791e-08	1.17261e-06
AABR07037451.2	0.832555	5.20482	29.127	6.77855e-08	1.17312e-06
Tfec	-3.57049	0.137678	29.1255	6.78381e-08	1.17312e-06
Ankrd6	0.77659	4.17823	29.1241	6.7886e-08	1.17312e-06
Anks3	0.97061	4.25542	29.0927	6.8995e-08	1.19125e-06
Klf11	0.799032	4.65163	29.0446	7.07324e-08	1.22018e-06
Myo1e	-0.895246	4.03506	29.0212	7.15902e-08	1.2339e-06
Slc16a3	-1.27351	4.92664	29.015	7.18203e-08	1.23679e-06
Cfb	1.34354	3.87499	29.0116	7.19466e-08	1.23789e-06
Ccdc85a	2.5968	2.30957	29.0082	7.20743e-08	1.23823e-06
Depp1	-0.811428	6.27737	29.0077	7.20909e-08	1.23823e-06
Gas6	0.908726	8.97007	28.9985	7.24358e-08	1.24307e-06
Atf6	-0.623462	7.20698	28.9873	7.2854e-08	1.24917e-06
Ap5s1	0.873413	3.87092	28.9714	7.34537e-08	1.25836e-06
Ppp1r15a	-0.636207	7.65308	28.925	7.52362e-08	1.28779e-06
Ppm1h	-1.02704	3.45889	28.9203	7.54174e-08	1.28977e-06
Prkar1a	0.795794	9.15646	28.8363	7.876e-08	1.34578e-06
Fabp5	0.865594	6.35766	28.8321	7.89308e-08	1.34753e-06
Ptchd1	-1.74974	1.27754	28.8091	7.98749e-08	1.36248e-06
Gpr161	-1.61141	1.64788	28.8032	8.01181e-08	1.36545e-06
Nif3l1	0.809717	5.14074	28.7998	8.02583e-08	1.36667e-06
Dpep2	-2.93306	0.529064	28.7857	8.08479e-08	1.37491e-06
Ildr2	-1.50206	3.29799	28.7841	8.09145e-08	1.37491e-06
Esyt2	-0.753099	5.54528	28.7832	8.09506e-08	1.37491e-06
Slc7a6	-0.93122	5.54831	28.7723	8.14051e-08	1.38145e-06
Anxa4	-0.640142	6.88596	28.7284	8.3273e-08	1.41194e-06
Acp2	-0.916258	5.09329	28.7127	8.39497e-08	1.42219e-06
Dusp10	-0.89896	4.7232	28.7007	8.44723e-08	1.42983e-06
Mtg1	0.724473	5.11948	28.6988	8.4554e-08	1.42999e-06
Itpr2	-1.13184	3.41378	28.695	8.47236e-08	1.43163e-06
Adcy6	0.976002	7.39709	28.6768	8.55222e-08	1.4439e-06
Dmpk	1.35738	8.14814	28.6653	8.60295e-08	1.45123e-06
Med9	0.793997	4.78421	28.6561	8.64423e-08	1.45695e-06
Adgrg6	-1.20452	3.81166	28.6541	8.65312e-08	1.45721e-06
Eif2ak3	-0.676955	5.30218	28.6401	8.71587e-08	1.46653e-06
Gnb4	-1.58651	2.7495	28.6345	8.74093e-08	1.4695e-06
Reps2	-3.25704	0.263806	28.629	8.76605e-08	1.47247e-06
Ifi44	-1.73278	2.96977	28.6076	8.86322e-08	1.48754e-06
Agap1	-0.637759	5.99761	28.5883	8.95204e-08	1.50117e-06
Gpam	0.627164	6.23731	28.5557	9.10395e-08	1.52535e-06
Aldh3a1	-0.997836	3.45359	28.5436	9.16144e-08	1.53369e-06
Sh3bgrl3	-1.06941	4.70171	28.5382	9.18677e-08	1.53663e-06
Trmu	1.00708	4.67592	28.5296	9.22783e-08	1.5422e-06
N6amt1	0.955719	3.85258	28.5128	9.30787e-08	1.55427e-06
Snx24	-1.06774	3.65221	28.5085	9.32901e-08	1.55648e-06
Heph	-2.13918	1.98613	28.4924	9.40655e-08	1.5681e-06
NEWGENE_1304700	-0.758884	5.24217	28.4846	9.44456e-08	1.57311e-06
Dnajc22	-0.96633	3.18479	28.4537	9.59677e-08	1.59713e-06
Mpdz	-0.847995	5.18058	28.4264	9.73294e-08	1.61843e-06
Vegfd	-1.75726	1.94891	28.4065	9.83365e-08	1.6338e-06
Tmem144	-1.44794	4.37233	28.3572	1.00871e-07	1.67451e-06
Mfap5	-4.5695	0.295096	28.3518	1.01155e-07	1.67782e-06
F3	-0.997624	3.95268	28.3281	1.02401e-07	1.69706e-06
Tacc1	-0.612559	5.84779	28.3255	1.02536e-07	1.69788e-06
Tnfrsf17	-2.99688	0.561334	28.2709	1.0547e-07	1.74501e-06
Spag5	-1.2721	2.54092	28.2077	1.08969e-07	1.8014e-06
LOC103690068	-3.02604	1.57161	28.174	1.10884e-07	1.83152e-06
Phldb2	-0.608368	7.54539	28.1075	1.14758e-07	1.89394e-06
Abcg3l1	-0.973474	3.41882	28.0437	1.18609e-07	1.95587e-06
Fgd3	-1.98306	1.03603	28.0209	1.20014e-07	1.97738e-06
Pecr	0.985856	4.66702	28.0153	1.20363e-07	1.98149e-06
LOC100912195	0.966534	5.99661	27.9544	1.24209e-07	2.04312e-06
Ctss	-1.76829	1.53407	27.9367	1.2535e-07	2.06016e-06
Papss2	-1.60589	2.1018	27.8581	1.30543e-07	2.14374e-06
Robo1	-0.955637	4.06908	27.7913	1.3513e-07	2.21722e-06
Tk1	-1.31766	3.5276	27.7762	1.36194e-07	2.23283e-06
Dusp1	-1.1615	5.57131	27.7729	1.36424e-07	2.23476e-06
Bicd1	-1.82283	2.05383	27.7708	1.36573e-07	2.23535e-06
Kif20b	-1.72646	1.90723	27.7591	1.37399e-07	2.24702e-06
Atpsckmt	0.737431	4.79287	27.7229	1.39992e-07	2.28754e-06
Tubb2b	-1.59611	2.41103	27.7181	1.40342e-07	2.29137e-06
Cep104	0.600496	6.27838	27.7027	1.41462e-07	2.30775e-06
Uvrag	-0.716536	5.76743	27.7	1.41661e-07	2.3091e-06
Cacng6	1.32768	3.59644	27.6953	1.42009e-07	2.31286e-06
Sel1l	-0.716287	7.52772	27.6902	1.42382e-07	2.31636e-06
Pgpep1	0.856158	6.06986	27.6892	1.42457e-07	2.31636e-06
Zfr2	2.00072	2.30935	27.687	1.42617e-07	2.31705e-06
Zfp213	0.932791	4.03525	27.6613	1.44523e-07	2.3461e-06
Dhrs1	-0.912251	3.41406	27.6544	1.45044e-07	2.35181e-06
Prl6a1	-4.48763	0.229253	27.653	1.45147e-07	2.35181e-06
Wnk3	-1.96798	2.04466	27.6519	1.4523e-07	2.35181e-06
Dynll2	0.919479	6.5609	27.609	1.48484e-07	2.40253e-06
Coro1c	-0.631183	5.78638	27.5703	1.51485e-07	2.44908e-06
Adamts14	-2.31536	1.0044	27.5492	1.53148e-07	2.47395e-06
Gcnt2	-1.14295	2.81603	27.5465	1.53361e-07	2.47539e-06
LOC100364435	-0.925461	7.53981	27.5233	1.55215e-07	2.50327e-06
Sgms2	-1.26124	3.3579	27.5162	1.55783e-07	2.51039e-06
Ulk1	0.710864	4.66021	27.5025	1.56891e-07	2.52618e-06
Slc17a9	-3.15997	0.450098	27.4965	1.57375e-07	2.53192e-06
Knstrn	-1.43728	2.0335	27.4689	1.59638e-07	2.56625e-06
Mms22l	-1.58086	2.79033	27.4637	1.60073e-07	2.57116e-06
Ripk2	-1.3652	4.68376	27.4186	1.63848e-07	2.62966e-06
Pcmtd2	0.590158	6.31975	27.41	1.64581e-07	2.63929e-06
Rasgrf1	-3.53218	0.112912	27.3758	1.67514e-07	2.68214e-06
Park7	0.741875	7.99001	27.3757	1.67524e-07	2.68214e-06
Cmtm3	-0.961711	4.30967	27.3714	1.67899e-07	2.68598e-06
Col5a3	-1.49952	4.15077	27.3593	1.68948e-07	2.70059e-06
Mipol1	1.00565	3.12138	27.3473	1.70001e-07	2.71522e-06
Ifitm1	-0.89115	4.00681	27.3279	1.71719e-07	2.74045e-06
Bloc1s5	0.86768	5.48413	27.3252	1.71951e-07	2.74127e-06
Aldh18a1	-0.615377	6.43161	27.3242	1.72047e-07	2.74127e-06
Pde1a	-1.95726	1.48318	27.2937	1.74779e-07	2.78256e-06
Tnip3	-2.14049	2.24769	27.2896	1.75155e-07	2.78631e-06
Trim30c	0.716635	6.37736	27.2061	1.82879e-07	2.90685e-06
Pycard	1.21716	3.07473	27.2024	1.83233e-07	2.91015e-06
Dbh	-2.01145	2.58654	27.1646	1.86849e-07	2.9652e-06
Zfp483	1.98333	1.14107	27.1196	1.91251e-07	3.03263e-06
Sec23b	-0.579335	6.49777	27.0998	1.93222e-07	3.06143e-06
Nxn	-0.94493	4.38097	27.0475	1.98517e-07	3.14282e-06
Arhgef26	-1.63501	1.84221	27.0194	2.0142e-07	3.18623e-06
Nradd	-0.989773	3.19823	27.0115	2.02248e-07	3.19678e-06
Ptgr2	0.573365	7.20947	27.0083	2.02584e-07	3.19809e-06
Prps2	-1.42512	3.68696	27.0076	2.02654e-07	3.19809e-06
Irf5	-1.65575	1.5738	26.9985	2.03613e-07	3.21067e-06
Asb8	0.64659	6.59532	26.978	2.0578e-07	3.24226e-06
Hirip3	1.03773	4.71737	26.9371	2.10182e-07	3.3066e-06
Akap12	-1.02975	5.28941	26.937	2.10197e-07	3.3066e-06
Churc1	0.997599	5.23567	26.9169	2.12391e-07	3.33846e-06
Eif1a	-1.03258	6.88689	26.903	2.13928e-07	3.35996e-06
E2f8	-4.00381	-0.0670528	26.8975	2.1454e-07	3.3669e-06
Tubb6	-0.750334	6.91358	26.877	2.16828e-07	3.40012e-06
Kcnt2	-2.37379	0.619021	26.8697	2.17642e-07	3.41018e-06
Gtf2e1	0.75961	5.11624	26.8571	2.19066e-07	3.42979e-06
Tmem63b	0.650799	6.72998	26.7741	2.28678e-07	3.57745e-06
Rasl12	-1.34129	3.21805	26.752	2.31318e-07	3.61364e-06
AABR07031193.1	-2.67699	0.919866	26.7516	2.31356e-07	3.61364e-06
Adam15	-0.78665	4.0946	26.7304	2.33913e-07	3.65069e-06
Glrx	-1.56294	2.36325	26.6961	2.38105e-07	3.7132e-06
Prl8a9	-5.30566	-0.212799	26.6938	2.38388e-07	3.71469e-06
Evc	-1.1493	3.48046	26.6859	2.39366e-07	3.727e-06
Lrrc59	-0.67685	8.15151	26.6801	2.40084e-07	3.73525e-06
Spata13	-0.803229	3.95261	26.6753	2.40677e-07	3.74154e-06
Cst6	-3.26731	0.529433	26.6432	2.44716e-07	3.80134e-06
RGD1565784	1.01031	5.39683	26.6356	2.4567e-07	3.81317e-06
Slc39a8	-1.16812	2.38693	26.6306	2.46312e-07	3.82016e-06
Ca4	-5.24548	-0.246064	26.6087	2.4912e-07	3.86067e-06
Vxn	-2.26512	0.901451	26.599	2.50368e-07	3.87699e-06
Dera	-0.626473	4.99777	26.5588	2.55643e-07	3.95558e-06
Amz1	-2.0259	1.2766	26.5427	2.57775e-07	3.98546e-06
Nudt2	1.0474	5.65326	26.5387	2.58306e-07	3.99055e-06
Atp8b2	-0.630427	6.65279	26.4458	2.7104e-07	4.18402e-06
Syk	-1.74137	1.56951	26.3975	2.77901e-07	4.2866e-06
Stn1	0.756612	4.26633	26.3839	2.79869e-07	4.31359e-06
Myct1	-2.87786	0.27295	26.3404	2.86236e-07	4.4083e-06
Tsc22d1	-0.668098	10.7655	26.3343	2.87144e-07	4.41886e-06
Zfp691	0.737732	4.23687	26.2759	2.95957e-07	4.55094e-06
LOC689730	-3.37269	0.338576	26.2496	3.00013e-07	4.60973e-06
Gramd2b	-0.649354	6.63796	26.2439	3.00901e-07	4.61979e-06
Npr3	-1.09177	2.67336	26.2376	3.0189e-07	4.63139e-06
Pgm2	-1.07118	4.27887	26.1752	3.11794e-07	4.77963e-06
Mafk	-0.908644	6.53221	26.1685	3.12877e-07	4.79253e-06
Plscr4	-0.804378	3.59346	26.1595	3.14354e-07	4.81144e-06
Fndc1	-2.39293	1.16581	26.1437	3.16928e-07	4.84709e-06
Mapkbp1	0.796866	4.92638	26.1401	3.17514e-07	4.85231e-06
Synpr	-1.19297	3.18562	26.0876	3.26271e-07	4.97962e-06
Tmem38a	0.5478	7.84825	26.0872	3.26347e-07	4.97962e-06
Ptprg	-1.07924	4.32842	26.0795	3.27642e-07	4.99553e-06
Hcn4	-1.13184	4.34047	26.0245	3.37116e-07	5.13604e-06
Srsf2	-0.69666	6.92648	26.0079	3.40023e-07	5.17634e-06
Apobec3	-1.41931	1.74888	26.001	3.41249e-07	5.19102e-06
Aldh1l2	-1.18629	4.10291	25.9702	3.46727e-07	5.27031e-06
Il2rg	-3.0694	0.980381	25.9605	3.48474e-07	5.2928e-06
C1qtnf2	-1.93859	2.52564	25.9357	3.52989e-07	5.35727e-06
Itgb1	-0.73974	10.1397	25.9215	3.55579e-07	5.39245e-06
Mapk8ip3	0.942279	5.6452	25.9167	3.56478e-07	5.40067e-06
Nudt12	1.16555	3.84046	25.9156	3.56666e-07	5.40067e-06
Slc35d2	-1.36222	2.70763	25.8969	3.60143e-07	5.44745e-06
Hacd4	-3.52932	0.114297	25.8961	3.60305e-07	5.44745e-06
Pltp	0.94895	3.69046	25.8885	3.61722e-07	5.4647e-06
Asb14	1.0301	3.04483	25.8737	3.64503e-07	5.50253e-06
Tmem254	-0.904884	4.85432	25.8624	3.66636e-07	5.53051e-06
Mettl7a	1.23352	3.82727	25.8554	3.67976e-07	5.5465e-06
Odf2l	0.992143	3.83046	25.8516	3.68699e-07	5.55317e-06
Arg1	-1.71609	1.56677	25.8499	3.69027e-07	5.55391e-06
Shisa5	-0.822529	4.92674	25.8263	3.7357e-07	5.61801e-06
LOC100910790	-1.50609	2.17104	25.8164	3.75482e-07	5.64248e-06
Fanci	-1.05893	3.1698	25.8086	3.77005e-07	5.66108e-06
Avpi1	-0.827526	7.06854	25.8064	3.77432e-07	5.66319e-06
Acaca	0.687382	7.86501	25.7751	3.83596e-07	5.75133e-06
Wbp4	0.645367	5.17228	25.7262	3.93451e-07	5.89463e-06
Zfp57	-0.965973	3.22155	25.7086	3.97053e-07	5.9441e-06
Cdc42ep5	-1.53293	2.29238	25.6887	4.01178e-07	5.99904e-06
Pskh1	0.722061	5.56344	25.6879	4.01328e-07	5.99904e-06
Lamc2	-0.597076	6.24794	25.6762	4.03778e-07	6.03112e-06
Zfp329	0.95584	4.33671	25.6692	4.05246e-07	6.04848e-06
Atoh8	-1.26885	2.45147	25.6655	4.06011e-07	6.05534e-06
Brca1	-1.27172	2.7567	25.6413	4.11148e-07	6.12734e-06
Cabcoco1	0.910935	3.81347	25.6377	4.11904e-07	6.13399e-06
Ndufa8	0.568376	7.32992	25.5958	4.20965e-07	6.26422e-06
Smad9	-1.45505	3.02838	25.5787	4.24699e-07	6.31504e-06
Cenph	-1.80056	1.25274	25.5521	4.30605e-07	6.39807e-06
Nme3	2.01825	2.85828	25.4662	4.50201e-07	6.68422e-06
Tysnd1	1.30932	3.51913	25.4628	4.51e-07	6.69107e-06
Elk3	-1.56325	3.94617	25.4574	4.5227e-07	6.7049e-06
Zc3hav1	-1.10944	5.57654	25.4513	4.53698e-07	6.72103e-06
Ift81	0.831055	4.8405	25.4427	4.55716e-07	6.7459e-06
Inpp5d	-2.01942	1.39177	25.4351	4.57518e-07	6.76751e-06
Mmp13	1.92899	1.43438	25.4273	4.59371e-07	6.78986e-06
Klhl8	0.886387	4.92454	25.4121	4.63006e-07	6.83848e-06
Nnat	-1.89512	1.20597	25.3698	4.7328e-07	6.98502e-06
Casc1	1.18013	2.82789	25.3436	4.79737e-07	7.07068e-06
Apol9a	-1.73541	3.52364	25.3429	4.79915e-07	7.07068e-06
Jak3	1.09788	3.54096	25.3419	4.80154e-07	7.07068e-06
Dhx9	0.597024	6.71385	25.3135	4.87297e-07	7.17031e-06
Tmem223	0.829208	5.21995	25.3121	4.87643e-07	7.17031e-06
Dusp5	0.944671	5.07558	25.3102	4.88126e-07	7.17208e-06
Slc7a8	-1.60318	2.16804	25.2941	4.92209e-07	7.22673e-06
Mcam	-0.725676	6.61538	25.2729	4.97653e-07	7.30124e-06
RGD1563667	2.63067	0.124072	25.2685	4.98787e-07	7.31248e-06
Notch2	-0.788963	6.81184	25.2589	5.01285e-07	7.34367e-06
Sparc	-0.76719	10.2632	25.2424	5.05577e-07	7.40107e-06
Asf1b	-1.60473	1.57624	25.2228	5.10743e-07	7.47117e-06
Cybc1	-0.632121	4.85619	25.2195	5.11629e-07	7.47861e-06
Syt3	1.66936	4.15973	25.2083	5.14604e-07	7.51655e-06
Golt1b	-0.556503	6.04942	25.1966	5.17733e-07	7.55328e-06
Klhl17	1.46742	3.41429	25.1958	5.17936e-07	7.55328e-06
Esyt3	-5.3583	-0.176287	25.1946	5.18262e-07	7.55328e-06
Aspg	-3.06023	0.135212	25.1639	5.26578e-07	7.66885e-06
Smad7	-0.845397	3.85278	25.1535	5.29433e-07	7.70476e-06
Mnda	-1.34794	4.16638	25.1157	5.39901e-07	7.85135e-06
Cdk5	1.12047	5.25015	25.1056	5.42741e-07	7.88686e-06
Ttll7	-1.12202	2.89775	25.1014	5.43924e-07	7.89825e-06
Gmip	-1.07154	3.3841	25.0935	5.46173e-07	7.92511e-06
Fam83d	-1.81031	1.67868	25.0815	5.49565e-07	7.96419e-06
Taf4b	-0.754567	4.68409	25.0812	5.4967e-07	7.96419e-06
Dpy30	0.633904	5.17541	25.079	5.50282e-07	7.96699e-06
Klhdc8b	1.0358	6.53547	25.0777	5.50667e-07	7.96699e-06
Fbln5	-1.24003	3.42801	25.0744	5.51613e-07	7.97485e-06
Cryab	-0.62382	10.7192	25.0649	5.5434e-07	8.00844e-06
Cby1	0.901852	3.06337	25.0622	5.55107e-07	8.01367e-06
Aard	-2.43032	0.780758	25.0119	5.69784e-07	8.21958e-06
Tesk1	0.611841	5.3042	25.0065	5.7138e-07	8.2366e-06
Septin8	-0.666695	6.00309	24.9992	5.73555e-07	8.26194e-06
Srsf1	-0.539914	7.73185	24.989	5.76583e-07	8.29953e-06
Spata6	-1.39346	3.31217	24.9676	5.83025e-07	8.38616e-06
Nsfl1c	0.587548	7.03323	24.9656	5.83625e-07	8.38871e-06
Sri	-0.647081	5.04048	24.9568	5.86308e-07	8.42117e-06
Haghl	1.75089	2.55826	24.9465	5.89428e-07	8.45985e-06
Zfp775	0.897694	4.2827	24.941	5.91105e-07	8.47779e-06
Dock1	-0.590376	6.52493	24.8985	6.04281e-07	8.65846e-06
Il1r1	-1.03364	6.97178	24.8976	6.04576e-07	8.65846e-06
Adamts2	-0.844103	4.70685	24.8748	6.11771e-07	8.75517e-06
Dscc1	-1.92273	0.844021	24.8367	6.23981e-07	8.92346e-06
Zgpat	0.958546	5.27141	24.8319	6.25522e-07	8.93906e-06
Abcc5	-0.695884	4.94845	24.8276	6.26924e-07	8.95263e-06
Paqr6	-1.26598	3.85289	24.8182	6.30009e-07	8.99021e-06
Pamr1	-1.69012	1.22922	24.7973	6.36856e-07	9.08139e-06
Crot	-1.00471	4.63303	24.7957	6.37395e-07	9.08253e-06
H6pd	-0.848057	3.70935	24.7768	6.43675e-07	9.16201e-06
Lgals8	-0.597934	6.36702	24.7761	6.43897e-07	9.16201e-06
Camta1	-1.09881	3.49221	24.7533	6.51578e-07	9.26465e-06
Smim1	-1.23587	2.56218	24.7467	6.53801e-07	9.2896e-06
Trim45	1.16023	2.62359	24.6628	6.82896e-07	9.69604e-06
Vdr	-2.63172	0.804835	24.6563	6.85219e-07	9.72207e-06
Olfm1	-1.01895	2.88104	24.6512	6.87033e-07	9.74083e-06
Fbxw17	-1.21009	2.76444	24.6424	6.90181e-07	9.77847e-06
Cisd1	0.585986	7.46858	24.6364	6.92309e-07	9.80161e-06
Ypel3	0.731994	4.47491	24.6238	6.9687e-07	9.85914e-06
Lig4	0.716129	5.22732	24.5982	7.06174e-07	9.98365e-06
Pcyox1l	0.916664	3.75107	24.5836	7.11545e-07	1.00524e-05
Gna12	0.863544	8.31828	24.5742	7.1503e-07	1.00945e-05
Vav1	-3.31683	0.565276	24.5723	7.15717e-07	1.0097e-05
Ntan1	-1.47691	4.80532	24.5674	7.17571e-07	1.01159e-05
Fam171b	-1.20751	2.34232	24.5621	7.19549e-07	1.01366e-05
Nmi	-1.50243	1.53581	24.5448	7.26012e-07	1.02204e-05
Dlgap5	-1.30805	2.83383	24.524	7.33899e-07	1.03241e-05
Luc7l3	0.787877	6.26162	24.5104	7.3908e-07	1.03879e-05
Wdr91	0.769832	4.16078	24.5094	7.39487e-07	1.03879e-05
Kcne4	-1.69138	2.22981	24.5051	7.41124e-07	1.04036e-05
Ptprn2	-3.01936	0.111733	24.4847	7.49024e-07	1.0507e-05
Slc35f1	-1.77937	1.39873	24.4761	7.52359e-07	1.05463e-05
Egfl6	-1.66056	1.20841	24.4721	7.53939e-07	1.0561e-05
Trappc6a	1.40067	3.13362	24.4576	7.59615e-07	1.0625e-05
Lama4	-0.549452	7.77233	24.457	7.59881e-07	1.0625e-05
Khk	1.82203	3.18825	24.4564	7.60118e-07	1.0625e-05
Mrpl16	0.615204	6.37343	24.4549	7.60704e-07	1.06257e-05
Arhgap8	-1.08884	2.33609	24.4368	7.67891e-07	1.07186e-05
Cd200r1	-0.954852	3.6951	24.4346	7.68763e-07	1.07232e-05
RGD1563482	0.640514	5.25212	24.4293	7.70888e-07	1.07453e-05
Gbp4	-1.42718	1.56463	24.4274	7.7163e-07	1.0748e-05
Snrnp35	0.811582	4.5932	24.4117	7.77941e-07	1.08284e-05
Dennd6b	0.944447	3.26588	24.4087	7.79157e-07	1.08377e-05
Atp2a2	0.6593	12.0086	24.3867	7.8811e-07	1.09545e-05
Cd4	-4.73441	0.428573	24.3736	7.93479e-07	1.10214e-05
Acot9	-0.884581	6.05107	24.3493	8.03549e-07	1.11535e-05
S100b	-1.33087	2.0403	24.3183	8.16593e-07	1.13266e-05
Serinc2	-1.0926	4.11037	24.2988	8.24889e-07	1.14336e-05
Arhgef28	-1.13335	2.69759	24.272	8.36474e-07	1.15861e-05
Calu	-0.643074	9.50753	24.2633	8.40247e-07	1.16303e-05
Gpm6a	-0.843814	4.76936	24.2572	8.42904e-07	1.16589e-05
Nexn	0.95718	6.33765	24.25	8.46082e-07	1.16947e-05
Tor2a	-0.749342	4.64657	24.2322	8.53947e-07	1.17952e-05
Phf24	-1.46491	3.57478	24.2151	8.61535e-07	1.18917e-05
Spata2L	-1.08879	3.01502	24.1979	8.69269e-07	1.19901e-05
Dnah7	-2.25944	0.665438	24.1735	8.80337e-07	1.21343e-05
Dnajc25	-0.741941	4.23738	24.1117	9.09069e-07	1.25217e-05
Unc13b	-0.605208	5.70067	24.1094	9.10143e-07	1.25277e-05
Rnf149	0.552642	5.49231	24.1039	9.12755e-07	1.2555e-05
Cdk6	-1.27586	2.92204	24.0744	9.26838e-07	1.27398e-05
Spire1	-0.912946	4.57951	24.0718	9.2809e-07	1.27482e-05
Irs1	-0.775247	4.75025	24.0675	9.30168e-07	1.27648e-05
Hnrnph1	-0.607921	7.48353	24.0666	9.30583e-07	1.27648e-05
Poli	1.12072	2.25137	24.0457	9.40738e-07	1.28951e-05
Mrm2	1.19192	3.60359	24.0245	9.51161e-07	1.3029e-05
Ccdc189	1.29847	1.84773	24.0154	9.55695e-07	1.30821e-05
Rcn3	-0.914788	5.07322	23.998	9.64373e-07	1.31917e-05
Fam71f1	-4.95194	-0.407582	23.9503	9.88545e-07	1.35131e-05
Cog8	0.598735	5.33548	23.9487	9.89361e-07	1.35149e-05
Rfc2	0.766116	4.0862	23.8996	1.01495e-06	1.3855e-05
Ficd	-0.778391	5.22569	23.8867	1.02174e-06	1.3938e-05
RGD1563349	-2.01461	1.13125	23.8527	1.03998e-06	1.41771e-05
Kcnj2	0.676312	4.80826	23.8438	1.04477e-06	1.42326e-05
Slc30a2	1.71689	1.15437	23.8275	1.05367e-06	1.43439e-05
Pde10a	-1.05351	2.4898	23.7921	1.07322e-06	1.45999e-05
Pttg1	-1.52549	1.65963	23.7908	1.07394e-06	1.45999e-05
F2rl2	-3.58045	0.141483	23.7785	1.08082e-06	1.46833e-05
Ddx41	0.725044	5.6064	23.7763	1.08205e-06	1.46899e-05
Mfge8	-0.863846	8.42215	23.7708	1.08518e-06	1.47224e-05
Arhgap18	-0.641518	6.44268	23.7328	1.10682e-06	1.50038e-05
Fer	-0.713176	4.85097	23.7317	1.10744e-06	1.50038e-05
Acvr1	-0.678298	4.23138	23.7295	1.10869e-06	1.50104e-05
Atp6v1c2	1.7978	1.16199	23.7088	1.12071e-06	1.51629e-05
Bicc1	-0.803272	5.91272	23.6952	1.12863e-06	1.52596e-05
Grin3a	-5.08305	-0.338061	23.65	1.15547e-06	1.56118e-05
Cdca2	-1.41877	2.44712	23.6473	1.1571e-06	1.56232e-05
Snd1	-0.549828	7.50948	23.6437	1.15925e-06	1.56416e-05
Hist1h2ah	-1.75821	1.59955	23.633	1.16574e-06	1.57185e-05
LOC689757	-2.46592	0.686531	23.6186	1.17448e-06	1.58255e-05
Sfmbt2	-2.08778	0.943485	23.5722	1.20315e-06	1.62009e-05
LOC103689942	-4.9414	-0.412657	23.5483	1.2182e-06	1.63923e-05
Map4k1	-1.68646	1.68706	23.5455	1.21994e-06	1.64046e-05
Alg14	-0.631038	5.04064	23.523	1.23432e-06	1.65867e-05
Lst1	-5.08736	-0.336646	23.5189	1.23696e-06	1.66109e-05
Stx16	0.698719	5.55179	23.503	1.2472e-06	1.67371e-05
Slc66a3	-1.81838	4.40976	23.4775	1.26386e-06	1.69493e-05
Wt1	-1.43664	1.98759	23.4751	1.26542e-06	1.69587e-05
Pyroxd2	-1.40293	1.54632	23.4723	1.26728e-06	1.69721e-05
Plce1	-0.673443	5.32824	23.4546	1.27899e-06	1.71173e-05
Tctex1d4	3.45581	0.0429916	23.4528	1.28015e-06	1.71214e-05
Cyfip1	-0.557689	7.06614	23.4512	1.28123e-06	1.71243e-05
Coasy	0.847676	5.11644	23.4312	1.29459e-06	1.72911e-05
Mgat2	-0.606693	5.9424	23.4102	1.30886e-06	1.747e-05
Ctc1	0.569371	6.12038	23.3622	1.34189e-06	1.78987e-05
Eipr1	-0.820014	4.26822	23.3478	1.352e-06	1.80215e-05
Tmem159	-0.909639	4.98506	23.3377	1.35911e-06	1.81041e-05
Scn7a	-4.13093	0.00845349	23.3103	1.3786e-06	1.83442e-05
Dsp	0.609144	9.72024	23.3098	1.37899e-06	1.83442e-05
Ptgs2	1.10927	6.25322	23.279	1.40121e-06	1.86273e-05
Cd274	-2.27142	0.666771	23.2631	1.41288e-06	1.877e-05
Trim50	1.53326	2.60771	23.2053	1.45598e-06	1.93295e-05
LOC108348173	2.67401	1.34561	23.1966	1.46256e-06	1.94039e-05
Zbtb24	0.939664	4.26674	23.1906	1.4671e-06	1.94511e-05
Tspan5	-0.872453	3.82441	23.1667	1.48548e-06	1.96816e-05
Bpnt1	0.58058	6.40411	23.1428	1.50405e-06	1.99071e-05
Slc8b1	-0.829687	4.22785	23.1422	1.50451e-06	1.99071e-05
Tmem171	-1.01912	4.26696	23.1241	1.51873e-06	2.00818e-05
Ndufaf1	0.60623	5.97319	23.0954	1.5416e-06	2.03707e-05
Gsdme	-1.37915	1.98249	23.0911	1.54508e-06	2.0403e-05
Tmed4	0.618973	5.88719	23.0816	1.55269e-06	2.04899e-05
Pak6	1.16022	2.76691	23.0769	1.55653e-06	2.0527e-05
Mitd1	-0.98114	2.63902	23.0713	1.56107e-06	2.05731e-05
Dram1	-1.26532	2.01665	23.0468	1.58104e-06	2.08225e-05
Zfp612	0.887604	4.04268	23.024	1.59995e-06	2.10575e-05
Tlcd2	0.778263	4.00907	23.0054	1.6155e-06	2.12427e-05
Coq3	0.563391	6.17242	23.0046	1.61617e-06	2.12427e-05
Stk25	0.524906	6.85097	22.9955	1.6238e-06	2.1329e-05
Arhgap45	-2.28656	0.786698	22.9733	1.6427e-06	2.15628e-05
Kalrn	-0.721745	4.61114	22.9701	1.64541e-06	2.15825e-05
Wdr1	-0.621626	8.40502	22.969	1.64637e-06	2.15825e-05
Csf3	1.15471	3.40764	22.9609	1.65333e-06	2.16594e-05
Arhgap11a	-1.1285	3.40814	22.944	1.66791e-06	2.1836e-05
Slc25a28	0.715338	4.23858	22.9374	1.67362e-06	2.18963e-05
Acad10	1.10689	3.85999	22.91	1.69764e-06	2.21958e-05
Rnf181	-0.606268	5.90075	22.8963	1.70984e-06	2.23406e-05
St3gal1	-0.898357	6.70024	22.8892	1.71612e-06	2.24079e-05
Amacr	0.674056	4.30699	22.8877	1.71752e-06	2.24114e-05
Cd82	-0.907182	5.3875	22.8789	1.72537e-06	2.24991e-05
Kcnq1	-0.74752	5.10806	22.8768	1.72721e-06	2.25082e-05
LOC499136	1.23079	3.36303	22.8441	1.75692e-06	2.28803e-05
Zfp605	1.07766	3.259	22.8293	1.77049e-06	2.30419e-05
Calr	-0.698372	9.53433	22.8127	1.78577e-06	2.32256e-05
Usp31	-0.706395	5.15172	22.7995	1.79817e-06	2.33715e-05
Suox	0.75677	4.67488	22.7912	1.80593e-06	2.3457e-05
Tmem39a	-0.827835	4.97319	22.7701	1.82586e-06	2.37002e-05
Lipg	-1.26293	2.35073	22.7604	1.83509e-06	2.38045e-05
Htra3	-1.33622	1.68185	22.734	1.86044e-06	2.41114e-05
Epb41	0.629546	6.6722	22.7333	1.86118e-06	2.41114e-05
Gnal	-2.16951	0.71596	22.7124	1.8815e-06	2.43587e-05
Aox1	1.04731	2.92412	22.6743	1.91921e-06	2.48308e-05
Ppcdc	1.44131	2.90956	22.6675	1.92603e-06	2.49027e-05
Fap	-1.8335	0.940673	22.6608	1.93269e-06	2.49725e-05
Tacc3	-1.02464	3.44007	22.6527	1.9409e-06	2.50623e-05
RGD1306556	-1.42598	2.1799	22.6455	1.94817e-06	2.51398e-05
Loxl3	-1.68518	2.96189	22.6431	1.9506e-06	2.51548e-05
Tmsb4x	-1.02729	8.74309	22.6379	1.95592e-06	2.52069e-05
Esam	-2.00793	1.05933	22.6347	1.95912e-06	2.52318e-05
Ccndbp1	0.560216	5.66874	22.6177	1.97659e-06	2.54403e-05
Srl	-0.538439	8.80245	22.6135	1.98093e-06	2.54795e-05
Ilf2	0.714219	7.02526	22.5781	2.01767e-06	2.59353e-05
Znf48	0.683231	4.4695	22.5755	2.02045e-06	2.59542e-05
Ptn	-1.22584	3.96857	22.5739	2.02209e-06	2.59585e-05
Pspc1	0.566949	5.73313	22.5619	2.0348e-06	2.61047e-05
Rdh13	0.778666	4.83589	22.5476	2.04996e-06	2.62822e-05
Sun1	0.690499	6.13035	22.5242	2.07517e-06	2.65831e-05
Sdhaf2	0.579045	6.49584	22.5233	2.07612e-06	2.65831e-05
Tsc22d2	-0.812083	5.85759	22.5087	2.09195e-06	2.67685e-05
Alg9	-0.824575	3.926	22.5047	2.09629e-06	2.68069e-05
Xrcc1	0.853257	4.77847	22.4897	2.11272e-06	2.69994e-05
Mmp14	0.598491	7.85126	22.4858	2.11704e-06	2.70373e-05
F11r	-0.841458	4.5942	22.4822	2.12097e-06	2.70701e-05
Piwil2	1.47308	2.50259	22.4693	2.13526e-06	2.72349e-05
Uimc1	0.710094	6.43194	22.4573	2.14864e-06	2.73879e-05
Cdc42bpg	1.31097	5.07111	22.4325	2.17656e-06	2.7726e-05
Vnn3	-2.44536	0.380647	22.4213	2.18931e-06	2.78704e-05
Tmem192	-0.802692	4.41307	22.4177	2.19347e-06	2.79055e-05
Aldh2	1.04299	7.08904	22.4121	2.19982e-06	2.79683e-05
Frmpd1	-2.11925	0.570083	22.3833	2.2331e-06	2.83732e-05
Aass	-2.12986	1.15533	22.3772	2.24015e-06	2.84446e-05
Atp6v0e2	0.723377	5.70384	22.3609	2.25926e-06	2.86689e-05
Ripk1	-0.692705	5.04197	22.3569	2.26394e-06	2.87099e-05
Tll1	-1.0453	2.50021	22.3531	2.26847e-06	2.87489e-05
Rasa4	-2.79029	0.411574	22.3493	2.27292e-06	2.87869e-05
Neil1	0.977876	3.39104	22.3439	2.27932e-06	2.88348e-05
Vps4a	0.539627	6.51231	22.3437	2.27961e-06	2.88348e-05
Rexo5	-1.67828	1.2219	22.3285	2.29771e-06	2.90452e-05
Gch1	-1.36283	1.71162	22.3213	2.30629e-06	2.91351e-05
Steap3	-0.749248	3.80733	22.2824	2.35355e-06	2.97132e-05
Ptpn7	-2.0569	0.744862	22.2777	2.3593e-06	2.97669e-05
A3galt2	-1.6982	3.66957	22.2683	2.37085e-06	2.98935e-05
Serpinb6a	-0.935813	6.39845	22.2455	2.39918e-06	3.02315e-05
Plxdc1	-2.93704	0.065664	22.2235	2.42681e-06	3.05602e-05
Spcs3	-0.577464	7.27992	22.2123	2.44109e-06	3.07205e-05
Matn2	-1.39831	3.29662	22.211	2.44271e-06	3.07215e-05
Prr13	-1.17616	4.66239	22.1958	2.46217e-06	3.09465e-05
Kdelr2	-0.587455	6.63035	22.1843	2.47689e-06	3.11057e-05
LOC292543	-1.81133	1.10309	22.1835	2.47797e-06	3.11057e-05
Poldip2	0.513814	7.37151	22.1677	2.49836e-06	3.13418e-05
Plk2	-0.627034	8.23365	22.1606	2.50762e-06	3.1438e-05
Dusp14	-1.68657	1.40086	22.1553	2.51462e-06	3.15058e-05
Rac2	-1.21791	4.12998	22.1502	2.52131e-06	3.1558e-05
Mrps34	1.05059	6.08327	22.1497	2.52197e-06	3.1558e-05
Szt2	0.729655	4.90829	22.141	2.53339e-06	3.16809e-05
Padi3	-5.06813	-0.3424	22.1339	2.54274e-06	3.17778e-05
Mfsd4b	0.782236	4.68103	22.1237	2.55639e-06	3.19283e-05
Ankrd26	0.778251	3.41891	22.1201	2.56115e-06	3.19676e-05
Slc9a3r2	-1.01346	4.33395	22.1137	2.56973e-06	3.20545e-05
Uqcr11	0.86956	8.45695	22.0905	2.60096e-06	3.24237e-05
Troap	-1.88033	0.810865	22.0811	2.61376e-06	3.25628e-05
Tctex1d2	1.00084	3.66355	22.0718	2.62636e-06	3.26992e-05
Igsf10	-1.47086	3.52996	22.0546	2.65002e-06	3.29731e-05
Fmnl2	-1.26539	2.95116	22.0496	2.65689e-06	3.30378e-05
Lmod1	-1.85541	0.744517	22.0396	2.6708e-06	3.319e-05
Rims2	-1.44959	1.67426	22.0265	2.68918e-06	3.33974e-05
Itpkb	-1.38626	1.57423	22.0172	2.70225e-06	3.35386e-05
Armh4	1.52459	2.16594	22.0081	2.71501e-06	3.3676e-05
Smarcc2	0.58848	5.85028	21.963	2.77953e-06	3.44547e-05
Cavin2	-0.647462	7.04013	21.959	2.78541e-06	3.4506e-05
Wdfy2	-0.639265	4.68729	21.9548	2.79146e-06	3.45397e-05
Pla2g4a	-0.909034	3.61713	21.9547	2.79162e-06	3.45397e-05
Nsrp1	0.712961	4.09928	21.945	2.80579e-06	3.46935e-05
LOC100912034	-4.92312	-0.422011	21.9188	2.84433e-06	3.51481e-05
Epb41l4a	-1.31662	3.20043	21.8986	2.87437e-06	3.54972e-05
Fcgr2a	-1.64314	4.60899	21.8865	2.89262e-06	3.57002e-05
LOC100909595	-0.698902	5.05284	21.878	2.90551e-06	3.5837e-05
Blnk	-2.84479	0.460684	21.873	2.91305e-06	3.59077e-05
Foxs1	-1.36715	1.89874	21.8637	2.92713e-06	3.60589e-05
Top3a	0.810004	4.99544	21.8597	2.93323e-06	3.61115e-05
Tm4sf19	-1.64894	1.41873	21.858	2.93588e-06	3.61217e-05
Nono	0.661649	8.45918	21.8478	2.9516e-06	3.62926e-05
Mmp2	0.572312	9.53672	21.8406	2.96259e-06	3.64052e-05
Fat2	-3.15157	0.204989	21.8215	2.99223e-06	3.67465e-05
Snx17	0.825185	7.10533	21.8028	3.02156e-06	3.70838e-05
AABR07054319.1	1.25241	3.74504	21.7888	3.04373e-06	3.73328e-05
Fam111a	-1.02727	7.70446	21.7853	3.04931e-06	3.73781e-05
Stt3b	-0.540949	7.2031	21.7596	3.09035e-06	3.78577e-05
Arsg	0.954934	2.94807	21.7578	3.09326e-06	3.78699e-05
Dock4	-0.934139	3.32152	21.7495	3.10669e-06	3.8011e-05
Casq2	-0.563296	9.74469	21.7251	3.14654e-06	3.84747e-05
Hist1h2bq	0.574134	7.36659	21.6867	3.21009e-06	3.92276e-05
Rab3d	-0.702374	4.27636	21.6281	3.30972e-06	4.04202e-05
Tmem143	1.40176	4.21825	21.622	3.32017e-06	4.05175e-05
Epdr1	-0.559124	5.20831	21.6211	3.32178e-06	4.05175e-05
Galnt16	-1.47996	1.60638	21.6193	3.32489e-06	4.05306e-05
Antkmt	1.5631	4.44876	21.6141	3.33387e-06	4.0615e-05
Mlh1	0.645989	5.50287	21.6114	3.33863e-06	4.0648e-05
Abl2	-0.564785	5.11425	21.5908	3.37474e-06	4.10624e-05
Cenpa	-1.60758	1.74908	21.5851	3.38474e-06	4.11588e-05
Agpat2	-1.29089	4.56462	21.582	3.39011e-06	4.11989e-05
Mdh1	0.808824	10.6323	21.574	3.40432e-06	4.13463e-05
Shmt1	-0.746253	4.25339	21.5728	3.40654e-06	4.13478e-05
Orc1	-1.79525	0.987861	21.5661	3.41846e-06	4.14671e-05
Tle3	-0.984375	3.2581	21.5625	3.42486e-06	4.15193e-05
Frs3	1.38118	1.76174	21.5502	3.44678e-06	4.17596e-05
Nme4	1.25561	4.65648	21.5093	3.52111e-06	4.26177e-05
Kifbp	0.577949	5.66226	21.5089	3.52191e-06	4.26177e-05
Camp	-2.15894	0.887731	21.5037	3.53143e-06	4.27068e-05
LOC691170	0.699883	4.11982	21.479	3.5773e-06	4.32244e-05
Neurl4	0.612083	6.31616	21.4783	3.57859e-06	4.32244e-05
Ptprb	-1.88629	0.896958	21.4711	3.592e-06	4.33599e-05
Fbf1	1.00172	5.08556	21.4595	3.61376e-06	4.3596e-05
Zfp629	0.665311	5.80388	21.4352	3.65997e-06	4.41267e-05
Mfsd13a	1.07919	2.65431	21.4322	3.66556e-06	4.41673e-05
Slc16a2	-1.84016	1.95271	21.4267	3.67622e-06	4.42687e-05
Mtm1	0.801264	5.49304	21.409	3.71023e-06	4.46512e-05
Mrgprf	-2.02686	1.56183	21.3946	3.73822e-06	4.49607e-05
Wfdc2	-1.57937	1.45075	21.3932	3.74094e-06	4.49662e-05
Cul4a	0.607132	7.27121	21.3721	3.78241e-06	4.54371e-05
Paip2b	0.939938	3.74857	21.3491	3.82803e-06	4.59501e-05
Bcl2a1	-1.12194	3.02376	21.3482	3.82975e-06	4.59501e-05
Ano6	-0.879121	5.42512	21.3446	3.83707e-06	4.60101e-05
Zfp445	0.678197	5.80532	21.3294	3.86762e-06	4.63483e-05
Cenpt	-1.72076	1.78948	21.3222	3.88205e-06	4.64931e-05
Ror1	-1.16522	4.52783	21.2731	3.98278e-06	4.76707e-05
LOC102553715	-3.96747	3.21016	21.2586	4.01311e-06	4.80048e-05
Nek6	-0.639954	6.02194	21.2418	4.04832e-06	4.83967e-05
Tmem72	-2.3995	0.514046	21.2157	4.1039e-06	4.90316e-05
Mrpl15	0.62799	7.40984	21.2072	4.12214e-06	4.92199e-05
Hdhd2	0.695038	5.22394	21.175	4.19189e-06	4.99995e-05
Pank2	0.58843	5.58325	21.1746	4.19294e-06	4.99995e-05
Strada	0.582196	4.85409	21.1736	4.195e-06	4.99995e-05
Nt5dc1	-0.793797	4.05288	21.1554	4.23517e-06	5.04479e-05
Sncg	-1.37353	1.69309	21.1399	4.26951e-06	5.08264e-05
Cstf2	-0.553064	5.25134	21.1373	4.27536e-06	5.086e-05
Ntn1	1.05657	3.4847	21.1363	4.27746e-06	5.086e-05
Decr1	0.611374	6.45138	21.1321	4.28693e-06	5.0942e-05
Krt8	-0.83345	4.37927	21.1115	4.33315e-06	5.14604e-05
Slc6a7	-3.24092	0.269617	21.1038	4.35073e-06	5.16322e-05
Rpa1	0.557286	6.52974	21.1028	4.35283e-06	5.16322e-05
Nkap	0.794107	3.94958	21.0977	4.36456e-06	5.17404e-05
Chi3l1	-0.97476	5.18506	21.0942	4.37239e-06	5.18022e-05
Cyb5d2	0.754205	3.55053	21.0738	4.41933e-06	5.23271e-05
Cndp1	-3.02041	0.111613	21.0621	4.44641e-06	5.26163e-05
Cacna1s	-2.24119	0.647327	21.0447	4.48689e-06	5.30636e-05
Mrps21	0.738325	6.28534	21.0263	4.53033e-06	5.35454e-05
A4galt	-0.538631	5.48765	20.9705	4.66413e-06	5.5094e-05
Asic1	-1.58102	1.76726	20.9655	4.67639e-06	5.5206e-05
Nsmce1	0.57503	5.32193	20.956	4.69943e-06	5.54448e-05
Tec	-0.606274	4.87354	20.9493	4.71612e-06	5.56086e-05
Stk35	0.711615	4.53189	20.9242	4.77828e-06	5.63082e-05
Gltp	-0.802626	3.72576	20.9192	4.79069e-06	5.64208e-05
Creb3l1	-1.14407	3.54485	20.8936	4.85524e-06	5.7147e-05
Folr2	-3.59375	0.161177	20.8657	4.92647e-06	5.79511e-05
LOC100363116	0.643976	4.95129	20.8598	4.94154e-06	5.80939e-05
Ppp1r35	2.39269	2.84175	20.8506	4.96539e-06	5.83397e-05
Yipf5	-0.617287	6.80492	20.8385	4.99681e-06	5.8674e-05
Kifc3	-1.43401	3.72155	20.7686	5.18249e-06	6.08183e-05
Myl9	-0.605785	8.32512	20.7448	5.24736e-06	6.15432e-05
Tmem63a	-0.907149	3.21759	20.7337	5.27779e-06	6.18634e-05
Mtus2	0.504018	7.02493	20.7248	5.30252e-06	6.21166e-05
Dhrs3	1.00904	2.29886	20.6931	5.39085e-06	6.3114e-05
Pja2	0.552679	7.65343	20.6782	5.43311e-06	6.35493e-05
Fam3a	-0.704601	3.9781	20.6777	5.43444e-06	6.35493e-05
Angpt1	-1.56436	1.90435	20.6699	5.45672e-06	6.37722e-05
Msh6	0.526297	6.36086	20.66	5.48493e-06	6.40642e-05
Med29	0.660992	4.77762	20.6416	5.53808e-06	6.46469e-05
Tmem14a	-2.20324	0.84826	20.6216	5.59599e-06	6.52843e-05
Upp1	-0.610248	4.87258	20.6148	5.61606e-06	6.548e-05
Cant1	0.77148	5.26736	20.6116	5.62548e-06	6.55513e-05
P4ha2	-0.866131	5.84823	20.5916	5.6844e-06	6.61989e-05
Tlr4	-1.26772	3.57183	20.5568	5.78888e-06	6.73761e-05
Poll	0.64319	5.06564	20.5212	5.89748e-06	6.85998e-05
Ppp1r10	0.575197	6.78351	20.5133	5.92178e-06	6.8842e-05
Mmaa	0.793588	3.87083	20.4885	5.99901e-06	6.9699e-05
Chmp4c	-1.20479	2.23031	20.4721	6.05058e-06	7.02569e-05
Kin	0.891251	4.75283	20.4706	6.05536e-06	7.02712e-05
Thnsl2	0.977604	3.60457	20.4666	6.06825e-06	7.03797e-05
Marchf2	0.886403	6.56115	20.4651	6.07299e-06	7.03934e-05
Ppl	-1.24891	2.31922	20.4408	6.15046e-06	7.12498e-05
Plekhg1	-1.09907	2.72281	20.4207	6.21546e-06	7.19606e-05
Pxmp2	1.0642	2.82532	20.4191	6.22069e-06	7.19791e-05
Loxl4	-1.27325	2.7166	20.4079	6.25723e-06	7.23597e-05
Pdia3	-0.675913	8.21894	20.3727	6.37313e-06	7.36571e-05
Timmdc1	0.867453	5.8277	20.3665	6.39408e-06	7.38561e-05
rnf141	0.937618	3.51332	20.3608	6.41287e-06	7.403e-05
Irgm	-1.79525	1.4795	20.3585	6.42063e-06	7.40764e-05
Zbtb7c	-1.78675	1.03707	20.3494	6.45118e-06	7.43856e-05
Poglut3	-0.690746	6.24182	20.3328	6.50748e-06	7.49911e-05
Fblim1	-1.3988	3.43129	20.3257	6.5319e-06	7.52288e-05
Pomgnt1	-0.556	6.91421	20.3079	6.59273e-06	7.58853e-05
Plekho1	0.928168	6.91674	20.3067	6.59699e-06	7.58903e-05
Gnpat	0.580224	5.6209	20.2992	6.62293e-06	7.61444e-05
Naa35	0.5157	6.36437	20.2949	6.63788e-06	7.62721e-05
Rubcnl	-1.26131	1.86923	20.2927	6.64521e-06	7.63121e-05
Kcng4	0.717787	6.12267	20.249	6.79888e-06	7.8025e-05
Frrs1	-0.674348	3.95092	20.2481	6.80224e-06	7.8025e-05
Igf1r	-0.726368	5.54863	20.244	6.81677e-06	7.81465e-05
Nlrp10	-1.65598	1.03325	20.2401	6.83073e-06	7.82612e-05
LOC691141	-3.64214	-0.273743	20.2259	6.88166e-06	7.87594e-05
Trappc2l	0.593755	5.98214	20.2257	6.88216e-06	7.87594e-05
Trappc10	0.632334	7.55727	20.2211	6.89892e-06	7.89056e-05
Mrpl34	0.745606	4.38259	20.2129	6.92828e-06	7.91957e-05
Rap1gds1	-0.529183	5.67168	20.2106	6.93666e-06	7.92458e-05
Ocln	-1.80729	0.768013	20.2011	6.97138e-06	7.95967e-05
Hspa4l	-0.956667	4.683	20.1948	6.99411e-06	7.98102e-05
Camk2b	-1.56923	1.0935	20.1853	7.02904e-06	8.01626e-05
Gbp6	-1.10689	2.99867	20.1607	7.12008e-06	8.11542e-05
Me3	-0.775561	3.55788	20.1037	7.33528e-06	8.35589e-05
Pink1	0.741511	7.53544	20.0837	7.41257e-06	8.4391e-05
Manf	-0.619372	7.03549	20.0734	7.45265e-06	8.47985e-05
Fibp	0.792426	5.37253	20.0594	7.50744e-06	8.53729e-05
Mcfd2	-0.528603	6.30484	20.0495	7.54618e-06	8.57642e-05
Fam133b	1.122	4.4856	20.048	7.55222e-06	8.57837e-05
Mgat4b	0.814324	5.5613	20.0388	7.58867e-06	8.61484e-05
Man1a2	-0.609768	5.8386	20.0274	7.63419e-06	8.66155e-05
Fam107a	-1.80921	1.13105	20.0199	7.66418e-06	8.6906e-05
Mpp6	-0.830758	5.21897	20.0117	7.69706e-06	8.72289e-05
Vdac3	0.546564	9.59613	19.999	7.74821e-06	8.7711e-05
Exosc4	0.944162	5.52595	19.999	7.74845e-06	8.7711e-05
RGD1306502	0.507564	6.07684	19.9933	7.77153e-06	8.79221e-05
Ank1	0.642044	4.00686	19.9887	7.79028e-06	8.8084e-05
Tpcn2	-1.04248	2.43359	19.9797	7.82699e-06	8.84486e-05
Gli4	0.797323	3.97007	19.9733	7.85322e-06	8.86944e-05
Ndufc1	0.613044	7.12474	19.9694	7.86918e-06	8.8824e-05
Map3k14	0.707775	3.97225	19.9638	7.89212e-06	8.90323e-05
Gdi1	0.693998	7.77034	19.9585	7.91409e-06	8.92294e-05
Atp5pd	0.656909	9.61841	19.9425	7.9808e-06	8.99303e-05
Igtp	-1.58333	2.44457	19.9349	8.01252e-06	9.02365e-05
Zfp78	1.08765	2.16189	19.9097	8.11876e-06	9.13197e-05
Ccdc125	-1.8947	0.73011	19.9091	8.12107e-06	9.13197e-05
Spata1	1.5566	0.869623	19.9088	8.12253e-06	9.13197e-05
Trem1	-1.9494	0.770378	19.898	8.16876e-06	9.17874e-05
Mrpl49	0.663112	4.93884	19.895	8.18128e-06	9.1876e-05
Krt222	1.31279	2.58632	19.8689	8.29399e-06	9.3089e-05
Tg	0.809562	3.73264	19.8589	8.33748e-06	9.35241e-05
Gpc1	0.78505	8.9749	19.857	8.34553e-06	9.35317e-05
Stard10	0.714066	4.0406	19.8566	8.34759e-06	9.35317e-05
Mettl22	1.20611	5.43546	19.8348	8.44314e-06	9.45489e-05
Foxm1	-1.21254	2.66399	19.8273	8.47625e-06	9.4866e-05
Bola3	0.611897	5.34104	19.8009	8.59416e-06	9.61314e-05
Gatm	-1.1801	2.53803	19.798	8.60741e-06	9.62253e-05
Polr3gl	1.77478	3.78661	19.7934	8.62812e-06	9.64025e-05
Ston1	-0.973824	3.41889	19.7879	8.65296e-06	9.66255e-05
Cdadc1	0.694758	5.39917	19.7863	8.66001e-06	9.66498e-05
Rin2	-0.558616	4.95395	19.7834	8.67322e-06	9.67427e-05
Timm21	0.508882	6.28328	19.7723	8.72376e-06	9.72518e-05
Nfam1	-1.42749	1.58287	19.7702	8.7336e-06	9.73067e-05
Nrros	-1.7271	1.13432	19.7674	8.74608e-06	9.7391e-05
Epn2	-0.560673	5.2747	19.7273	8.93158e-06	9.93648e-05
Snx30	-0.711707	4.19865	19.7269	8.93335e-06	9.93648e-05
Amigo1	0.606283	5.76653	19.7233	8.95051e-06	9.94997e-05
Gcdh	0.622012	5.86596	19.7125	9.00129e-06	0.000100008
Maml2	-1.05443	2.99932	19.7033	9.04466e-06	0.00010038
Nrk	-0.809878	4.25971	19.7032	9.04485e-06	0.00010038
Adssl1	0.882085	5.3296	19.6859	9.1274e-06	0.000101211
Mboat1	-1.42926	1.36523	19.6853	9.12995e-06	0.000101211
Txn2	0.746257	7.29526	19.6655	9.22522e-06	0.00010218
Abra	-0.822822	3.59113	19.665	9.22768e-06	0.00010218
Tcfl5	-1.94083	0.563035	19.6635	9.23484e-06	0.000102202
Tspan11	-2.71991	0.53321	19.6567	9.26786e-06	0.00010251
Washc3	0.588815	5.53104	19.6446	9.32686e-06	0.000103105
Cdkn2aipnl	0.693604	5.24681	19.639	9.35408e-06	0.000103349
Gtf2h5	0.569135	5.71473	19.6192	9.45132e-06	0.000104365
Ramp1	-1.5092	1.42433	19.6095	9.49956e-06	0.000104839
Fbxw2	0.589908	6.1487	19.6042	9.52583e-06	0.00010507
Btbd6	0.599802	6.01398	19.5899	9.59735e-06	0.0001058
Art4	-0.653162	5.77421	19.5859	9.61757e-06	0.000105964
Agbl3	1.68754	0.993799	19.5736	9.67985e-06	0.000106591
Kyat3	-1.12882	3.11402	19.5689	9.70359e-06	0.000106793
Setd3	0.649882	6.6807	19.5272	9.9177e-06	0.00010908
Bphl	0.900013	2.86472	19.5263	9.92235e-06	0.00010908
Bst1	-1.10248	2.6824	19.5056	1.00303e-05	0.000110206
Nlrc4	-2.89717	0.040125	19.4851	1.01386e-05	0.000111334
Dusp22	0.565841	4.65325	19.4826	1.0152e-05	0.000111419
Aebp1	-1.40123	5.5046	19.4609	1.02683e-05	0.000112633
Ptbp1	-0.769658	6.62481	19.4551	1.02991e-05	0.000112853
Tmtc2	-0.995382	2.77543	19.455	1.02997e-05	0.000112853
Espl1	-1.25378	2.05053	19.4417	1.03717e-05	0.000113578
Upk3b	-0.840853	2.98133	19.4365	1.04003e-05	0.000113829
LOC103692829	12.5094	6.08968	19.4347	1.04099e-05	0.000113872
Tubgcp6	0.742007	5.48826	19.4313	1.04284e-05	0.00011401
Mrps31	0.609288	5.83991	19.3786	1.072e-05	0.000117134
Prss12	-2.38575	0.331057	19.3766	1.07314e-05	0.000117194
Akap2	-0.50977	7.45467	19.3681	1.0779e-05	0.000117632
Tspan3	0.558412	7.19329	19.3674	1.07834e-05	0.000117632
Pkd1l2	-4.80022	-0.481789	19.3524	1.08683e-05	0.000118493
Gsap	-0.879855	3.95386	19.3295	1.09993e-05	0.000119856
Eno2	0.56893	7.11994	19.3282	1.10069e-05	0.000119873
Rec114	-1.00371	2.6619	19.3158	1.10788e-05	0.000120589
LOC100910996	-2.1775	0.49558	19.3138	1.10904e-05	0.000120649
Ern1	-0.784872	5.49402	19.3037	1.11488e-05	0.000121218
Dnajb11	-0.478726	7.12144	19.2843	1.12629e-05	0.000122392
Pklr	0.96368	3.28383	19.2693	1.13514e-05	0.000123286
Gpd1	0.72563	5.2621	19.2607	1.14032e-05	0.00012378
Itgb3	-0.793287	3.73187	19.2571	1.14243e-05	0.000123942
Ddc	0.519473	6.67903	19.2434	1.15065e-05	0.000124765
Ier5	0.836715	6.97761	19.2085	1.17188e-05	0.000126998
Aspm	-1.00373	3.36107	19.1884	1.1843e-05	0.000128273
Sp110	-0.785057	4.05794	19.1636	1.19977e-05	0.000129878
Cog1	-0.588516	4.82038	19.1576	1.20358e-05	0.000130209
Cpxm2	-3.46696	0.0862391	19.1567	1.20415e-05	0.000130209
Uchl1	-0.547679	5.85037	19.1518	1.20723e-05	0.000130471
Slfnl1	1.63317	0.812115	19.1307	1.22063e-05	0.000131848
Egln1	0.795657	4.84665	19.1156	1.23036e-05	0.000132827
Nudt16	-1.23052	2.11306	19.1143	1.23121e-05	0.000132846
Oard1	0.667979	4.2095	19.1022	1.23905e-05	0.000133619
Junb	1.40071	5.55788	19.0806	1.25313e-05	0.000135065
Ccdc51	0.998967	4.92833	19.0794	1.25392e-05	0.000135075
Fancd2	-1.0201	2.56749	19.067	1.26211e-05	0.000135867
Macroh2a1	-0.566155	4.78962	19.0662	1.26264e-05	0.000135867
Itpr3	-0.850491	3.58921	19.0539	1.27079e-05	0.000136671
Slc12a2	-0.832529	5.67753	19.0385	1.2811e-05	0.000137704
Mvd	1.16116	6.07835	19.0333	1.28454e-05	0.000138
Aven	-0.82285	4.16102	19.005	1.30375e-05	0.000139987
LOC100911932	-1.2383	1.91038	18.997	1.30925e-05	0.000140501
Tvp23b	0.522135	6.56555	18.9808	1.32038e-05	0.00014162
Nars2	0.678536	4.4968	18.9768	1.32315e-05	0.00014184
Tmem18	-0.540022	5.30685	18.9729	1.32589e-05	0.000142031
Kif1b	0.578947	9.29164	18.9722	1.32637e-05	0.000142031
RGD1565222	0.895425	3.60564	18.9593	1.33535e-05	0.000142916
Slco2a1	-1.54396	1.63074	18.9526	1.34007e-05	0.000143304
Adck5	0.968491	5.07859	18.9521	1.34042e-05	0.000143304
RGD1566265	-1.14965	3.35655	18.9493	1.3424e-05	0.000143437
Snx7	-0.605373	4.52913	18.9301	1.35596e-05	0.000144809
Klhl26	0.646902	4.38094	18.9208	1.36256e-05	0.000145435
Sat1	-0.641469	6.70074	18.9063	1.37299e-05	0.00014647
Lef1	-1.43575	2.04105	18.8956	1.38071e-05	0.000147214
Brf1	0.713197	5.15714	18.8926	1.38286e-05	0.000147364
Tmem151a	-1.6628	1.38929	18.8868	1.38708e-05	0.000147734
Zdhhc7	0.598664	6.34773	18.8782	1.39337e-05	0.000148325
Npy1r	-2.66453	0.143394	18.8715	1.39825e-05	0.000148763
Sp100	-1.71684	1.73221	18.8561	1.40961e-05	0.000149892
Xbp1	-0.567471	6.31492	18.855	1.41041e-05	0.000149896
Nipal2	-1.2839	3.60784	18.8442	1.41841e-05	0.000150666
RGD1559714	4.98427	-0.560985	18.8422	1.41988e-05	0.000150742
Rnft1	-0.750355	4.19688	18.8335	1.42643e-05	0.000151355
Dok4	-1.11706	2.64849	18.8319	1.4276e-05	0.000151384
RGD1307182	-4.80858	-0.479083	18.8311	1.42822e-05	0.000151384
Fbxo21	0.574144	4.54328	18.8267	1.43151e-05	0.000151651
Dcdc2	-4.66207	-0.550464	18.8117	1.44278e-05	0.000152763
Ca5b	-1.1872	2.91906	18.7932	1.45689e-05	0.000154175
Brsk1	-0.98936	2.65975	18.7836	1.46422e-05	0.000154799
Smad6	-1.27117	1.64624	18.7834	1.46435e-05	0.000154799
Sorcs2	-1.10776	2.37306	18.7795	1.46732e-05	0.000155031
Ngf	-1.48361	1.35235	18.7716	1.47344e-05	0.000155594
Zfp428	1.75442	3.79863	18.7298	1.50612e-05	0.000158961
Drp2	-4.73524	-0.515663	18.7125	1.51984e-05	0.00016026
Cacna2d1	-0.544073	6.08001	18.7122	1.52005e-05	0.00016026
Eef1a2	0.732942	7.95676	18.7109	1.52114e-05	0.00016029
Sirpd	-4.71632	-0.523966	18.6762	1.54906e-05	0.000163145
Dgat2	-0.663334	3.92924	18.6596	1.56261e-05	0.000164485
Plau	-3.12012	0.178956	18.6561	1.56542e-05	0.000164694
Zbtb47	1.27319	6.06534	18.6477	1.57239e-05	0.000165339
Mctp2	-2.29309	0.709722	18.6464	1.57346e-05	0.000165363
Cisd3	0.53442	5.6077	18.6453	1.57433e-05	0.000165367
Exoc3l4	-2.15535	0.714974	18.638	1.58043e-05	0.00016592
Plxdc2	-1.37226	2.6059	18.6304	1.58666e-05	0.000166486
Myl1	-1.6075	1.12501	18.6203	1.59511e-05	0.000167284
Ulk4	-1.91254	0.55083	18.6151	1.59947e-05	0.000167653
Rab15	-1.15024	3.13311	18.6122	1.60191e-05	0.000167819
Ttc7a	-0.845897	4.12495	18.5841	1.62567e-05	0.000170219
Slc11a1	-1.01861	2.75461	18.5716	1.63638e-05	0.00017125
Slc2a9	-1.18837	1.62182	18.5702	1.63759e-05	0.000171286
Nphp3	-0.789962	3.03665	18.5655	1.64166e-05	0.000171557
Bace2	-1.57034	1.95734	18.5649	1.64216e-05	0.000171557
Tmem132e	-1.70051	1.97847	18.5642	1.64278e-05	0.000171557
Msra	-1.09497	2.69896	18.5628	1.644e-05	0.000171594
Prom1	-1.53492	1.18942	18.5544	1.65126e-05	0.000172261
Acsl5	-0.6344	7.81547	18.5222	1.67933e-05	0.000175097
Cgref1	-1.13355	2.77384	18.5174	1.68357e-05	0.000175447
Snrpd3	1.2354	4.88986	18.5152	1.68557e-05	0.000175564
Dgkh	-1.1918	1.95744	18.5135	1.68708e-05	0.000175628
Gli3	-1.31639	2.87811	18.5119	1.68843e-05	0.000175677
Kcnj11	0.656603	4.89524	18.5007	1.69846e-05	0.0001766
Rnf39	-3.54726	-0.32386	18.4991	1.69983e-05	0.0001766
Mrps5	0.558664	5.86743	18.499	1.69997e-05	0.0001766
Pak7	-4.86535	-0.445947	18.4919	1.70627e-05	0.000177161
Timm8b	0.555603	7.49508	18.4804	1.71665e-05	0.000178145
Calm1	-0.597014	8.04394	18.4759	1.72066e-05	0.000178449
Ecsit	0.50936	5.87794	18.4751	1.72138e-05	0.000178449
Bco1	-3.33142	-0.0188601	18.4642	1.73122e-05	0.000179375
Xylb	-0.760982	3.60352	18.4627	1.73258e-05	0.000179422
Lcmt2	0.782526	4.03844	18.4594	1.73559e-05	0.00017956
Slc29a3	-0.976591	3.75324	18.4593	1.73572e-05	0.00017956
Ppid	0.618166	6.35644	18.4527	1.74175e-05	0.000180089
Slc35f6	-0.87618	5.22825	18.4479	1.7461e-05	0.000180445
B4galt1	-0.516796	6.10221	18.446	1.7479e-05	0.000180537
Etv1	-1.05567	4.08822	18.441	1.75245e-05	0.000180913
Pcdh7	0.557401	6.83718	18.4343	1.75867e-05	0.000181461
Ptcd1	0.601332	5.0124	18.4316	1.76109e-05	0.000181616
Vps11	0.510365	7.41824	18.4166	1.77501e-05	0.000182956
Lsm14b	0.623515	4.58082	18.4138	1.77768e-05	0.000183136
Hebp2	-0.857561	3.61233	18.406	1.78493e-05	0.000183788
Pfkm	1.17981	8.02708	18.4032	1.78759e-05	0.00018396
Ddx17	0.519886	7.97626	18.4023	1.78847e-05	0.00018396
Adh6	-2.57643	0.0863756	18.3907	1.79929e-05	0.000184978
Angptl1	-4.6633	-0.550688	18.3678	1.82113e-05	0.000187126
LOC100911766	-0.4632	6.09289	18.3597	1.8289e-05	0.000187827
Comt	-0.562749	5.64862	18.3573	1.83116e-05	0.000187962
Mab21l3	-2.245	0.253881	18.3529	1.83543e-05	0.000188303
Tmem120a	-0.742327	5.99502	18.3511	1.83708e-05	0.000188375
Sptbn2	-3.14382	-0.118761	18.3452	1.84279e-05	0.000188862
Mrps23	0.522926	6.25352	18.3437	1.84427e-05	0.000188916
Cd109	-1.26109	1.46726	18.3355	1.85222e-05	0.000189633
Itga3	-0.574777	5.8951	18.3343	1.85345e-05	0.00018966
Filip1l	-1.21377	4.81006	18.3325	1.85517e-05	0.000189739
Sirpa	-0.812514	5.69773	18.3279	1.8596e-05	0.000190094
Kcnk2	-1.17019	2.01238	18.2912	1.89583e-05	0.000193697
Dpt	-0.96157	3.54342	18.2779	1.90908e-05	0.000194951
Il16	-1.17453	2.12234	18.2742	1.91278e-05	0.000195228
St6gal1	-0.983066	4.40876	18.2641	1.92296e-05	0.000196166
Mlh3	0.692516	5.3593	18.261	1.92615e-05	0.00019639
Scarf2	-0.993958	2.2022	18.2566	1.93056e-05	0.000196738
Atp5me	0.954499	8.7682	18.2262	1.96158e-05	0.000199797
Gas2l3	-0.97966	3.31711	18.2044	1.98424e-05	0.000201903
Ankrd13d	1.38277	2.36119	18.2043	1.98429e-05	0.000201903
Trap1	0.538146	6.6479	18.1835	2.00611e-05	0.000204018
Zbtb26	1.35934	3.32469	18.162	2.02883e-05	0.000206223
Camk2d	-0.697428	7.13359	18.1523	2.03918e-05	0.000207168
Ccne1	-0.804661	3.29049	18.1361	2.05664e-05	0.000208836
Cnn3	-1.06549	6.98298	18.1349	2.05795e-05	0.000208861
Pdlim3	-0.664626	6.85973	18.1268	2.06674e-05	0.000209646
Adh5	0.721739	6.38797	18.1147	2.07993e-05	0.000210798
Slit3	-1.26002	2.90313	18.1144	2.08022e-05	0.000210798
Bmp10	-0.754192	3.55326	18.0999	2.09617e-05	0.000212306
Twf1	-0.67797	6.10234	18.0901	2.10689e-05	0.000213278
Fermt3	-1.21692	2.21988	18.0884	2.10883e-05	0.000213278
Aasdh	0.698698	3.69107	18.0882	2.109e-05	0.000213278
Chst2	-1.2543	2.46956	18.0764	2.12212e-05	0.000214495
Mycn	-1.4494	1.67454	18.0742	2.12461e-05	0.000214637
Zer1	0.56194	5.81256	18.0582	2.14249e-05	0.000216334
Rbms3	-1.38007	3.20642	18.0553	2.14578e-05	0.000216477
Pygb	0.661341	7.48711	18.055	2.1461e-05	0.000216477
Hes1	0.622169	5.45868	18.049	2.15289e-05	0.000217052
Fhl1	-0.547966	10.5837	18.044	2.15853e-05	0.00021751
Lgals3bp	-0.751782	6.08504	18.0284	2.17637e-05	0.000219197
Pi4k2b	-0.618961	4.23849	18.0132	2.19383e-05	0.000220842
H2az2	0.497353	5.7039	18.0111	2.19621e-05	0.00022097
Efnb3	0.68321	4.80323	17.9867	2.22456e-05	0.000223709
Esco2	-1.61116	1.84176	17.9836	2.2282e-05	0.000223961
Thnsl1	0.647834	5.09909	17.9768	2.23614e-05	0.000224646
Trappc3l	3.73367	-0.486805	17.9755	2.23762e-05	0.00022468
Slamf6	-2.57403	0.0877116	17.9655	2.24949e-05	0.000225757
Pcdh19	-0.968937	3.15926	17.9519	2.26556e-05	0.000227256
Ccdc71	0.675013	3.70845	17.9273	2.29508e-05	0.0002301
Slc25a20	1.20438	7.21018	17.9178	2.30653e-05	0.000231132
Rad9b	1.18694	2.10876	17.9092	2.31703e-05	0.000232066
Insyn1	0.85352	5.13973	17.8918	2.33824e-05	0.000234072
Svop	1.87673	2.45793	17.871	2.36392e-05	0.000236415
Chtop	0.540658	7.06257	17.8709	2.36403e-05	0.000236415
Dysf	-0.69928	6.87318	17.8695	2.36586e-05	0.000236479
Ldhd	0.874252	3.96581	17.8659	2.37034e-05	0.000236807
Klf4	-0.786183	5.28843	17.8602	2.37743e-05	0.000237396
Sipa1l1	-0.680462	5.12908	17.8476	2.39322e-05	0.000238852
Slc2a13	-0.82069	3.10816	17.8431	2.39892e-05	0.000239284
Cxcl1	0.786171	6.94442	17.8422	2.39997e-05	0.000239284
Snw1	0.823561	5.51887	17.8398	2.40306e-05	0.000239472
Fam219a	0.748704	3.72137	17.8259	2.42071e-05	0.000241002
Agbl4	4.54584	-0.726717	17.8258	2.42084e-05	0.000241002
Get1	0.687439	6.68574	17.8105	2.4403e-05	0.000242817
Pigl	0.912054	2.95556	17.791	2.46549e-05	0.0002452
Zfp512	0.528425	5.83858	17.7849	2.47332e-05	0.000245856
Clec4e	-2.26007	1.03438	17.7795	2.48045e-05	0.000246441
Mul1	0.482805	6.83192	17.7698	2.49311e-05	0.000247471
LOC684797	-1.09026	2.99219	17.7696	2.49332e-05	0.000247471
Psme1	0.532727	8.08656	17.767	2.49672e-05	0.000247685
Rcan1	-0.538093	9.285	17.7634	2.5015e-05	0.000248036
[truncated: 17,822 more rows]

## Sheet: PE+Veh_vs_PE+Baic
logFC	logCPM	LR	PValue	FDR
Ccl20	-1.52511	6.56137	286.801	2.47538e-64	4.90646e-60
Ephx1	1.61167	6.72135	244.426	4.26262e-55	4.22447e-51
Atf3	-2.30098	5.69281	234.595	5.93317e-53	3.92004e-49
Rsad2	-2.4326	4.39908	223.34	1.69005e-50	8.37461e-47
Ppp1r15a	-1.06936	7.54584	215.239	9.88587e-49	3.91896e-45
Zfand2a	-1.17155	7.22529	203.356	3.86868e-46	1.27802e-42
Trib3	-1.4257	6.259	190.182	2.90103e-43	8.21447e-40
Hspb8	-0.929477	8.33489	173.466	1.29494e-39	3.20838e-36
Sqstm1	-1.18274	9.88647	172.982	1.65126e-39	3.63662e-36
Txnrd1	-1.01155	8.88939	172.678	1.92476e-39	3.81507e-36
Plppr4	2.27118	5.433	171.957	2.76553e-39	4.98323e-36
Cxcl10	-1.82347	4.4569	160.753	7.74775e-37	1.27973e-33
Serpinb2	-2.24008	5.26333	157.85	3.33729e-36	5.08834e-33
Rcan1	-0.925875	9.1864	156.151	7.84507e-36	1.11069e-32
Cd109	2.12555	3.23971	151.654	7.54266e-35	9.96686e-32
Hspa5	-0.846084	10.5809	136.318	1.69976e-31	2.10568e-28
Dkk3	0.816498	7.90237	132.275	1.30262e-30	1.51877e-27
Cdkn1c	1.6121	4.95544	131.234	2.20067e-30	2.42331e-27
Myc	-1.40032	4.96256	130.579	3.06166e-30	3.19395e-27
LOC298795	-3.10989	2.7203	128.89	7.16961e-30	7.10545e-27
Mthfd2	-0.871919	7.46058	128.059	1.08961e-29	1.02844e-26
Slc7a1	-0.99715	7.02091	126.093	2.93384e-29	2.64326e-26
Ddit3	-0.937678	7.04765	116.744	3.26559e-27	2.81423e-24
Ampd3	-1.15879	6.01174	116.492	3.70878e-27	3.06299e-24
Mtus2	0.796051	7.2503	115.57	5.90453e-27	4.68134e-24
Sfn	-2.49097	2.56779	114.865	8.42362e-27	6.42172e-24
Riok3	-0.861084	7.53219	113.668	1.54077e-26	1.1311e-23
Slc3a2	-0.781804	8.36403	112.228	3.18513e-26	2.25473e-23
Rnd1	-1.27841	5.98172	110.049	9.55859e-26	6.53313e-23
Pim1	-1.50417	4.05296	108.967	1.64979e-25	1.07684e-22
Smyd1	0.715855	7.14106	108.926	1.68417e-25	1.07684e-22
Ptprv	1.46795	3.82578	103.453	2.66622e-24	1.65148e-21
Hmox1	-0.851845	8.29179	101.856	5.97094e-24	3.58636e-21
Cavin4	-0.916749	6.82148	101.528	7.04696e-24	4.10817e-21
Cemip	0.859679	6.39466	100.744	1.04668e-23	5.92747e-21
Ifi27l2b	-1.06321	5.79402	100.194	1.38179e-23	7.60793e-21
Inka2	1.00826	5.06946	98.1677	3.84409e-23	2.05929e-20
Gtpbp2	-1.11522	5.59253	96.6186	8.40565e-23	4.38443e-20
Slc7a3	-1.28885	5.13899	94.7505	2.15961e-22	1.09758e-19
Rrp12	-1.11936	6.32347	92.4756	6.8161e-22	3.37755e-19
Casq1	-1.18769	6.3211	90.3005	2.04598e-21	9.89105e-19
Fam180a	1.33544	4.95326	89.6954	2.77804e-21	1.31104e-18
Atf4	-0.729523	9.44422	89.2346	3.50653e-21	1.61635e-18
Oasl	-1.64494	3.52029	87.7032	7.60512e-21	3.42593e-18
Tnc	-0.884618	7.33366	86.7366	1.23983e-20	5.46102e-18
Glb1l	0.994244	5.81168	83.8297	5.39297e-20	2.32378e-17
Tars1	-0.647492	7.78317	83.3313	6.93914e-20	2.9264e-17
Kitlg	1.36381	4.66913	82.8199	8.98821e-20	3.71157e-17
Slc7a5	-0.894458	6.93849	82.269	1.18768e-19	4.80429e-17
Bcat1	-0.665408	7.58875	81.1929	2.04727e-19	8.1158e-17
Nars1	-0.676224	8.45335	81.1325	2.11077e-19	8.20344e-17
Mt2A	-0.98294	6.00481	80.9725	2.28877e-19	8.72416e-17
Dusp4	-0.943267	6.45832	80.6755	2.65994e-19	9.94769e-17
Zwint	-0.639879	8.56337	79.3455	5.2145e-19	1.91401e-16
Nppb	-0.703674	10.7392	78.7861	6.92122e-19	2.49428e-16
Plk2	-0.697579	8.25297	78.6535	7.40176e-19	2.61983e-16
Tuba1c	-0.62055	7.58658	77.6699	1.21786e-18	4.23495e-16
Dact1	-0.956071	5.52865	77.4958	1.33007e-18	4.54541e-16
Spata2L	-1.99057	2.81768	77.0578	1.66024e-18	5.57756e-16
Slc6a9	-0.933341	5.6601	76.764	1.9266e-18	6.36452e-16
Casp4	-1.00439	4.88935	76.4654	2.24108e-18	7.28205e-16
Mmp12	-1.61856	4.56777	76.0729	2.73387e-18	8.74e-16
Sars1	-0.677077	8.72331	76.0193	2.80904e-18	8.83776e-16
Ifit1	-1.72266	2.98582	75.2001	4.25352e-18	1.31733e-15
Lmcd1	-1.01151	5.23987	75.1481	4.36687e-18	1.32136e-15
Ifit3	-2.14091	3.08933	75.1333	4.39987e-18	1.32136e-15
Bach1	-0.676404	6.77518	74.9082	4.93114e-18	1.45881e-15
Emp1	0.77227	7.93953	73.3678	1.0761e-17	3.13667e-15
Cavin2	0.756828	7.79972	72.844	1.40314e-17	4.03066e-15
Pck2	-1.12608	5.6792	72.7675	1.45859e-17	4.13011e-15
Cdkn1a	0.695535	8.72475	72.2484	1.89744e-17	5.29399e-15
Plcxd2	-1.74685	2.84605	72.2219	1.92305e-17	5.29399e-15
Abcb4	0.717631	7.17712	71.9798	2.17416e-17	5.90328e-15
Itm2a	1.14235	5.14934	71.4798	2.80115e-17	7.50293e-15
Abhd2	-0.619169	6.52373	71.1058	3.38575e-17	8.94785e-15
Star	-1.62081	3.04832	70.5535	4.47944e-17	1.16825e-14
Mthfd1l	-0.943355	5.26699	68.2582	1.43429e-16	3.6921e-14
Shmt2	-0.871998	6.77929	68.1124	1.54436e-16	3.92447e-14
Pelo	-0.79186	7.23606	67.9869	1.64582e-16	4.12934e-14
Lrrc10	0.979879	5.69356	67.8025	1.80716e-16	4.47747e-14
Jam3	0.593032	7.15369	67.641	1.96144e-16	4.79971e-14
Scd	-0.677904	8.3199	67.5022	2.1045e-16	5.08699e-14
Olfml1	1.47331	3.83136	67.3599	2.26199e-16	5.40181e-14
Ccn5	1.05746	4.61377	67.2476	2.39468e-16	5.65059e-14
Isg15	-1.76933	2.64441	67.1544	2.51058e-16	5.85437e-14
Mt1	-0.967999	4.74074	67.1293	2.54268e-16	5.86029e-14
Ikbip	0.794256	6.00936	67.0322	2.67114e-16	6.08559e-14
Csrnp1	-1.15472	5.57396	66.7445	3.09073e-16	6.96151e-14
Hyou1	-0.664853	8.64182	66.1837	4.108e-16	9.14885e-14
Dnajb9	-1.06124	6.66085	65.1704	6.86952e-16	1.5129e-13
Cav1	0.880387	6.41074	65.0382	7.34615e-16	1.60009e-13
Dusp5	0.759147	5.00713	64.995	7.50891e-16	1.61776e-13
Asns	-0.6253	7.09864	64.8185	8.2124e-16	1.7503e-13
Ubiad1	-0.728583	5.16054	64.0874	1.19018e-15	2.50963e-13
Cyp1a1	1.13786	6.21295	64.0326	1.22375e-15	2.55325e-13
Sec61a1	-0.606205	8.50511	63.6647	1.47503e-15	3.04548e-13
Slfn2	-0.880879	5.37256	63.5479	1.56514e-15	3.19821e-13
Lgals3	0.672162	8.00037	62.5386	2.61268e-15	5.28428e-13
Lcn2	-1.23172	6.99325	61.3045	4.88954e-15	9.78946e-13
Yars1	-0.622235	7.32498	60.9458	5.8668e-15	1.16286e-12
Atf6	-0.616446	7.2558	60.1676	8.71162e-15	1.70963e-12
Ei24	0.695792	6.97593	59.881	1.00772e-14	1.95823e-12
Hid1	-0.849632	5.46282	59.6222	1.14929e-14	2.21165e-12
Lrrc59	-0.550163	8.24875	59.0172	1.56297e-14	2.97881e-12
Ano3	1.38531	4.36592	58.3273	2.21943e-14	4.18966e-12
Elmsan1	-0.819462	5.4652	58.2741	2.28025e-14	4.26385e-12
Arid5a	-1.33455	4.33836	56.7722	4.89331e-14	9.06451e-12
Cd80	1.25476	3.48229	55.9491	7.43726e-14	1.35916e-11
Gars	-0.505084	8.29005	55.9393	7.47432e-14	1.35916e-11
Vldlr	-0.538345	7.49185	55.8769	7.71551e-14	1.39027e-11
Ecm1	0.88264	5.64835	54.9174	1.25702e-13	2.24463e-11
Galnt13	1.166	3.32324	54.4133	1.62463e-13	2.87517e-11
Eaf1	-0.636498	5.88241	54.3566	1.67215e-13	2.93307e-11
Fhl1	-0.569723	10.6219	54.1308	1.87581e-13	3.26144e-11
Mx2	-1.87175	2.87897	53.9024	2.10704e-13	3.63162e-11
Ca8	-0.882107	4.73475	53.8347	2.18091e-13	3.72654e-11
Adm2	-1.71167	2.31234	53.4465	2.65736e-13	4.50184e-11
Ccnd1	0.57205	7.42637	52.9519	3.41821e-13	5.74172e-11
Phgdh	-0.964406	6.51141	52.7448	3.7983e-13	6.32657e-11
Vamp1	0.83556	4.46144	52.4747	4.35835e-13	7.19891e-11
Pvr	-0.641071	5.96451	52.0556	5.39523e-13	8.83793e-11
Ficd	-0.849084	5.24345	51.8887	5.87385e-13	9.54308e-11
Eprs	-0.604881	9.24606	51.1782	8.43489e-13	1.35925e-10
Dglucy	0.891294	4.8804	51.0834	8.85246e-13	1.40949e-10
Ccng1	0.721497	11.7464	51.0753	8.88884e-13	1.40949e-10
Mmp2	0.649081	9.63106	50.8547	9.9461e-13	1.56462e-10
Lrp8	-0.66735	5.96235	50.5761	1.14631e-12	1.78906e-10
Cdhr1	-0.889398	3.94211	50.4095	1.24789e-12	1.93238e-10
Txlnb	0.704867	6.77095	50.1438	1.42881e-12	2.19538e-10
Zcchc24	0.631852	6.31692	50.0493	1.49928e-12	2.28595e-10
Gtse1	0.666049	5.62562	49.8802	1.6343e-12	2.47278e-10
Sulf1	-0.691266	6.74705	49.5607	1.92326e-12	2.88177e-10
Znrf1	-0.815385	4.57532	49.5501	1.93368e-12	2.88177e-10
Gas6	0.780975	8.93617	49.4416	2.04369e-12	3.02299e-10
Sat1	-0.685044	6.72914	49.383	2.10566e-12	3.09158e-10
Lxn	1.07789	4.79044	49.3225	2.1716e-12	3.16494e-10
Psph	-0.777857	5.40178	49.1767	2.33912e-12	3.38422e-10
Phlda3	0.589955	7.43851	49.0393	2.5089e-12	3.60355e-10
Lonp1	-0.674422	7.94575	49.0155	2.53942e-12	3.60587e-10
Ulbp1	0.724562	5.96388	49.0098	2.5469e-12	3.60587e-10
Gsta4	0.714643	6.14359	48.9644	2.60644e-12	3.66399e-10
Psat1	-0.596107	5.87946	48.8275	2.79491e-12	3.90127e-10
Cars	-0.525346	6.87136	48.7875	2.85252e-12	3.95383e-10
Corin	1.1549	3.69464	48.592	3.15156e-12	4.33799e-10
Slc27a3	1.28869	4.6028	48.3942	3.48591e-12	4.76511e-10
Itga11	1.61919	2.01594	48.1569	3.93442e-12	5.34138e-10
Ier3	-0.573735	6.73387	47.9291	4.41923e-12	5.95874e-10
Lars1	-0.523079	8.01783	47.7856	4.75481e-12	6.33417e-10
Xirp2	-0.871865	6.819	47.7828	4.76157e-12	6.33417e-10
Nfkbia	-0.643292	6.25268	47.6384	5.12539e-12	6.77269e-10
Ncald	0.786373	4.75366	47.581	5.27776e-12	6.92785e-10
Csf3	-2.28325	2.12491	47.401	5.78539e-12	7.54422e-10
Ca14	0.715472	4.6867	47.2056	6.3918e-12	8.28051e-10
Mapk6	-0.463767	7.86327	47.101	6.74228e-12	8.67784e-10
Nebl	0.831033	8.47509	46.8376	7.71211e-12	9.86204e-10
Vnn1	0.618583	7.77025	46.6304	8.57207e-12	1.08915e-09
Gpr22	1.18345	4.43524	46.4123	9.58134e-12	1.20963e-09
Aoc3	1.8668	1.77259	46.3884	9.69874e-12	1.2167e-09
Dcaf5	-0.508543	7.00046	46.2599	1.03561e-11	1.291e-09
Dpt	1.1649	4.64337	46.0834	1.13323e-11	1.40386e-09
Tcf21	0.987942	3.99036	45.8755	1.2601e-11	1.55133e-09
Nfil3	-0.687858	5.25066	45.7328	1.35535e-11	1.6583e-09
Tnfrsf12a	-0.58348	7.4206	44.9898	1.98065e-11	2.4085e-09
Egr1	-0.94519	4.6779	44.5201	2.51757e-11	3.04273e-09
Nup62	-0.637455	5.84242	44.48	2.56971e-11	3.08692e-09
Mxra8	0.562675	6.23455	44.3584	2.7344e-11	3.26497e-09
Fas	0.8538	4.61186	44.1678	3.01404e-11	3.57733e-09
Pik3ip1	0.808663	5.30544	44.0232	3.24515e-11	3.82144e-09
Fcgr2b	-1.14181	4.33113	44.0152	3.25828e-11	3.82144e-09
Ccn2	-0.565259	8.60048	43.9384	3.38875e-11	3.95108e-09
Gabarapl1	-0.499587	6.6449	43.7883	3.65892e-11	4.24114e-09
Rcl1	-0.959138	4.48548	43.5142	4.20887e-11	4.85024e-09
Olfml2a	1.24599	2.78865	43.4449	4.36067e-11	4.99611e-09
Usp18	-1.38547	2.17343	43.3862	4.49357e-11	5.11879e-09
Wars1	-0.689905	7.05848	43.3535	4.56923e-11	5.17524e-09
Tob1	0.718354	6.11137	43.3329	4.61752e-11	5.20022e-09
Adamtsl3	0.654602	5.11573	43.248	4.82242e-11	5.40029e-09
Rab27a	1.15932	3.00394	43.1769	5.00069e-11	5.56847e-09
Pln	0.773083	10.9456	42.626	6.62726e-11	7.33849e-09
Cxcl2	-1.51565	3.40803	42.4334	7.31306e-11	8.0529e-09
Sulf2	0.561732	7.6203	42.3162	7.76451e-11	8.50278e-09
Mllt11	-0.869027	4.98548	42.2819	7.90192e-11	8.60571e-09
Selenop	1.01139	4.66244	42.0687	8.81232e-11	9.54475e-09
Tie1	1.26849	2.73437	42.0293	8.99182e-11	9.68625e-09
Stc2	-1.00997	3.87976	41.8683	9.76342e-11	1.04606e-08
Dsc3	1.54229	2.75208	41.8335	9.93847e-11	1.05909e-08
Wdr43	-0.502659	6.70787	41.7743	1.02442e-10	1.08584e-08
Prkag2	0.621804	5.64523	41.5811	1.1308e-10	1.19221e-08
Mafg	-0.801297	5.2845	41.5392	1.15533e-10	1.21163e-08
Cdr2	-0.756925	4.6969	41.2696	1.32614e-10	1.37732e-08
Prickle2	0.6416	5.48269	41.268	1.32722e-10	1.37732e-08
Chrm2	0.742308	6.7436	41.0226	1.50477e-10	1.55344e-08
F2rl1	-1.23463	2.60203	40.7091	1.76667e-10	1.81436e-08
Avil	-1.46688	2.88875	40.6286	1.84088e-10	1.88083e-08
Vegfa	-0.556368	8.20952	40.1957	2.29748e-10	2.3353e-08
Wdr12	-0.589623	6.03941	40.0989	2.41421e-10	2.44143e-08
Gadd45a	-0.697282	6.64855	39.8725	2.71091e-10	2.72757e-08
Xpot	-0.550511	7.65311	39.8368	2.76096e-10	2.76389e-08
Pigy	-0.819598	4.8171	39.6275	3.07324e-10	3.06104e-08
Tyms	0.57429	6.03354	39.4894	3.2984e-10	3.26888e-08
Ech1	0.597035	5.82813	39.3862	3.47746e-10	3.42919e-08
Fez1	-1.80549	1.44427	39.3765	3.4948e-10	3.42923e-08
Dclk1	0.601395	6.31658	39.3027	3.62943e-10	3.54379e-08
Timp2	0.498436	8.22094	39.2419	3.74427e-10	3.63799e-08
Ass1	-1.11175	4.01023	39.2121	3.8018e-10	3.66104e-08
Lrp4	0.580821	5.14948	39.2105	3.80492e-10	3.66104e-08
Cthrc1	0.964753	3.44608	39.1512	3.92221e-10	3.75566e-08
Bdkrb2	-0.917887	4.78481	39.0549	4.12051e-10	3.92657e-08
Klf4	0.642434	6.02188	38.8989	4.46336e-10	4.23293e-08
Fgf1	0.502562	7.07047	38.8162	4.65651e-10	4.39508e-08
Usp36	-0.739101	5.42872	38.8037	4.68634e-10	4.40227e-08
Nfkb2	-0.719834	5.63723	38.7003	4.94132e-10	4.6199e-08
Klf6	-0.551816	6.43654	38.6852	4.97982e-10	4.63404e-08
Slc19a2	0.659017	5.5274	38.6405	5.09519e-10	4.71924e-08
Aldh3a1	0.89548	4.38793	38.4064	5.74447e-10	5.29587e-08
Eif2b3	-0.584677	5.63662	38.3967	5.77298e-10	5.29751e-08
Eno3	0.542985	6.45195	38.3488	5.91655e-10	5.40423e-08
Marveld1	0.497183	6.43074	38.2162	6.33231e-10	5.75747e-08
Osgin1	-1.37593	4.34719	38.0381	6.93779e-10	6.25351e-08
Psmd8	-0.463527	7.51025	38.0372	6.94098e-10	6.25351e-08
Trim16	-0.616777	5.04436	37.9576	7.22986e-10	6.4843e-08
Ugt1a6	0.702148	5.05458	37.9004	7.44517e-10	6.64733e-08
Mars1	-0.426322	7.78607	37.312	1.00662e-09	8.94717e-08
Adgrf5	1.54755	2.21845	37.2501	1.03907e-09	9.19438e-08
Pam	0.434069	10.8897	37.0656	1.14219e-09	1.00619e-07
Hbegf	-0.669262	4.57886	37.0362	1.15955e-09	1.01696e-07
Poglut3	0.48471	6.85081	36.9023	1.242e-09	1.08448e-07
Tmeff1	-0.616016	5.7087	36.75	1.34288e-09	1.16743e-07
Sema3d	0.797096	4.76253	36.7331	1.3546e-09	1.17247e-07
Stbd1	-0.664048	5.20109	36.7116	1.36961e-09	1.1803e-07
Snd1	-0.448478	7.59818	36.6798	1.39216e-09	1.19455e-07
Cyp4b1	-1.59635	2.01107	36.5242	1.50783e-09	1.28822e-07
Thbs1	-0.615449	8.84488	36.4372	1.57663e-09	1.34122e-07
LOC100910978	2.27319	0.910081	36.3587	1.64141e-09	1.39036e-07
Chi3l1	-1.04928	5.20351	36.322	1.67263e-09	1.41077e-07
Hspa8	-0.489948	8.47089	36.2837	1.70583e-09	1.42832e-07
Slc1a5	-0.761277	5.0587	36.2814	1.70784e-09	1.42832e-07
Cited2	-0.553045	6.32356	36.0965	1.87788e-09	1.56393e-07
Enpp2	-1.25727	3.5574	36.0528	1.92047e-09	1.58919e-07
Ppan	-0.850691	4.62986	36.0489	1.92425e-09	1.58919e-07
Ddc	0.467591	6.6976	36.0328	1.94029e-09	1.59579e-07
Gpnmb	0.411532	9.19419	35.9832	1.99021e-09	1.63008e-07
Tsc22d2	-0.664642	5.95648	35.7273	2.2696e-09	1.85126e-07
B9d1	2.55804	2.36225	35.68	2.32539e-09	1.889e-07
Scrn1	0.57578	5.6913	35.6613	2.3478e-09	1.89915e-07
Imp4	-0.499371	6.42699	35.6537	2.35705e-09	1.89915e-07
Sec23b	-0.495984	6.57729	35.6404	2.37313e-09	1.90437e-07
Ppp1r3d	0.493658	6.27685	35.445	2.62353e-09	2.09682e-07
Btg2	-0.447517	7.11852	35.1061	3.12218e-09	2.48533e-07
Cxxc4	0.934726	3.31797	35.0696	3.18128e-09	2.52224e-07
Sspn	0.521787	6.69941	34.877	3.51211e-09	2.77345e-07
Ifrd1	-0.55592	6.65632	34.8215	3.61352e-09	2.84221e-07
Adamts12	0.631154	6.43046	34.7521	3.7447e-09	2.93374e-07
Manf	-0.469392	7.14205	34.5512	4.15179e-09	3.23987e-07
Nos2	-1.83834	4.34505	34.4601	4.35081e-09	3.3793e-07
Bag2	-0.475176	6.29481	34.4539	4.36457e-09	3.3793e-07
Cib2	1.12991	2.8299	34.3823	4.52828e-09	3.49242e-07
Vps37c	-0.582897	5.51123	34.1975	4.97929e-09	3.81182e-07
Gpat3	-0.690856	5.67406	34.1969	4.98089e-09	3.81182e-07
Abhd4	0.50462	8.10669	34.183	5.01649e-09	3.8243e-07
Hspa4l	-0.719858	4.80607	34.0667	5.32544e-09	4.04427e-07
Cct3	-0.405811	9.35211	34.0376	5.40565e-09	4.08952e-07
Crtapl1	0.642822	5.2612	34.0267	5.43623e-09	4.09701e-07
Fstl1	0.401556	8.41569	33.9558	5.63797e-09	4.23296e-07
Penk	-0.632796	5.6232	33.8594	5.9243e-09	4.43115e-07
Saraf	-0.479258	7.5845	33.8021	6.10131e-09	4.54639e-07
Fxyd6	0.844697	4.93773	33.7627	6.22614e-09	4.62203e-07
Ubc	-0.69286	11.7048	33.741	6.29588e-09	4.65637e-07
Tspan7	0.60428	4.91281	33.7106	6.3951e-09	4.71217e-07
B4galt5	-0.469072	7.02334	33.576	6.8533e-09	5.03109e-07
Maff	-0.609916	4.95466	33.5422	6.97335e-09	5.10032e-07
Slc16a6	-1.26835	2.05049	33.4332	7.37541e-09	5.37456e-07
Hes1	0.553251	5.46666	33.3956	7.51942e-09	5.45943e-07
Ero1b	-0.8429	3.59826	33.1716	8.43754e-09	6.10367e-07
Taf4b	-0.675983	4.75193	33.1539	8.51461e-09	6.13702e-07
Fv1	-0.706527	4.26657	33.1173	8.67653e-09	6.23107e-07
Smim14	-0.509779	5.85792	33.0762	8.86152e-09	6.32255e-07
Otud1	-0.760694	4.26155	33.0749	8.86772e-09	6.32255e-07
Eif6	-0.660462	7.03028	32.8442	9.98478e-09	7.09349e-07
Pes1	-0.556575	6.3773	32.7935	1.02484e-08	7.22304e-07
Csrp2	0.567712	7.21146	32.7902	1.02661e-08	7.22304e-07
Iars1	-0.471019	8.00848	32.7882	1.02765e-08	7.22304e-07
Slamf7	-1.89413	1.46043	32.5381	1.16878e-08	8.18603e-07
NEWGENE_1308171	1.47898	3.77966	32.4229	1.24018e-08	8.65552e-07
Bdnf	-1.02913	3.63398	32.3906	1.26093e-08	8.76945e-07
Rangap1	-0.711501	6.67396	32.38	1.26783e-08	8.78663e-07
Gstm1	0.726446	5.47172	32.2385	1.36365e-08	9.41773e-07
Tmem88	1.50336	1.96483	32.1151	1.45307e-08	1.00004e-06
RGD1565355	0.512013	8.44656	31.9966	1.54443e-08	1.05568e-06
Gclc	-0.469158	7.26577	31.9964	1.54456e-08	1.05568e-06
Arhgef2	-0.497134	6.92715	31.9806	1.55724e-08	1.06069e-06
Myl9	-0.40632	8.45402	31.9599	1.5739e-08	1.06837e-06
Sptlc2	-0.436965	6.9776	31.9184	1.60789e-08	1.08631e-06
Trim27	-0.510577	5.64256	31.9143	1.6113e-08	1.08631e-06
Ppp1r15b	-0.4124	7.26533	31.7852	1.72199e-08	1.157e-06
Akna	-0.858193	4.35358	31.7189	1.78177e-08	1.19312e-06
Gpatch3	-1.07748	3.44096	31.6869	1.8114e-08	1.20888e-06
LOC103690015	0.820407	3.37384	31.6058	1.88864e-08	1.2562e-06
Pde1a	1.06516	2.64827	31.5572	1.93651e-08	1.28373e-06
LOC689574	0.716746	5.77576	31.521	1.9729e-08	1.30349e-06
Gnpnat1	-0.564974	4.82522	31.5128	1.98125e-08	1.30466e-06
Nob1	-0.554661	5.46652	31.4769	2.01831e-08	1.32467e-06
Plod2	0.44762	7.4436	31.4105	2.08854e-08	1.36623e-06
Trdn	0.774397	5.83501	31.3935	2.10686e-08	1.37369e-06
Selenos	-0.500056	6.69255	31.1457	2.39375e-08	1.55562e-06
LOC103691744	-1.09597	2.6253	31.0164	2.55854e-08	1.65728e-06
Zfp394	-0.654558	4.65951	30.9961	2.58542e-08	1.66924e-06
Hnrnpdl	-0.44236	6.92882	30.9218	2.68632e-08	1.72875e-06
Eif4a2	-0.476833	8.66207	30.8377	2.8054e-08	1.79954e-06
Gadd45g	-1.19137	6.34195	30.774	2.89893e-08	1.85354e-06
Eif1ad	-0.555639	5.77343	30.6903	3.02675e-08	1.92904e-06
Prelp	0.916917	3.91158	30.6683	3.06132e-08	1.9405e-06
Gyg1	0.572154	9.87698	30.6647	3.06696e-08	1.9405e-06
Pid1	0.741837	4.24173	30.6602	3.07409e-08	1.9405e-06
Snrpa1	-0.551645	5.29302	30.6271	3.12695e-08	1.9676e-06
Xirp1	-0.627728	8.56798	30.5822	3.20012e-08	2.00726e-06
Cnbp	-0.422832	9.45953	30.1297	4.04085e-08	2.52661e-06
Serp1	-0.501782	7.98257	29.9771	4.37174e-08	2.72491e-06
Ctdp1	-0.468817	6.13813	29.8658	4.6302e-08	2.87697e-06
Ppt1	0.503081	6.34088	29.7771	4.84693e-08	3.00222e-06
Mybbp1a	-0.474827	7.29467	29.7433	4.93219e-08	3.04551e-06
Slc20a1	-0.412126	7.44959	29.6795	5.09708e-08	3.13755e-06
Slc25a33	-0.583668	4.94096	29.631	5.22621e-08	3.20708e-06
Syt17	0.818998	3.56412	29.6097	5.28398e-08	3.23252e-06
Il1b	-1.6525	3.46648	29.5932	5.32907e-08	3.24665e-06
Efemp1	1.08703	4.21049	29.5893	5.33983e-08	3.24665e-06
Sphkap	0.537397	6.4243	29.5675	5.40019e-08	3.27331e-06
Ern1	-0.591815	5.60999	29.499	5.59454e-08	3.38077e-06
Kif21b	-0.916475	3.42447	29.4889	5.62364e-08	3.38803e-06
Htra1	0.557099	6.47879	29.4483	5.74283e-08	3.44935e-06
Mybpc2	-0.983727	3.39419	29.3213	6.13179e-08	3.67185e-06
Pgm5	0.669708	4.04462	29.3073	6.1762e-08	3.6873e-06
P3h2	0.689772	4.04549	29.2774	6.2722e-08	3.73226e-06
Slc48a1	0.489337	6.11445	29.2722	6.28915e-08	3.73226e-06
Vcp	-0.391874	10.1244	29.2442	6.38064e-08	3.77524e-06
Ccdc86	-0.574733	5.37678	29.1668	6.6407e-08	3.91207e-06
Strap	-0.375123	7.68265	29.1637	6.65137e-08	3.91207e-06
Ackr3	0.741848	5.65036	29.1296	6.76964e-08	3.96985e-06
Eda2r	0.881867	5.03165	29.1075	6.84723e-08	4.00351e-06
Upk1b	0.656618	4.74585	29.0883	6.91546e-08	4.03151e-06
Zdhhc18	-0.890743	3.2408	29.0406	7.08775e-08	4.11983e-06
Jpt2	-0.471014	6.61791	28.9745	7.33358e-08	4.23999e-06
Fbn1	0.492345	8.63273	28.9736	7.33726e-08	4.23999e-06
Mtus1	0.472634	8.34482	28.8869	7.67299e-08	4.42112e-06
Il1rl2	0.703635	4.32696	28.8677	7.74943e-08	4.45222e-06
Cmya5	0.546611	6.80867	28.7556	8.21117e-08	4.70386e-06
Klhdc7a	1.15084	3.3335	28.7366	8.29211e-08	4.73654e-06
Ankrd1	-0.428053	12.0379	28.7301	8.32007e-08	4.73885e-06
Mybl1	0.796127	4.36419	28.6605	8.62472e-08	4.8983e-06
Acta2	0.480727	6.85316	28.6435	8.70058e-08	4.92727e-06
Cald1	0.474857	7.36529	28.5906	8.94153e-08	5.04929e-06
Dusp2	-1.41473	1.57365	28.5573	9.09649e-08	5.1222e-06
Fgf16	0.8857	3.14218	28.4989	9.37533e-08	5.26426e-06
Bmp2	-0.738304	3.56041	28.4416	9.65694e-08	5.40707e-06
Trmt6	-0.616907	4.92062	28.4209	9.76052e-08	5.44967e-06
Acot13	0.622771	5.21611	28.387	9.93281e-08	5.53029e-06
Enpp5	0.727202	4.23701	28.3711	1.00151e-07	5.56047e-06
Lox	0.649706	6.29227	28.3185	1.02907e-07	5.69752e-06
Hes6	0.778984	4.77601	28.2675	1.05654e-07	5.83334e-06
Tas1r2	0.568483	6.19555	28.2319	1.07617e-07	5.91771e-06
Lrrk2	0.515651	6.31674	28.229	1.07779e-07	5.91771e-06
Ypel5	-0.461896	6.73614	28.2099	1.08844e-07	5.95969e-06
Ddah1	0.559771	7.62055	28.2028	1.09245e-07	5.96516e-06
Mgp	-0.56169	7.71577	28.1654	1.1138e-07	6.065e-06
Psmd11	-0.377737	7.26392	28.1568	1.11874e-07	6.07522e-06
Enc1	0.454585	6.92534	28.0134	1.20475e-07	6.52443e-06
Klhl20	0.621882	5.19664	27.9656	1.2349e-07	6.65209e-06
Svop	1.52275	2.26519	27.9654	1.23504e-07	6.65209e-06
Aga	0.628396	5.34383	27.7456	1.38366e-07	7.4324e-06
Tmem196	0.663852	4.30626	27.7154	1.40536e-07	7.52858e-06
Alg12	-0.624437	4.65271	27.5895	1.49992e-07	8.01347e-06
Csf1	0.515215	7.4703	27.5492	1.5315e-07	8.14436e-06
Polr1b	-0.635346	5.04595	27.5477	1.53264e-07	8.14436e-06
Trio	-0.466295	6.96158	27.4884	1.58039e-07	8.37564e-06
Cobl	0.477888	5.50381	27.4741	1.59215e-07	8.41546e-06
Clu	0.405844	10.2837	27.3877	1.66488e-07	8.77649e-06
Xbp1	-0.401528	6.43047	27.3174	1.7265e-07	9.07718e-06
Wdr46	-0.645704	5.35776	27.2782	1.76186e-07	9.23859e-06
Herc6	-1.30327	1.85369	27.2431	1.79411e-07	9.38286e-06
Iqgap2	0.812621	3.25006	27.1966	1.8378e-07	9.58604e-06
Rbp2	1.15033	2.21737	27.1723	1.86105e-07	9.68183e-06
Hspa9	-0.394042	10.1995	27.1108	1.92124e-07	9.96883e-06
Npy	-1.0056	3.45394	27.0817	1.95031e-07	1.00932e-05
Map3k20	0.421571	6.27204	27.0557	1.97675e-07	1.02034e-05
Gucy1a1	0.662379	4.12558	27.0277	2.00564e-07	1.03257e-05
Hsp90ab1	-0.395387	10.9012	27.0155	2.01832e-07	1.03409e-05
Thyn1	0.65739	5.29964	27.0148	2.01903e-07	1.03409e-05
Rpl3	-0.390038	10.1057	26.9647	2.07206e-07	1.05851e-05
Mmd	0.649472	6.12868	26.876	2.16934e-07	1.10536e-05
Ctbs	0.534522	4.75682	26.773	2.28812e-07	1.16289e-05
Slpi	-1.13485	3.33389	26.716	2.35668e-07	1.19467e-05
LOC100359600	0.5288	6.31902	26.6786	2.40266e-07	1.21488e-05
B3gnt5	1.51699	2.49991	26.6423	2.44822e-07	1.23476e-05
Eif3d	-0.362485	7.80186	26.6027	2.49898e-07	1.25716e-05
Synpr	0.792814	4.10914	26.5165	2.61294e-07	1.31116e-05
Creld2	-0.488347	5.30026	26.5078	2.62476e-07	1.31377e-05
Dsp	0.5475	9.73136	26.4703	2.67616e-07	1.33612e-05
Rpl22l1	-0.580082	6.40193	26.4334	2.72781e-07	1.35849e-05
Pwp2	-0.573525	5.85198	26.3517	2.84571e-07	1.41142e-05
Atp6v1d	0.46461	9.10062	26.3499	2.84834e-07	1.41142e-05
Cpd	0.426435	8.73093	26.3148	2.90064e-07	1.43376e-05
Twnk	-0.526023	5.82456	26.2665	2.97406e-07	1.46639e-05
Ankrd40	0.358081	7.73806	26.1901	3.09413e-07	1.5218e-05
Ubac1	0.491777	6.467	26.1743	3.11953e-07	1.5305e-05
Ablim2	1.05351	2.43194	26.1644	3.13547e-07	1.53452e-05
Tcta	0.410897	6.27781	26.0271	3.36661e-07	1.64359e-05
Postn	0.518804	10.3247	26.0118	3.39333e-07	1.65256e-05
Cebpg	-0.421405	6.72366	25.8515	3.68718e-07	1.78835e-05
Fgd6	-0.601644	4.81558	25.8499	3.6902e-07	1.78835e-05
Ckap2	0.672886	4.94973	25.828	3.73235e-07	1.80436e-05
Aard	1.35795	2.1101	25.7751	3.83598e-07	1.84995e-05
Mef2a	0.491834	7.70645	25.7108	3.96599e-07	1.908e-05
Slc35f6	-0.485627	5.41669	25.7023	3.98358e-07	1.90845e-05
Naa25	-0.460682	5.98149	25.701	3.98618e-07	1.90845e-05
Nfu1	-0.479693	5.85659	25.6845	4.02052e-07	1.92026e-05
Gusb	0.592196	5.21893	25.537	4.33985e-07	2.06779e-05
Sort1	0.405404	7.07144	25.523	4.37135e-07	2.07314e-05
Ctnnal1	0.56926	5.1778	25.5227	4.37198e-07	2.07314e-05
Plpp1	0.602574	5.71708	25.4521	4.53507e-07	2.14534e-05
Efnb3	0.639193	4.82443	25.3109	4.8794e-07	2.30273e-05
Derl1	-0.351451	7.21493	25.3029	4.89961e-07	2.30677e-05
Srm	-0.54901	6.10188	25.2589	5.01271e-07	2.35443e-05
Gjb2	-1.50479	1.43493	25.2214	5.11125e-07	2.39504e-05
Cpt1a	0.39537	7.00332	25.2163	5.1246e-07	2.39563e-05
Tbrg1	-0.416549	6.69074	25.0889	5.47464e-07	2.55324e-05
Eln	0.801451	5.8515	25.0425	5.60811e-07	2.60935e-05
Nt5dc3	-0.896088	3.28634	24.9703	5.82209e-07	2.69747e-05
Ptgr1	0.473577	7.51661	24.9694	5.82471e-07	2.69747e-05
Ndufb10	0.543443	6.52026	24.9225	5.96821e-07	2.75748e-05
Aass	1.38062	2.51135	24.8488	6.20083e-07	2.85829e-05
Pecr	0.783236	4.58726	24.8091	6.32971e-07	2.91093e-05
Mmp9	-1.31882	4.3194	24.6828	6.75842e-07	3.10089e-05
Fads1	-0.365083	7.12809	24.6751	6.78544e-07	3.1061e-05
Bmp3	1.24626	1.99732	24.6632	6.82747e-07	3.11814e-05
Kpna1	-0.418053	7.67675	24.624	6.9678e-07	3.17491e-05
RGD1309534	0.749486	3.99855	24.6188	6.98665e-07	3.1762e-05
Art4	0.426136	6.33247	24.5875	7.1009e-07	3.22076e-05
Egfr	-0.490242	5.27775	24.5789	7.13292e-07	3.22789e-05
Ptgs2	-0.754687	5.32349	24.5394	7.28051e-07	3.28567e-05
Atg4b	-0.445873	5.20824	24.5328	7.30548e-07	3.28567e-05
Tecrl	0.9197	4.8089	24.5315	7.31032e-07	3.28567e-05
Fam169a	-1.08449	2.64418	24.5226	7.34446e-07	3.29354e-05
Dennd2c	0.531934	4.88586	24.5063	7.4068e-07	3.314e-05
Casp3	0.476776	5.7206	24.4785	7.51426e-07	3.35451e-05
Slc38a1	-0.343254	7.38475	24.4497	7.62736e-07	3.39735e-05
Ddx24	-0.428849	6.50797	24.4198	7.74689e-07	3.44285e-05
Hibadh	0.468209	6.69947	24.3774	7.91904e-07	3.51092e-05
Ipo5	-0.324106	8.79196	24.3735	7.93548e-07	3.51092e-05
Dsc2	-0.549924	5.00878	24.3521	8.02405e-07	3.5422e-05
Igfbp7	0.527796	6.79122	24.311	8.19685e-07	3.61044e-05
Herpud1	-0.43616	7.76933	24.2886	8.29263e-07	3.64453e-05
Ddx31	-0.644736	4.28994	24.2479	8.47009e-07	3.71428e-05
Scp2	0.363403	6.90337	24.2328	8.5368e-07	3.73528e-05
Narf	0.427604	6.62581	24.1994	8.68572e-07	3.79034e-05
Gpx8	0.562626	6.00037	24.1961	8.7009e-07	3.79034e-05
Prkaca	0.331113	8.44978	24.1242	9.032e-07	3.92595e-05
Kpna2	0.498515	8.55005	24.0156	9.55574e-07	4.14451e-05
Alcam	0.544973	6.10331	23.9925	9.67099e-07	4.18534e-05
Plin2	0.373655	6.81067	23.969	9.79017e-07	4.22769e-05
Gm2a	0.572388	4.7801	23.9439	9.91857e-07	4.27383e-05
Tf	-0.452091	5.80325	23.9335	9.97218e-07	4.2876e-05
Tbrg4	-0.525974	6.3602	23.9066	1.01122e-06	4.33839e-05
Gmppb	-0.589647	4.44139	23.8494	1.04174e-06	4.45968e-05
Vat1l	-1.9017	0.896367	23.787	1.0761e-06	4.59683e-05
Lhfpl6	0.489119	6.70584	23.7721	1.08446e-06	4.62258e-05
Ptgfrn	0.42304	6.82529	23.7529	1.09532e-06	4.65889e-05
Ramp3	-1.29028	2.20128	23.6916	1.13076e-06	4.7993e-05
Chac1	-0.880892	3.86862	23.6342	1.16502e-06	4.93414e-05
Serinc5	0.457388	5.44365	23.5483	1.21817e-06	5.14824e-05
Nupr1	-0.567498	6.16881	23.5016	1.24812e-06	5.26361e-05
Itm2c	0.489873	7.58621	23.4749	1.26557e-06	5.32588e-05
Reg3b	-0.709548	4.42634	23.47	1.26879e-06	5.32812e-05
Srsf3	-0.422183	6.83239	23.4159	1.30495e-06	5.46836e-05
Sgcg	-0.38058	6.36651	23.4112	1.30812e-06	5.4701e-05
Jun	-0.708833	5.78873	23.3507	1.34997e-06	5.63323e-05
Uhrf1bp1	-0.781544	5.3239	23.3099	1.37886e-06	5.74168e-05
S100a10	0.495538	7.3111	23.256	1.41807e-06	5.89258e-05
Cpt1c	0.764542	3.41598	23.2324	1.43556e-06	5.95279e-05
LOC103694872	0.629495	6.88049	23.1674	1.48494e-06	6.13348e-05
Gba	0.407413	6.4553	23.1669	1.48533e-06	6.13348e-05
Prmt3	-0.427258	5.47738	23.1577	1.49246e-06	6.14909e-05
Pdgfrl	1.00721	2.19221	23.154	1.49531e-06	6.14909e-05
Rasa3	0.474617	6.01293	23.1422	1.50452e-06	6.17415e-05
Chrd	1.07176	2.26364	23.1022	1.53611e-06	6.29075e-05
Eepd1	-0.550978	4.8063	23.0784	1.5553e-06	6.35621e-05
Gask1b	0.552342	6.09189	23.0684	1.56342e-06	6.37626e-05
Apex1	-0.396948	6.73251	23.0616	1.56889e-06	6.38542e-05
Slc22a23	-0.505433	4.69585	22.9872	1.6308e-06	6.62379e-05
Scara5	0.815834	3.56385	22.9209	1.68803e-06	6.84222e-05
Kcnk2	0.851899	2.91815	22.8103	1.78805e-06	7.23286e-05
Phf10	-0.43699	6.0881	22.7932	1.804e-06	7.28252e-05
Csrp3	-0.491931	9.15395	22.7708	1.82518e-06	7.35305e-05
Eif4ebp1	-0.387336	7.00149	22.716	1.87794e-06	7.55024e-05
Cavin1	0.343212	9.23612	22.682	1.91154e-06	7.66977e-05
Arsb	0.421877	5.61617	22.6584	1.93511e-06	7.74863e-05
Ddx39b	-0.444317	6.46319	22.653	1.94061e-06	7.75502e-05
Gpx3	0.523252	6.16464	22.6115	1.98294e-06	7.90821e-05
Nifk	-0.449066	6.70604	22.6054	1.9892e-06	7.91725e-05
Kif13a	0.416564	7.05226	22.5907	2.00448e-06	7.9621e-05
Tdg	-0.363845	7.25338	22.5839	2.01166e-06	7.97463e-05
Uspl1	-0.438475	5.513	22.5763	2.01962e-06	7.99018e-05
Tcp11l2	-0.558433	6.24427	22.5409	2.05716e-06	8.12251e-05
P2ry6	1.70513	1.02314	22.5009	2.10042e-06	8.27681e-05
Nnt	0.328337	9.33803	22.4633	2.14194e-06	8.42369e-05
Adh7	1.46879	1.72651	22.4404	2.16766e-06	8.50796e-05
Arc	-1.52936	1.17068	22.4182	2.19291e-06	8.59006e-05
Rhobtb2	0.482998	5.63553	22.3884	2.22718e-06	8.70708e-05
Il4r	-0.623257	5.48317	22.3759	2.24167e-06	8.74649e-05
Fos	-0.644794	4.4542	22.3108	2.31904e-06	9.03057e-05
Gprc5b	0.540084	4.64709	22.2779	2.35907e-06	9.16847e-05
Riok2	-0.389095	5.86948	22.2701	2.3686e-06	9.18749e-05
Sertad4	0.686718	3.38192	22.2615	2.37936e-06	9.21118e-05
Dnajc3	-0.422724	6.81222	22.2563	2.38569e-06	9.21768e-05
Hars1	-0.37246	6.93873	22.244	2.40111e-06	9.25923e-05
Rab3b	0.703097	4.05666	22.2358	2.41136e-06	9.28071e-05
RT1-S3	-0.777693	2.89326	22.2208	2.43024e-06	9.32909e-05
LOC108348069	-0.402678	6.44533	22.2126	2.44072e-06	9.32909e-05
Nectin1	0.955324	3.50148	22.2124	2.44094e-06	9.32909e-05
Cmpk2	-1.35113	1.55897	22.211	2.44276e-06	9.32909e-05
Aqp1	0.354839	8.47036	22.2015	2.4548e-06	9.35704e-05
Aspn	1.18323	3.50906	22.1557	2.51405e-06	9.5645e-05
Dock7	0.412472	6.85593	22.1058	2.58035e-06	9.7979e-05
Tmcc3	0.517136	4.56874	22.0902	2.60139e-06	9.84769e-05
Fuca2	0.423283	5.36752	22.0887	2.60339e-06	9.84769e-05
Gckr	0.803535	3.02419	22.0454	2.66282e-06	0.000100533
Cd81	0.357858	9.62317	22.0306	2.68342e-06	0.000101118
Cyb5r3	0.439315	7.36558	21.9881	2.74341e-06	0.000103025
Kcnj5	0.366541	6.3218	21.9874	2.74441e-06	0.000103025
Smpdl3a	0.73655	4.99458	21.9697	2.76982e-06	0.000103782
Ptchd1	-1.40003	1.32963	21.9155	2.84926e-06	0.000106529
Mmp3	-1.37907	1.87458	21.9124	2.85388e-06	0.000106529
LOC108348080	-0.421632	6.22153	21.8563	2.93844e-06	0.000109479
Mrto4	-0.487376	5.44505	21.8227	2.99036e-06	0.000111115
Cgref1	0.714303	3.61626	21.8207	2.99356e-06	0.000111115
RGD1359127	-0.625881	4.96408	21.7803	3.0573e-06	0.000113269
Usp31	-0.503963	5.27297	21.7687	3.07577e-06	0.00011374
Pias3	0.614816	4.82987	21.7637	3.08379e-06	0.000113825
Rcc2	-0.620075	5.8541	21.7143	3.16417e-06	0.000116574
Camk1	0.417231	6.11132	21.7055	3.17871e-06	0.000116893
Gbp5	-0.734961	3.37365	21.6569	3.26027e-06	0.00011967
Nptxr	0.733977	3.94853	21.6104	3.34033e-06	0.000122382
Wdr74	-0.496861	5.29607	21.6054	3.34906e-06	0.000122476
AABR07047789.1	-0.453954	7.17271	21.5799	3.39382e-06	0.000123884
Mcm7	-0.414017	5.5686	21.573	3.40611e-06	0.000124104
Rrp7a	-0.483783	5.80683	21.5598	3.42962e-06	0.000124731
Adgre1	-1.1917	3.12794	21.5549	3.4384e-06	0.000124821
Fads3	-0.393164	7.49165	21.5493	3.44846e-06	0.000124879
Dusp10	-0.463889	4.92582	21.547	3.45258e-06	0.000124879
Yrdc	-0.499897	5.42926	21.5172	3.50673e-06	0.000126606
Desi1	-0.465413	5.42249	21.5112	3.51775e-06	0.000126773
Tmem44	0.755979	3.11361	21.5013	3.53583e-06	0.000127194
Fabp3	0.494556	9.53752	21.4939	3.54952e-06	0.000127455
Wdr5	-0.384738	6.29355	21.4312	3.66758e-06	0.000131456
Ccl3	-1.16209	4.11797	21.4128	3.70299e-06	0.000132485
Popdc3	0.637971	3.81633	21.3758	3.77501e-06	0.000134819
Fth1	0.420771	10.4503	21.3675	3.79149e-06	0.000135164
Fam53b	0.47272	5.43175	21.3252	3.87603e-06	0.000137833
mrpl9	-0.546229	5.29249	21.3231	3.88028e-06	0.000137833
LOC499235	-0.377937	7.791	21.2166	4.102e-06	0.000145449
Pa2g4	-0.360221	7.19546	21.1912	4.15678e-06	0.000147128
Cd34	0.643177	5.05987	21.1861	4.1677e-06	0.000147251
Slc25a38	-0.54291	4.60556	21.1572	4.23117e-06	0.000149228
Sppl2a	0.476956	7.08976	21.115	4.32528e-06	0.000152276
RGD1563365	-0.494531	4.69981	21.0574	4.45718e-06	0.000156641
Il17ra	-0.536855	5.4454	21.0148	4.55751e-06	0.000159884
Sparc	0.424737	10.8715	21.0037	4.58407e-06	0.000160532
Polr1a	-0.383768	6.17329	21	4.59288e-06	0.000160556
Tfe3	-0.667187	4.3395	20.9298	4.7642e-06	0.000166252
Dap	0.412582	6.96285	20.8676	4.9216e-06	0.000171443
Ehd1	0.390055	6.96697	20.8398	4.99339e-06	0.000173639
Appl2	0.48067	5.11184	20.8172	5.0527e-06	0.000175393
Rpl10a	-0.408878	8.30748	20.8053	5.08426e-06	0.00017618
Mgat4a	0.379498	6.92713	20.8011	5.09547e-06	0.000176261
Cap1	0.496106	7.52619	20.7643	5.19436e-06	0.000179368
Nppa	-0.548266	12.1003	20.7117	5.33889e-06	0.000184038
Itm2b	0.42948	8.24327	20.7072	5.35143e-06	0.000184151
Chkb	-0.438407	5.27626	20.698	5.3773e-06	0.00018472
Ripor2	-0.481879	5.4682	20.6723	5.44979e-06	0.000186886
Birc3	-0.749867	3.76014	20.6681	5.46177e-06	0.000186974
Nipa1	0.898334	2.83861	20.6485	5.51806e-06	0.000188575
Nes	-0.682193	3.92621	20.6284	5.57641e-06	0.000190241
Pros1	0.396917	6.17068	20.6021	5.65332e-06	0.000192279
Rragd	0.466865	5.28318	20.6014	5.65555e-06	0.000192279
Rbp1	-0.649637	5.79637	20.5911	5.68596e-06	0.000192982
Pdhx	-0.369297	6.26379	20.5267	5.88049e-06	0.000199243
LOC108348122	-6.38681	0.318573	20.4956	5.97697e-06	0.000202166
Prmt7	-0.411276	5.55799	20.4916	5.98944e-06	0.000202243
LOC684797	-0.821537	3.10131	20.4857	6.0079e-06	0.000202521
Peg3	0.436081	6.78304	20.4764	6.03715e-06	0.000203162
Ube2o	-0.539791	5.80675	20.4645	6.07466e-06	0.000204078
Agl	0.535158	7.30833	20.4145	6.23568e-06	0.000209133
Tbc1d9	-0.528971	4.32294	20.3777	6.35648e-06	0.000212779
Csf2rb	-1.23346	3.21878	20.3723	6.37449e-06	0.000212779
Glrx3	0.386695	8.19908	20.3717	6.3766e-06	0.000212779
Slc39a6	0.461328	6.04599	20.3543	6.43494e-06	0.000214365
Rps27l	0.619488	8.23468	20.3283	6.52286e-06	0.000216929
Gsr	-0.399174	5.99135	20.2263	6.87992e-06	0.00022842
Osbp	-0.315405	7.60471	20.2131	6.92782e-06	0.000229626
Ifi30	0.404279	5.62091	20.2039	6.96114e-06	0.000230345
Lims2	-0.672574	5.27339	20.1977	6.98384e-06	0.000230711
Aox1	0.935943	2.90876	20.1822	7.04061e-06	0.0002322
Serpinb6a	0.465725	7.08443	20.167	7.09653e-06	0.000233655
Cdh5	1.06988	2.46496	20.1273	7.24543e-06	0.000238162
Fen1	-0.659958	4.24319	20.1228	7.26253e-06	0.000238329
Ppip5k2	0.470121	6.62622	20.114	7.29618e-06	0.000238838
Tmem59	0.38391	7.01259	20.1124	7.30214e-06	0.000238838
Myom2	-0.372129	9.19888	20.1081	7.31872e-06	0.000238986
Mfap3l	0.48128	5.03624	20.0795	7.42898e-06	0.000242187
Bpgm	0.406818	5.65312	20.0594	7.50731e-06	0.000244339
LOC100911664	-0.483126	5.97389	20.0323	7.61438e-06	0.000247417
Lamp1	0.390651	9.60846	20.0055	7.72215e-06	0.000250509
Spta1	-0.785088	4.46363	19.9454	7.96849e-06	0.000258078
Ctnnd1	0.311044	7.6874	19.9196	8.07697e-06	0.000261164
Notch1	0.826518	3.44953	19.9127	8.10583e-06	0.00026167
Tpp1	0.323329	6.95694	19.8675	8.30004e-06	0.000267504
Etv1	0.555065	4.84583	19.8246	8.48815e-06	0.000273123
Rnf225	-0.831926	7.00643	19.8035	8.58246e-06	0.00027571
Nid1	0.39665	7.92783	19.7906	8.64081e-06	0.000277135
Col3a1	0.636325	9.97432	19.7735	8.71828e-06	0.000279168
Flnc	-0.704965	9.51787	19.7607	8.77707e-06	0.000280597
Prmt1	-0.344465	6.86394	19.7276	8.93046e-06	0.000284814
Nrip3	-0.602733	4.28642	19.726	8.93771e-06	0.000284814
Srsf2	-0.335181	7.12013	19.7084	9.02024e-06	0.000286983
Tfcp2	-0.44133	4.77488	19.687	9.12216e-06	0.00028976
Tram1l1	1.32986	1.25878	19.6728	9.1898e-06	0.000291343
Tlr3	0.880549	2.92269	19.6704	9.20139e-06	0.000291343
Zswim4	-0.801829	5.27967	19.6212	9.44154e-06	0.00029847
Klf9	-0.634327	3.76293	19.5775	9.65986e-06	0.000304886
Plce1	-0.455685	5.45845	19.573	9.68287e-06	0.000305126
Hamp	-1.52767	2.39835	19.5491	9.8049e-06	0.000308481
Add3	0.404374	6.41795	19.5108	1.00034e-05	0.000314228
Mmrn2	1.19516	2.35439	19.467	1.02351e-05	0.000320997
Stx7	0.570173	6.02186	19.4514	1.03194e-05	0.000323129
Abcc1	-0.375666	5.94119	19.4341	1.04133e-05	0.000325557
Tagln	0.454309	7.68182	19.4139	1.05241e-05	0.0003285
Mafk	-0.479627	6.74082	19.4024	1.05877e-05	0.000329965
Rrp9	-0.54992	4.93447	19.3719	1.0758e-05	0.000334748
Kcnt2	-1.74758	0.663283	19.3619	1.08141e-05	0.000335967
Mid1ip1	-0.443249	5.79902	19.3474	1.08966e-05	0.000338
Selplg	0.760104	4.2055	19.2888	1.12363e-05	0.000347993
Cnksr3	-0.473938	5.56369	19.2502	1.14656e-05	0.000354538
Pkhd1l1	0.843309	3.54642	19.2418	1.15162e-05	0.000355548
Rab3d	0.468133	4.86494	19.2307	1.15834e-05	0.000357068
Plscr1	-0.698065	4.34125	19.1933	1.18125e-05	0.000363565
Ppp2r5c	0.407615	6.81056	19.1591	1.20262e-05	0.000369567
Mxd3	-0.469693	4.88883	19.1288	1.22185e-05	0.000374895
Stc1	0.544011	6.92377	19.0874	1.24868e-05	0.000382536
LOC100911453	-0.353394	6.97783	19.0691	1.26069e-05	0.000385621
Mrpl46	-0.44445	4.98204	19.0281	1.2881e-05	0.000393396
Laptm4b	0.324865	7.36543	18.9872	1.31597e-05	0.00040129
Lcp1	-0.583145	4.43194	18.9721	1.32641e-05	0.000403851
Lexm	-1.89688	0.444809	18.9673	1.32978e-05	0.000404151
Kdm4a	-0.356793	6.66748	18.9649	1.33147e-05	0.000404151
Polr3e	-0.507716	5.25416	18.9409	1.34831e-05	0.000408637
Rbm24	0.435109	6.7579	18.9362	1.35166e-05	0.000409028
Acot2	-0.497734	5.03518	18.9289	1.35684e-05	0.000409969
Msantd3	-0.394926	5.4409	18.909	1.37105e-05	0.000413633
Emcn	1.67409	0.950194	18.9039	1.37468e-05	0.000414096
Cpq	0.573184	4.58442	18.8945	1.3815e-05	0.000415519
Ptprd	0.528101	6.16938	18.872	1.39787e-05	0.000419806
Fsd2	0.36243	6.6945	18.8076	1.44588e-05	0.000433567
Fgf13	0.522097	4.94956	18.7436	1.49521e-05	0.000447682
Tmem38a	0.291195	7.74949	18.7363	1.50101e-05	0.000447686
Ftsj3	-0.389285	6.71899	18.735	1.50198e-05	0.000447686
P4hb	-0.301833	10.0718	18.735	1.502e-05	0.000447686
Slc30a3	-0.627997	4.40847	18.7041	1.5265e-05	0.000454306
Stxbp6	0.665894	4.07502	18.6237	1.59231e-05	0.000472641
Entpd1	0.727894	3.41022	18.623	1.59288e-05	0.000472641
Fkbp9	0.30354	7.56201	18.6195	1.59579e-05	0.000472798
B3galnt1	0.59941	4.88162	18.6112	1.60274e-05	0.000473461
Mindy2	0.577618	4.65541	18.6111	1.60281e-05	0.000473461
Fzd1	0.347196	8.12111	18.5678	1.63971e-05	0.000483642
Nelfe	-0.47033	5.1005	18.5473	1.65743e-05	0.000488142
Colec12	0.417775	5.20232	18.4997	1.6993e-05	0.000499731
Vdac1	0.332374	9.31794	18.4926	1.70569e-05	0.000500502
Ndufa3	0.501608	6.40345	18.4911	1.70697e-05	0.000500502
Hmgcs2	4.55722	-0.772374	18.4836	1.71373e-05	0.00050174
Stk32a	-1.78734	0.618364	18.4782	1.71855e-05	0.000502342
Ppp1r14c	0.412547	7.2944	18.4757	1.72085e-05	0.000502342
Cyb5a	0.533757	5.36505	18.4686	1.72725e-05	0.000503468
Rab3a	0.618177	3.66892	18.4558	1.73889e-05	0.000506118
Igf2r	0.408183	10.339	18.4505	1.74377e-05	0.000506793
Bok	-0.467965	6.34429	18.4171	1.77458e-05	0.000514992
Slc35e3	0.401322	5.93204	18.4052	1.78569e-05	0.00051736
Triap1	0.478886	4.58398	18.4028	1.78796e-05	0.00051736
Ruvbl2	-0.490145	5.21627	18.3636	1.8251e-05	0.000527336
Fam49a	0.43529	6.19925	18.3483	1.83983e-05	0.000530819
Rpf2	-0.526895	5.07823	18.3431	1.84483e-05	0.000531487
Farsb	-0.351931	6.85996	18.2793	1.90765e-05	0.000548789
Anxa5	0.319814	9.41902	18.2395	1.948e-05	0.000559584
Epb41l4b	0.651573	3.70324	18.2131	1.97516e-05	0.000566565
Slc1a4	-0.342548	6.99215	18.2037	1.98493e-05	0.000568545
LOC103692719	-0.757426	4.30613	18.1795	2.01028e-05	0.000574976
Blmh	-0.353313	6.25803	18.1651	2.02552e-05	0.000578498
Irx4	0.585578	5.38897	18.1445	2.04764e-05	0.000583326
Nr2c2ap	-0.539806	4.92055	18.1431	2.04913e-05	0.000583326
Ndufb6	0.410109	6.90332	18.1411	2.05125e-05	0.000583326
Hip1	0.329282	8.08783	18.1288	2.0646e-05	0.000586069
Col12a1	0.393869	7.40926	18.1267	2.06681e-05	0.000586069
Rabggtb	-0.399475	7.61788	18.0877	2.10963e-05	0.000597357
Cacna1c	0.335625	6.93736	18.078	2.12032e-05	0.000599527
Tmem176b	-0.374901	5.43464	18.0596	2.141e-05	0.000604513
S1pr1	-0.357708	7.03651	18.0477	2.15444e-05	0.000607443
Mettl1	-0.644158	3.22018	18.0413	2.16159e-05	0.000608592
Foxred1	-0.401645	5.24136	18.0265	2.17846e-05	0.000611939
Gamt	0.82259	2.38552	18.0255	2.17965e-05	0.000611939
Timm10	-0.464657	6.11405	18.007	2.201e-05	0.000617058
Utp20	-0.347142	6.46752	18.0036	2.20491e-05	0.000617282
Pgrmc2	0.358093	7.31939	17.9961	2.21358e-05	0.000618836
Rasa1	0.481138	6.64073	17.9742	2.23917e-05	0.000625107
Gnl3	-0.434728	6.44025	17.9259	2.2967e-05	0.000640267
Bcar3	-0.627829	3.44286	17.9218	2.30174e-05	0.000640771
Pgam5	-0.347068	6.17359	17.9133	2.31198e-05	0.000642717
Extl1	-0.74385	3.66628	17.8499	2.39026e-05	0.000663549
Ost4	0.37058	6.6454	17.8317	2.41326e-05	0.000668841
Cyp7b1	-1.01748	3.52339	17.8295	2.41608e-05	0.000668841
Adamts5	0.600769	4.4895	17.8223	2.42523e-05	0.000669769
Polr2m	0.287367	9.35599	17.8216	2.42619e-05	0.000669769
Sel1l	-0.376531	7.71205	17.8102	2.44068e-05	0.000672833
Smim19	0.378917	5.58502	17.746	2.52444e-05	0.000694958
Pfkp	-0.357634	8.82829	17.7279	2.54864e-05	0.000700163
Ppfibp1	0.317957	7.63915	17.7236	2.55433e-05	0.000700163
Poglut1	0.455333	6.38307	17.7219	2.55662e-05	0.000700163
Hs2st1	0.37519	5.40943	17.7213	2.55748e-05	0.000700163
Ctnna1	-0.336943	10.5314	17.7126	2.56922e-05	0.000702406
Psmd14	-0.337828	6.81856	17.7091	2.5739e-05	0.000702718
Pmel	-1.05258	2.32403	17.6778	2.6166e-05	0.000713392
Pgm1	-0.297406	7.93896	17.6306	2.68232e-05	0.000730306
Fign	0.838638	2.50909	17.6089	2.7132e-05	0.000737322
Crlf1	1.10495	2.36991	17.6072	2.71553e-05	0.000737322
Acad11	0.521739	4.76026	17.575	2.76202e-05	0.000748326
Ankrd13d	1.21483	2.31483	17.5723	2.76587e-05	0.000748326
Dpp7	0.408768	8.20457	17.5713	2.76738e-05	0.000748326
Grwd1	-0.649352	4.56371	17.5407	2.81218e-05	0.000759402
Aars	-0.363421	8.8217	17.5215	2.84079e-05	0.00076514
Phtf2	0.346274	6.51599	17.5213	2.84114e-05	0.00076514
Hspb6	0.474757	6.18201	17.517	2.8475e-05	0.000765811
Dot1l	-0.81006	5.86944	17.4834	2.89834e-05	0.000778427
Ran	-0.346532	8.78628	17.4792	2.90466e-05	0.00077907
Cecr2	-0.704936	2.96419	17.4735	2.91345e-05	0.000780372
Arhgap1	0.320791	7.77724	17.451	2.94814e-05	0.000788598
Gria3	0.683017	5.47768	17.4351	2.97281e-05	0.000794126
Pdia6	-0.308511	8.56669	17.4276	2.98454e-05	0.000795319
Ky	2.03356	0.311863	17.4272	2.98531e-05	0.000795319
Cep41	0.603643	3.77277	17.4079	3.01568e-05	0.000802333
Rab13	0.40281	5.22621	17.3866	3.04974e-05	0.000810308
Tlr5	0.811778	2.52629	17.3678	3.07995e-05	0.000817238
Cnpy4	0.405122	5.15871	17.3438	3.11907e-05	0.000826512
Grb14	0.392345	5.74167	17.3265	3.14766e-05	0.000832975
Mt-atp8	1.44221	7.57879	17.3069	3.1803e-05	0.000840489
Rbm19	-0.537255	4.87514	17.277	3.23072e-05	0.000852679
Mfsd11	-0.316408	6.37471	17.2696	3.24332e-05	0.000854866
Ndufb4	0.414447	7.21318	17.2645	3.25214e-05	0.00085605
Mdm2	0.376057	8.25035	17.2197	3.32957e-05	0.000875271
Mars2	-0.60447	4.11864	17.1692	3.41938e-05	0.00089769
Pum3	-0.531565	5.48433	17.1043	3.53821e-05	0.000927656
Aldh18a1	-0.501255	6.52366	17.0686	3.60526e-05	0.000943988
Hpdl	-0.761303	3.61524	17.0589	3.62378e-05	0.000947586
Nfia	0.534079	4.89882	17.036	3.66781e-05	0.000957835
Grk5	0.439445	4.74079	17.0283	3.68276e-05	0.000960473
Arid3a	-0.824619	2.83846	16.9916	3.75452e-05	0.000977903
Slfn4	-1.02581	2.11101	16.9861	3.7654e-05	0.000979448
Ldha	0.282414	11.4982	16.9585	3.82061e-05	0.000992508
Fxr2	-0.30806	7.04586	16.9518	3.83405e-05	0.000994694
Ttc27	-0.363362	5.63937	16.948	3.84173e-05	0.000995384
Snrpa	-0.587135	4.39577	16.945	3.84789e-05	0.000995678
Ino80	-0.401678	5.4804	16.9248	3.88897e-05	0.001005
RGD1310587	0.885638	2.35363	16.9046	3.9306e-05	0.00101443
Btg1	-0.390261	8.13279	16.8964	3.94772e-05	0.00101753
Atxn2l	-0.391942	5.73932	16.8753	3.9917e-05	0.00102753
Pamr1	0.927725	2.23455	16.8557	4.03328e-05	0.00103688
P4ha2	0.461126	6.50773	16.832	4.08388e-05	0.00104853
Cdk5rap3	-0.465245	5.75933	16.8073	4.13734e-05	0.00106088
Adamts8	0.558289	3.99712	16.8042	4.14419e-05	0.00106127
Dusp16	-0.456483	4.93728	16.7938	4.16683e-05	0.00106569
Atp5mc2	0.348304	7.98804	16.7904	4.17446e-05	0.00106626
Zfp593	-0.645764	4.10071	16.7251	4.32056e-05	0.00110216
Leprot	0.39001	5.80841	16.6818	4.42031e-05	0.00112616
Slc16a1	0.301828	8.42178	16.6781	4.42902e-05	0.00112657
Scn2a	1.29949	1.18322	16.6762	4.4333e-05	0.00112657
Asb14	0.72419	2.90977	16.64	4.51884e-05	0.00114684
Atp5pf	0.513885	7.23831	16.6292	4.54457e-05	0.00115189
Pde4d	0.395686	5.53432	16.593	4.6322e-05	0.00117169
Slc24a4	0.893334	2.44011	16.592	4.63452e-05	0.00117169
Emp2	0.309085	8.39143	16.5889	4.64215e-05	0.00117213
Klf3	0.437032	5.92941	16.5663	4.69775e-05	0.00118466
Igf1	0.542556	4.16358	16.5276	4.79474e-05	0.00120758
Wipi1	0.406404	5.43186	16.5017	4.86059e-05	0.00122261
Cd59	0.446673	6.94784	16.4756	4.92801e-05	0.001238
Nrep	0.910524	2.52271	16.4621	4.96321e-05	0.00124526
Rhbdd3	-0.515039	4.35556	16.4076	5.10806e-05	0.00127963
Galnt3	-1.09022	2.08107	16.4043	5.11685e-05	0.00127963
Dus2	-0.503638	4.39766	16.4033	5.11957e-05	0.00127963
Etf1	-0.370003	7.75221	16.3782	5.1878e-05	0.00129506
Mrps18b	-0.355182	6.7289	16.3685	5.21457e-05	0.0013001
Mrps25	-0.353403	6.04074	16.3612	5.23453e-05	0.00130289
Samd10	0.778711	2.38564	16.3596	5.23892e-05	0.00130289
Cxcl6	-0.843518	4.59273	16.3568	5.24685e-05	0.00130323
Rell1	-0.505981	4.59965	16.3445	5.28079e-05	0.00131002
Nicn1	0.36515	5.70579	16.3382	5.29847e-05	0.00131276
Fam20b	0.281289	7.09769	16.3353	5.30674e-05	0.00131317
Zfyve27	-0.452983	5.96867	16.3223	5.34306e-05	0.00132051
Pdia4	-0.338926	7.84975	16.3138	5.36707e-05	0.00132479
Col5a3	0.598589	5.06318	16.2897	5.43596e-05	0.00134013
Cox8a	0.657141	7.94272	16.28	5.46364e-05	0.00134528
Ildr2	-0.734422	3.55554	16.27	5.4927e-05	0.00135076
Pls3	0.360673	8.07194	16.2649	5.50741e-05	0.00135269
Nos3	1.09092	1.71104	16.2377	5.58697e-05	0.00136919
H1f5	-0.777733	4.44545	16.2373	5.5884e-05	0.00136919
Hyal1	0.677637	3.04055	16.2207	5.6374e-05	0.00137949
G0s2	0.547687	5.50456	16.2163	5.65071e-05	0.00138104
Ifitm3	0.448097	6.05038	16.2042	5.68666e-05	0.00138812
Sun1	0.355784	5.98383	16.1892	5.73202e-05	0.00139747
Dhrs1	0.503831	4.08437	16.1852	5.74412e-05	0.0013987
H1f1	-0.776123	3.55104	16.1813	5.75603e-05	0.00139988
Commd3	0.413886	7.10437	16.1626	5.81305e-05	0.00141202
Tvp23b	0.390282	6.53747	16.1575	5.82881e-05	0.00141411
Aldh6a1	0.441294	6.56225	16.1521	5.84537e-05	0.00141639
Myo7a	-0.572935	3.35658	16.1364	5.8941e-05	0.00142646
Slc7a11	-0.578352	6.10413	16.1132	5.9668e-05	0.00144229
Prps2	0.578348	4.55375	16.1009	6.00567e-05	0.00144992
Trmt13	-0.61666	3.13539	16.0501	6.16893e-05	0.00148752
Stk40	-0.421245	6.36229	16.0462	6.18149e-05	0.00148874
Ccl6	-1.47011	1.59879	16.0021	6.32738e-05	0.00152203
Glud1	0.31524	8.08624	15.9801	6.40127e-05	0.00153678
Rai2	0.787752	2.5679	15.9792	6.4042e-05	0.00153678
Surf4	-0.267978	8.51175	15.9631	6.45895e-05	0.00154804
Matn2	0.539671	4.12775	15.9575	6.47816e-05	0.00155077
Abcf2	-0.313349	7.02703	15.9462	6.5169e-05	0.00155816
Cdh11	0.41225	6.01605	15.9153	6.62419e-05	0.0015819
Asb15	0.764972	3.17063	15.9037	6.66498e-05	0.00158973
Armh4	1.04169	1.92246	15.8959	6.69241e-05	0.00159435
Inpp5k	0.480224	4.94231	15.8932	6.70191e-05	0.0015947
Eng	0.483567	6.28195	15.8843	6.73347e-05	0.00160029
Slc16a12	0.560332	4.72314	15.867	6.79525e-05	0.00161304
Mt-nd4l	1.31785	7.86675	15.8458	6.87176e-05	0.00162925
Pwp1	-0.387723	5.1095	15.8388	6.89742e-05	0.00163338
Haus8	-0.904559	3.78315	15.832	6.92204e-05	0.00163565
Alpk3	-0.363245	7.83732	15.8316	6.92353e-05	0.00163565
Gjc1	-0.466729	4.24852	15.8222	6.95811e-05	0.00164187
Ccpg1	0.404345	5.75516	15.8006	7.038e-05	0.00165874
Lrrc8d	-0.508386	4.05127	15.7929	7.06689e-05	0.00166357
Clic3	1.18867	1.71505	15.7862	7.09165e-05	0.00166742
Cxcl3	-0.704585	5.53495	15.7719	7.14559e-05	0.00167811
Hmga1	-0.817619	3.807	15.7611	7.18637e-05	0.00168569
Tcea3	0.760637	3.1017	15.7362	7.28188e-05	0.00170608
Spsb2	5.58	-0.263503	15.7145	7.3657e-05	0.00172368
Plp2	0.46756	6.33082	15.7047	7.40404e-05	0.00173061
Tanc2	-0.508396	5.09844	15.6932	7.44916e-05	0.00173846
Hivep1	-0.51102	4.79202	15.6904	7.46008e-05	0.00173846
Ankrd53	0.801922	2.47581	15.6882	7.46896e-05	0.00173846
Wwp1	0.457907	5.42435	15.6872	7.47272e-05	0.00173846
Ppp2r5a	0.295799	7.42807	15.676	7.51703e-05	0.0017453
Cdh3	0.651079	4.44465	15.6754	7.51975e-05	0.0017453
Smim5	0.608535	3.67715	15.6519	7.61363e-05	0.00176503
Ogn	1.06882	3.49275	15.6487	7.62656e-05	0.00176596
Adam23	0.806641	2.94752	15.6221	7.73437e-05	0.00178883
Nop56	-0.311643	6.63882	15.5943	7.8489e-05	0.00181321
Morf4l2	-0.292761	8.77532	15.5829	7.89658e-05	0.0018221
Abcc4	-0.313029	6.22907	15.56	7.99288e-05	0.00184217
Anxa1	0.402764	7.51712	15.5194	8.1664e-05	0.00187863
Pus1	-0.533265	4.9477	15.5185	8.17e-05	0.00187863
Asah1	0.422187	8.42406	15.4965	8.26579e-05	0.00189845
Il6	-1.13773	2.10443	15.4785	8.34492e-05	0.00191441
Rassf8	-0.277437	7.44616	15.4683	8.39021e-05	0.00192257
Tm2d1	0.602726	5.06723	15.4642	8.4082e-05	0.00192447
Mt-nd5	0.843696	10.8286	15.4368	8.53119e-05	0.00194916
Nif3l1	-0.459854	4.52917	15.4358	8.53573e-05	0.00194916
Znrf2	0.444671	6.50718	15.4293	8.56484e-05	0.00195355
Riok1	-0.398201	5.04252	15.406	8.67142e-05	0.00197559
Plcd4	0.822115	2.75909	15.3999	8.6994e-05	0.00197969
Nbr1	-0.262703	8.45204	15.3604	8.88309e-05	0.00201917
Adam12	0.560892	3.96342	15.3533	8.91673e-05	0.0020245
Tuba4a	-0.304601	7.923	15.3413	8.97313e-05	0.00203497
Nolc1	-0.300834	6.95993	15.3071	9.13732e-05	0.0020677
S100a4	0.384606	10.1175	15.3069	9.13833e-05	0.0020677
Taldo1	-0.370114	7.44745	15.2985	9.17916e-05	0.00207457
Cct5	-0.311864	9.12316	15.2812	9.26318e-05	0.00208638
Rbm15b	-0.576736	5.45969	15.2803	9.26793e-05	0.00208638
Gstm7	0.395684	6.00008	15.28	9.26939e-05	0.00208638
Net1	0.495482	3.98081	15.2791	9.27351e-05	0.00208638
Rnmt	-0.392781	5.60595	15.274	9.2988e-05	0.0020897
LOC100911519	0.522558	4.26936	15.2679	9.32903e-05	0.00209392
Hmgn1	0.285832	7.18309	15.2659	9.3387e-05	0.00209392
Dact3	0.585735	3.84916	15.2553	9.39145e-05	0.00210299
Lcn3	1.44451	1.23705	15.2535	9.40039e-05	0.00210299
Svep1	0.445007	5.9224	15.2433	9.45091e-05	0.00211191
Depp1	-0.324923	6.51663	15.2379	9.47828e-05	0.00211486
Ces2c	1.77783	0.582804	15.2365	9.48543e-05	0.00211486
Rpp14	-0.320599	5.87623	15.22	9.56839e-05	0.00213095
Mtor	-0.348557	7.12073	15.1979	9.68121e-05	0.00215366
Fhad1	-1.72774	0.427232	15.1858	9.74323e-05	0.00216503
Cables1	-0.586874	3.65902	15.1832	9.75684e-05	0.00216562
Epb41	-0.336512	6.21526	15.1739	9.80489e-05	0.00217245
Ddx21	-0.325081	7.89184	15.173	9.80952e-05	0.00217245
Clic2	0.513194	4.34924	15.141	9.97707e-05	0.00220709
Rhoc	-0.332395	7.19619	15.1348	0.000100103	0.00221197
Vars1	-0.553501	6.4637	15.1146	0.000101179	0.00223326
Atad3a	-0.4508	5.86694	15.1066	0.000101608	0.00224024
Psrc1	0.878645	2.69278	15.0941	0.000102284	0.00225262
Col11a1	0.590967	3.41793	15.0743	0.000103359	0.00227379
Uck2	-0.339961	6.03883	15.0665	0.000103786	0.00227833
Impdh2	-0.308746	7.11002	15.0664	0.000103796	0.00227833
Rgs9	-1.38936	1.12731	15.061	0.000104091	0.00228229
Rbl2	0.414647	5.15038	15.0577	0.000104276	0.00228249
Abca5	-0.536149	5.43759	15.0567	0.00010433	0.00228249
Mfsd2a	-1.49192	1.34122	15.0509	0.000104649	0.00228504
Ifitm2	0.529863	6.27567	15.0504	0.000104678	0.00228504
Cntn2	1.46264	1.23913	15.0468	0.00010488	0.00228694
Nfe2l1	-0.304326	8.22584	15.0267	0.000105999	0.00230879
Efhd2	-0.508212	5.9863	15.0116	0.000106852	0.00232482
Pttg1	-1.05284	1.7788	14.9812	0.000108589	0.00235967
Hr	-1.04616	1.51665	14.9794	0.000108692	0.00235967
Mmadhc	-0.342534	6.21392	14.9745	0.000108972	0.00236317
Unc5b	-0.49969	7.34385	14.9695	0.000109262	0.00236686
Usp10	-0.383263	6.1838	14.943	0.000110807	0.00239642
Slc11a2	-0.293483	6.90574	14.9403	0.000110966	0.00239642
Trim5	0.514205	5.4674	14.9399	0.000110989	0.00239642
Chka	-0.356489	5.61309	14.9371	0.000111158	0.00239746
Noc2l	-0.347932	5.54736	14.9342	0.000111325	0.00239844
Abcf3	-0.39296	6.73265	14.9281	0.000111685	0.00240359
Phf24	-0.772951	3.81527	14.8994	0.0001134	0.00243786
LOC103689951	-1.78438	1.75251	14.8936	0.000113746	0.00244044
Agtr2	3.56979	-0.571638	14.8933	0.000113767	0.00244044
Cdc42se2	-0.32453	5.96216	14.8382	0.000117139	0.00251006
Rab20	-0.30749	6.80502	14.8332	0.00011745	0.00251402
Adsl	-0.368408	6.43871	14.8277	0.000117791	0.00251859
Dynll1	0.45747	7.68535	14.8203	0.000118259	0.00252333
Robo2	0.849367	3.15191	14.8201	0.000118267	0.00252333
LOC100361898	-0.379128	5.63773	14.7792	0.000120862	0.00257591
Sfxn1	-0.380878	5.8814	14.7714	0.000121364	0.00258235
Crym	0.422165	5.30746	14.7704	0.000121424	0.00258235
Olfml2b	0.440672	5.76818	14.7548	0.000122438	0.00260113
Kcnt1	-3.58374	-0.537737	14.7289	0.000124131	0.00263426
Tmem63b	0.409667	6.63617	14.7226	0.000124547	0.00263834
F5	2.92062	-0.502422	14.7219	0.000124589	0.00263834
C3ar1	1.2258	1.7527	14.7106	0.000125338	0.00265136
Zcchc12	-0.996866	1.84943	14.6876	0.00012688	0.00268112
Helz2	-0.806974	2.24053	14.673	0.000127863	0.00269901
Kcna4	0.730911	3.08805	14.6623	0.000128596	0.0027116
Ggcx	0.312917	5.96721	14.6598	0.00012876	0.00271161
Cdip1	0.32905	5.95615	14.6582	0.00012887	0.00271161
Nat1	0.661996	3.1824	14.6315	0.00013071	0.00274741
Trim54	-0.711972	6.83182	14.6295	0.000130851	0.00274745
Micos10	0.393293	7.24068	14.6192	0.000131564	0.0027595
Igflr1	-2.4465	-0.245385	14.6157	0.000131809	0.00276172
Ptgfr	0.398416	7.69695	14.572	0.000134904	0.00282359
Afg3l2	-0.295964	7.49706	14.565	0.00013541	0.00282956
Il1a	-1.37153	2.01896	14.564	0.000135475	0.00282956
Urb1	-0.327488	5.81455	14.5507	0.000136439	0.0028467
Epb41l2	0.346302	5.55744	14.5417	0.000137092	0.00285731
LOC100910308	-5.45962	-0.328076	14.5281	0.000138086	0.002875
Leprotl1	0.390843	5.88519	14.5223	0.000138507	0.0028803
Prrg4	0.520412	5.23377	14.5207	0.000138631	0.0028803
Mecom	0.66037	3.47026	14.5032	0.00013992	0.00290404
Mmp15	0.527353	4.86559	14.4835	0.000141389	0.00293147
Tspan18	0.691516	4.64427	14.4812	0.000141565	0.00293203
Zfp106	0.333132	8.18539	14.4736	0.000142137	0.00294081
Armc6	-0.814463	4.53613	14.4658	0.000142726	0.00294992
Parva	0.273395	7.95252	14.4514	0.000143824	0.00296951
Hscb	0.594757	3.24365	14.4232	0.000145996	0.00301123
Mgat1	-0.34001	7.29101	14.4124	0.000146834	0.00302536
Cemip2	-0.362747	6.62071	14.4014	0.000147696	0.00303996
Ciapin1	-0.333051	7.00937	14.3916	0.000148461	0.00305253
Ttc3	0.375705	7.78774	14.3823	0.000149199	0.00306454
Tmem8a	-0.495966	3.99621	14.3609	0.000150903	0.00309631
Slc8a1	0.280173	10.3367	14.3465	0.000152062	0.00311455
Cspg5	0.877315	2.01371	14.3443	0.000152243	0.00311455
Tgm2	0.321609	9.00828	14.344	0.000152263	0.00311455
Trit1	-0.464153	4.61873	14.3409	0.000152512	0.00311644
Sh3bp5l	-0.373557	5.96579	14.3178	0.000154394	0.00315165
Hjv	0.474882	4.16834	14.2979	0.000156038	0.00318193
Fgf10	-0.83199	2.3514	14.2784	0.000157663	0.00321175
Ppdpf	0.46923	4.12584	14.2494	0.000160113	0.00325832
Sfxn3	0.314021	6.05116	14.2465	0.000160357	0.00325993
Ppp2r2c	1.31237	1.02001	14.21	0.000163501	0.00332045
Cyp1b1	0.353556	8.73152	14.1892	0.000165319	0.00335393
Spry4	0.329402	6.2608	14.1824	0.000165912	0.00336251
Sesn2	-0.352558	6.74075	14.1618	0.000167744	0.00339617
Impdh1	-0.513375	4.9952	14.1417	0.000169546	0.00342915
Ttll4	-0.468985	4.96048	14.132	0.000170421	0.00344334
Jcad	-0.471806	5.08389	14.1226	0.000171272	0.00345701
Rftn2	-0.667626	3.24794	14.1094	0.000172476	0.00347777
Kcnk3	0.464762	5.28595	14.0912	0.00017416	0.00350815
Aatf	-0.371291	5.27415	14.088	0.00017445	0.00351042
Crabp2	1.72241	0.413574	14.0813	0.000175074	0.00351942
Nudt4	0.317244	7.37352	14.0685	0.000176271	0.00353988
AABR07044364.1	-4.53023	-0.774153	14.0595	0.000177116	0.00355326
Npepo	-0.477228	4.25951	14.0509	0.00017793	0.00356523
Il1rap	-0.51425	4.01007	14.0494	0.000178072	0.00356523
Uxs1	0.314977	5.92413	14.0357	0.000179373	0.00358764
Scara3	1.12879	1.30907	14.0331	0.000179619	0.00358895
P3h4	0.48736	4.25859	14.0275	0.000180156	0.00359605
LOC103694878	-4.32102	-0.864668	14.0184	0.000181033	0.00360991
Krr1	-0.3701	5.32902	14.0134	0.000181516	0.0036146
Nfkbiz	-0.35746	5.71633	14.0122	0.000181633	0.0036146
Myl7	-0.295812	7.4967	14.0101	0.000181827	0.00361484
Ets2	-0.31838	6.18393	14.0023	0.000182585	0.00362627
Glb1	0.385358	5.76837	13.9941	0.000183383	0.00363847
Smyd5	-0.395117	5.04227	13.9834	0.000184435	0.00365569
Abcc9	0.555379	5.83074	13.978	0.000184966	0.00366255
Set	-0.279612	7.32509	13.9677	0.000185975	0.00367885
Trpm7	0.379101	7.22746	13.9627	0.000186477	0.00368225
Fkbp5	-0.59918	3.4619	13.9622	0.000186518	0.00368225
Odc1	-0.280705	8.22135	13.9554	0.000187201	0.00369205
Klhl31	0.420357	7.33045	13.9513	0.000187609	0.00369642
Zfp874b	0.62682	3.16537	13.9404	0.000188694	0.00371254
Txlna	-0.463335	6.1421	13.9394	0.000188802	0.00371254
Ctla2a	0.613035	3.44744	13.9297	0.000189772	0.00372791
Lrrc39	0.354178	6.44954	13.926	0.000190154	0.00373172
Trmu	-0.510045	3.92133	13.9185	0.000190915	0.00374295
Tmem223	0.484959	5.06229	13.8962	0.000193192	0.00378385
LOC100910851	3.37127	-0.198402	13.8724	0.000195647	0.00382816
Mt-nd1	1.15905	10.8545	13.8586	0.000197088	0.00385254
Oser1	-0.398911	6.14454	13.8437	0.000198659	0.00387944
Secisbp2l	-0.372195	6.80049	13.8389	0.000199168	0.00388555
Ccng2	0.506277	4.43992	13.836	0.000199479	0.00388778
Chid1	6.32959	0.280787	13.8271	0.000200425	0.00390237
Wdr4	-0.674275	4.14412	13.8177	0.000201427	0.0039172
Coro1a	-1.00167	1.53874	13.8143	0.000201798	0.0039172
Laptm4a	0.357344	9.14544	13.814	0.000201826	0.0039172
Tbl2	-0.430964	5.13276	13.8126	0.000201976	0.0039172
Mrpl42	0.504168	5.74418	13.7964	0.000203724	0.00393744
Hmgxb3	-0.377947	5.97138	13.7956	0.000203815	0.00393744
Sntb1	-0.819694	4.47524	13.7953	0.000203847	0.00393744
Spty2d1	-0.317612	6.13071	13.795	0.000203883	0.00393744
Rhbdf2	-0.625163	4.00018	13.7938	0.000204013	0.00393744
Ednra	0.349411	6.01104	13.7901	0.000204414	0.00394133
Racgap1	-0.497868	3.66558	13.775	0.000206057	0.00396916
Hnrnpab	-0.273847	8.79231	13.7712	0.000206479	0.0039696
Myo1f	0.631217	2.72733	13.7712	0.000206481	0.0039696
Zfp266	0.383086	7.0772	13.7304	0.000211011	0.00405275
Pemt	-0.855915	1.98514	13.7244	0.000211692	0.0040619
Col14a1	0.36574	7.34437	13.7117	0.000213122	0.00408539
Lhx8	-4.19964	-0.906346	13.6889	0.000215722	0.00413124
Prmt5	-0.300248	6.00192	13.6843	0.000216257	0.00413748
Tfpt	-0.558819	3.82026	13.6761	0.000217197	0.00415146
Gucy1b1	0.51809	4.05361	13.6701	0.000217891	0.0041573
Cebpb	-0.497615	4.5992	13.6699	0.000217922	0.0041573
Igf1r	-0.446746	5.70406	13.6655	0.000218425	0.00416289
Use1	-0.534401	5.38912	13.6579	0.000219321	0.00417595
Mt-nd2	1.29844	9.80588	13.626	0.000223072	0.00424328
Adprhl1	-0.31991	6.60288	13.6151	0.000224376	0.00426401
Ppfia1	-0.348691	6.63166	13.6129	0.000224639	0.00426492
Stard13	-0.303934	6.05008	13.5961	0.000226653	0.00429854
Rps6ka2	-0.385699	5.12652	13.5945	0.000226844	0.00429854
LOC100910575	6.32039	0.245114	13.5764	0.000229045	0.00433365
Ttc30b	0.55311	3.41506	13.5757	0.000229134	0.00433365
LOC103694903	-0.286255	6.90809	13.5738	0.000229361	0.00433381
Bche	0.681908	4.16779	13.5618	0.000230841	0.00435763
Tnni1	-0.471702	9.28476	13.5598	0.00023108	0.00435797
Adamts1	-0.300713	6.55319	13.5366	0.000233952	0.00440795
Rab3gap2	-0.297645	6.75003	13.522	0.000235786	0.00443829
Smarcb1	-8.95241	2.4328	13.5115	0.000237111	0.00445607
Tbl3	-0.485446	5.32261	13.5109	0.00023718	0.00445607
Slc25a37	-0.604758	3.73197	13.5028	0.000238213	0.00447124
Mt-nd4	1.11768	10.5131	13.4964	0.000239028	0.00448228
Mt-co2	0.930412	11.7862	13.471	0.000242284	0.00453905
Myo18b	-0.514601	7.39007	13.4616	0.000243495	0.00455743
Usp5	-0.303734	7.71168	13.4425	0.000245982	0.00459962
Tectb	-3.73284	-0.43599	13.4408	0.000246214	0.00459963
Mylk3	0.341351	8.52146	13.4362	0.000246817	0.00460656
Ibtk	-0.303846	6.3979	13.4316	0.000247415	0.00461338
Mturn	0.500717	4.15778	13.4276	0.000247946	0.00461892
Aif1l	0.274618	8.65482	13.4232	0.000248531	0.00462548
Clec3b	1.37453	1.28578	13.4174	0.000249296	0.00463537
Slc35a1	0.399974	4.87948	13.403	0.000251228	0.00466692
Anxa6	0.26478	8.19916	13.3998	0.000251652	0.00467041
Cd72	-1.96382	0.310127	13.3974	0.000251977	0.00467207
RGD1562114	-0.492352	4.81624	13.3881	0.000253231	0.0046839
Pmp22	0.395565	5.79889	13.3876	0.000253287	0.0046839
Iqgap1	0.267433	7.82865	13.3874	0.000253324	0.0046839
Uso1	-0.340555	7.23781	13.3742	0.000255115	0.00471261
Anp32a	0.311063	6.2536	13.3494	0.000258499	0.00476962
Wdr81	-0.524183	5.69171	13.3466	0.000258889	0.00476962
Pim3	-0.525629	5.44716	13.3464	0.000258923	0.00476962
Ago2	-0.282896	6.60427	13.3044	0.000264785	0.00487308
Tyw1	-0.383392	5.57084	13.2801	0.000268238	0.00493205
Trmt10c	-0.395361	6.04584	13.2757	0.000268863	0.00493762
Efs	0.485213	4.16263	13.2745	0.000269039	0.00493762
Tsfm	-0.531623	4.95182	13.2687	0.000269868	0.00494478
Cdpf1	-0.511306	3.84512	13.2683	0.000269928	0.00494478
Pfkm	0.311733	7.53278	13.2647	0.000270454	0.004949
Atp10a	0.371105	4.85476	13.2633	0.000270658	0.004949
Slc2a6	-0.823227	2.52667	13.2512	0.000272405	0.00497635
Adgra3	0.315892	5.46128	13.2385	0.000274261	0.00500463
Fam122b	0.564303	3.71079	13.2371	0.000274458	0.00500463
Wdr25	-0.895147	2.63343	13.2337	0.000274968	0.00500931
Perm1	0.304892	5.72583	13.2198	0.00027701	0.00504189
Gcfc2	0.55567	3.41842	13.2169	0.00027743	0.00504491
Ccdc34	0.967865	1.84223	13.2109	0.000278329	0.00505662
Anapc16	-0.299007	5.94718	13.1971	0.000280386	0.00508932
Znrd2	-0.559362	4.29028	13.1843	0.000282299	0.00511935
Eef2	-0.435021	11.6324	13.1822	0.000282613	0.00512037
Rnf145	-0.299764	6.17223	13.1789	0.000283126	0.00512497
Rpusd3	-0.672268	3.06754	13.1657	0.00028512	0.00515635
Tmem171	-0.505492	4.48819	13.1625	0.000285605	0.00516041
Pak6	0.657641	2.51523	13.1571	0.000286429	0.00517059
Iba57	-0.459288	4.3868	13.1505	0.000287449	0.00518428
Pxylp1	0.364411	5.22113	13.1432	0.000288571	0.00519978
Sod2	-0.318674	8.26235	13.131	0.000290455	0.00522899
Trim63	-0.331239	7.18112	13.1091	0.00029387	0.00528326
Timp3	0.368788	4.97884	13.1082	0.000294003	0.00528326
Mt-atp6	1.19826	11.2515	13.0972	0.000295733	0.00530954
Ninj1	-0.452809	6.71461	13.0896	0.000296945	0.00532647
Cox6a2	-0.352465	9.10233	13.0368	0.000305424	0.00547361
Tek	0.459961	4.45373	13.0198	0.000308214	0.00551861
Rbms2	0.455088	4.556	13.0102	0.0003098	0.00554202
Ifi27	-0.462238	6.39778	12.9981	0.000311799	0.00557274
Gja1	0.372052	9.82519	12.9929	0.000312667	0.00558103
Map1a	-0.437186	8.57546	12.992	0.000312826	0.00558103
Hsp90b1	-0.327869	9.39844	12.9858	0.000313866	0.00559454
Eif5	-0.340535	8.83687	12.9753	0.000315632	0.00562097
Traf2	-0.482548	5.77235	12.9734	0.000315945	0.00562149
Cyp4v3	0.459161	5.10241	12.9561	0.000318879	0.00566861
Mmp13	-2.43216	-0.0775165	12.9395	0.000321724	0.00571406
Bmp10	0.450912	4.14717	12.9272	0.000323849	0.00574594
Rbpms	0.381768	5.89027	12.9257	0.000324099	0.00574594
Tp53i3	0.401325	4.47513	12.919	0.000325262	0.00576141
Jmjd6	-0.368566	5.74501	12.9126	0.000326386	0.00577615
Mccc1	0.363096	5.45255	12.9107	0.000326709	0.00577672
Zfp622	-0.336115	8.34711	12.9049	0.000327725	0.00578702
Pak2	-6.11526	0.146881	12.9036	0.000327943	0.00578702
Pkig	0.356009	5.88149	12.9024	0.000328168	0.00578702
P4ha1	0.290874	7.24897	12.8976	0.000329004	0.0057966
Ddx56	-0.450313	5.59002	12.8911	0.000330153	0.00581169
Slc38a7	-0.414128	5.01056	12.8869	0.000330886	0.00581943
Cep85	-0.316117	5.90093	12.884	0.000331403	0.00582335
Ufm1	-0.350549	6.02878	12.8748	0.000333031	0.00584677
Nupr1l1	-6.23836	0.217567	12.8707	0.000333768	0.00585453
Pigg	7.9035	1.66529	12.864	0.00033497	0.00587041
Obscn	-0.609648	8.01975	12.8583	0.000335993	0.00588315
Tnfaip8l2	1.15672	1.19387	12.8293	0.000341228	0.00596953
Qsox2	-0.359786	4.67989	12.8251	0.000342003	0.00597782
Mtr	-0.327976	5.38506	12.7925	0.000348007	0.00607739
Tmem159	0.366838	5.59817	12.7888	0.000348703	0.00608418
Tbck	0.372876	5.00508	12.7707	0.000352096	0.00613799
Alkbh1	-0.362224	6.48631	12.7546	0.000355136	0.00618223
Ccl7	-0.383243	7.22407	12.754	0.000355258	0.00618223
Eif1a	-0.350282	7.19211	12.7489	0.000356215	0.00619345
Tcirg1	0.529362	4.08646	12.7426	0.000357427	0.00620419
Mef2c	0.380532	6.18394	12.7424	0.000357459	0.00620419
LOC100911991	1.50672	4.08416	12.7343	0.000359014	0.00622347
Fbxw8	-0.367876	5.13212	12.7317	0.000359508	0.00622347
Relt	-1.00282	2.1412	12.7317	0.000359511	0.00622347
Spata2	-0.531008	4.43624	12.7282	0.000360181	0.00622617
Anxa8	0.529991	4.04466	12.7276	0.000360295	0.00622617
Pnpla3	-0.598472	3.43841	12.7254	0.000360717	0.00622803
Mrpl40	0.443655	4.99759	12.7206	0.000361641	0.00623855
Serpinb9	0.522043	4.40696	12.7081	0.000364073	0.00627503
Gatc	0.346364	5.84849	12.7025	0.000365163	0.00628836
Ccn4	1.72046	2.89565	12.6636	0.000372838	0.00641496
Tnfaip3	-0.597162	3.72833	12.6475	0.000376069	0.00646036
Tgfbr3	0.345079	5.97815	12.646	0.000376368	0.00646036
Mxd4	0.334888	6.27384	12.6456	0.000376455	0.00646036
Prkar2b	0.363445	5.25333	12.6325	0.0003791	0.00650012
Slc66a3	0.513418	5.34721	12.6221	0.000381206	0.00653058
Mt-cyb	1.10196	11.2456	12.5957	0.000386639	0.00661794
Ranbp1	-0.366308	6.55602	12.594	0.000386988	0.0066182
Psma5	-0.259646	7.37949	12.5857	0.000388703	0.00664179
Timm8a1	-0.32966	5.8344	12.5739	0.000391162	0.00666907
Utp23	-0.58702	3.46681	12.5731	0.000391344	0.00666907
Lig4	0.395344	5.08647	12.5728	0.000391411	0.00666907
Itgb4	1.28061	1.49206	12.5716	0.000391645	0.00666907
LOC108348083	7.88041	1.48168	12.5658	0.000392875	0.00668427
Pcbp4	-0.598973	5.29919	12.554	0.00039537	0.00672095
Shmt1	-0.408545	4.42151	12.5517	0.00039584	0.00672318
Nexn	0.494972	6.10015	12.5487	0.00039648	0.00672827
Glrx5	0.272506	6.79313	12.5466	0.00039693	0.00673015
Tsc22d1	-0.262272	10.9831	12.5401	0.000398313	0.00674784
Klf10	0.392025	4.8978	12.5343	0.000399557	0.00676312
Elp1	-0.314678	7.05087	12.5194	0.000402739	0.00681117
Slc4a4	0.438357	4.30088	12.5126	0.000404224	0.00683045
Hadh	0.349374	5.69054	12.5056	0.000405726	0.00684836
Eif3g	-0.338708	7.32752	12.5045	0.000405975	0.00684836
Mapk8ip1	0.393611	5.50141	12.4977	0.000407454	0.00686388
Hsd11b1	0.339426	7.35333	12.4971	0.000407587	0.00686388
Polr3d	-0.296808	5.84498	12.4919	0.000408727	0.00687723
LOC108348175	0.280591	7.20169	12.4879	0.000409592	0.00688594
Sp3	0.428865	6.98917	12.4653	0.000414572	0.00696375
LOC680254	0.564711	3.9019	12.4596	0.00041584	0.00697556
Ppp1r8	-0.362322	5.39318	12.4585	0.000416089	0.00697556
Pak1ip1	-0.410547	5.14809	12.4574	0.000416331	0.00697556
Phyh	0.322649	7.22608	12.4558	0.000416704	0.00697591
Rev1	0.366007	6.05994	12.4494	0.000418121	0.00699373
Pgap2	0.558487	3.00444	12.445	0.000419119	0.00700452
Edem2	-0.451593	4.4028	12.4427	0.00041963	0.00700474
Mpp6	-0.382745	5.43603	12.4417	0.000419861	0.00700474
LOC680121	-0.264955	11.2873	12.4398	0.000420277	0.00700474
Aig1	-0.377364	4.76736	12.4386	0.000420546	0.00700474
Fbln5	0.550911	4.22347	12.4307	0.000422336	0.00702865
Adgrl4	2.21589	-0.213777	12.4204	0.000424661	0.00706142
Rcc1l	-0.465011	4.75651	12.4142	0.000426088	0.0070792
Esm1	0.650014	3.19826	12.4089	0.000427297	0.00709334
Dph5	-0.431221	4.20298	12.3766	0.000434745	0.00721095
Bin1	-0.466977	4.28145	12.3673	0.000436914	0.00724086
Klhl38	0.632056	2.62038	12.3611	0.000438376	0.00725902
Id2	-0.375692	5.34961	12.3548	0.000439857	0.00727747
Mt-co3	0.994726	12.5369	12.3518	0.000440572	0.00728322
Ngdn	-0.345528	5.79517	12.3352	0.000444494	0.00733803
LOC103690173	-0.461463	4.75051	12.3346	0.000444628	0.00733803
Tlr4	0.542891	4.37162	12.3318	0.000445296	0.00734293
Rfxapl1	7.52928	1.34026	12.3299	0.00044575	0.00734432
Rsph6a	-4.08151	-0.952837	12.3212	0.00044784	0.00736766
Lmod3	0.72057	2.72845	12.3209	0.00044791	0.00736766
Prom1	0.904108	2.14305	12.3093	0.000450707	0.00740752
Clcn4	1.06422	1.23739	12.304	0.000451979	0.00742226
Ssr2	-0.251959	7.5712	12.2775	0.000458447	0.00751824
LOC103689961	-0.494288	4.34944	12.277	0.000458582	0.00751824
Myl3	-0.473806	10.855	12.2728	0.0004596	0.00752736
Bet1	-0.364187	5.56592	12.2716	0.000459898	0.00752736
Atp6ap1	0.254427	8.30601	12.2685	0.000460659	0.00753361
Slc6a17	0.330748	5.82412	12.2651	0.000461499	0.00754111
Ltk	1.10524	1.41521	12.2604	0.000462667	0.00755397
Tlr2	-0.417702	5.50208	12.2548	0.000464064	0.00755718
Mmp14	0.297125	7.72611	12.2544	0.000464158	0.00755718
Fam210b	0.710052	2.90373	12.2536	0.000464362	0.00755718
Krt18	-0.443921	4.98251	12.2516	0.00046487	0.00755718
Eef1a1	-0.265222	12.1352	12.2508	0.000465064	0.00755718
Dynlt3	0.475756	5.31337	12.2504	0.000465151	0.00755718
Btbd6	0.30371	5.89419	12.2325	0.000469632	0.00762373
Fut1	-2.49907	-0.433366	12.2302	0.00047021	0.00762687
Traf1	-0.796619	2.26709	12.2257	0.000471349	0.00763909
Tppp3	1.11937	1.7137	12.2122	0.000474781	0.00768842
Amot	0.495729	3.74164	12.2017	0.000477453	0.00772538
Them5	1.48257	0.771655	12.196	0.000478914	0.0077427
Prorp	-0.43073	4.45715	12.1878	0.00048103	0.00777057
Zc3hav1	-0.338584	5.90688	12.1825	0.000482407	0.00778647
Atp13a3	-0.348692	5.56701	12.1703	0.000485574	0.00783121
Mmut	0.380224	5.9624	12.1669	0.000486442	0.00783884
Cpsf4	-0.411246	5.06405	12.1599	0.000488274	0.00786197
Nol8	-0.488396	4.94307	12.1577	0.000488854	0.00786491
Pinlyp	1.133	1.1041	12.1507	0.000490706	0.00788831
RGD1563962	0.496108	4.22313	12.1465	0.000491796	0.00789942
Thbs2	0.286023	6.924	12.1264	0.000497142	0.00797883
RGD1309540	0.496293	4.01334	12.1199	0.000498877	0.0080002
Tmem268	-0.441663	4.33692	12.1146	0.000500273	0.00801609
Npm3	-0.510241	4.67518	12.1104	0.000501411	0.00802784
Acaca	-0.270732	7.40082	12.0988	0.000504546	0.00807151
Get1	0.305186	6.51181	12.0934	0.000505995	0.00808816
Svip	0.713697	2.25623	12.0772	0.000510411	0.00814672
Rad18	-0.575904	3.20165	12.0757	0.000510843	0.00814672
Tmem19	0.417325	4.94233	12.0755	0.000510891	0.00814672
Sec22b	-0.256202	7.03758	12.0676	0.000513053	0.00817462
Mt-nd3	0.90367	9.67425	12.0604	0.000515052	0.00819987
Zfp112	0.76909	2.05202	12.0482	0.000518418	0.00824683
Lix1l	0.336209	6.89468	12.0435	0.000519735	0.00826115
Smg5	-0.332204	7.15235	12.0389	0.000521025	0.00827503
AABR07029661.1	0.982389	1.42886	12.0373	0.000521455	0.00827522
Rps16	0.563747	8.71694	12.0306	0.000523356	0.00829875
Rrp15	-0.434618	4.35193	12.0238	0.000525266	0.00832238
Ccdc141	0.320748	8.29822	12.0068	0.000530081	0.00839196
Relb	-0.65025	4.05885	11.9756	0.000539003	0.00852481
Evpl	2.75998	-0.574406	11.9745	0.000539332	0.00852481
Tmem184b	0.328358	5.60181	11.9619	0.000542992	0.00857581
Slfn5	0.515139	5.32043	11.9548	0.000545071	0.0086018
Stk11ip	-0.428978	4.92581	11.9448	0.000548009	0.00864128
Rnase4	0.367936	5.98694	11.9101	0.000558317	0.00879683
Dag1	0.277137	9.06959	11.9074	0.00055911	0.00879873
Phyhd1	-0.470448	3.95064	11.9067	0.000559326	0.00879873
Psmc4	-0.311844	7.41678	11.8932	0.000563401	0.00885572
Cadm3	0.799558	2.56885	11.8917	0.000563842	0.00885572
Rab6b	0.534871	3.32761	11.883	0.000566479	0.00889009
Angpt2	1.02729	1.3703	11.8779	0.000568051	0.0089077
Hgh1	-0.379516	4.4373	11.8712	0.000570075	0.00893238
Adgrv1	1.04306	1.7768	11.8655	0.000571848	0.00895308
Gbp2	-0.505943	4.33631	11.8514	0.000576191	0.00901322
Fam78a	0.416867	4.97305	11.85	0.000576599	0.00901322
Aldh5a1	0.366245	4.51705	11.8463	0.00057777	0.00902441
Fbxo9	-0.344199	5.20783	11.8409	0.000579449	0.00904351
Fastkd2	-0.385795	5.33383	11.8381	0.000580295	0.00904958
Dok1	-0.611068	3.00599	11.8286	0.000583267	0.00908878
Sh3tc2	-0.407707	4.60749	11.8234	0.000584919	0.00910737
Ccdc134	-0.581722	3.42438	11.8183	0.000586519	0.00911878
Edn1	0.633627	2.95779	11.8181	0.000586572	0.00911878
Agbl4	4.02766	-0.98264	11.811	0.000588819	0.00914654
Sema5a	0.47186	6.10639	11.8062	0.000590326	0.00916276
Alpk2	0.275188	7.087	11.7956	0.000593723	0.00920239
Ppp1r3a	0.424276	6.40705	11.7953	0.000593807	0.00920239
Rhou	-0.758597	2.17221	11.778	0.000599354	0.00927657
Clec2d2	1.28789	1.15927	11.7774	0.00059953	0.00927657
Fam8a1	0.497159	4.60043	11.768	0.000602591	0.00931665
Gpkow	-0.294614	5.9334	11.7627	0.000604296	0.00933573
LOC102554913	3.97044	-0.998085	11.7602	0.00060511	0.00934103
Stk39	0.315371	5.66748	11.7585	0.000605676	0.0093425
Gemin5	-0.33799	5.27136	11.7568	0.000606214	0.00934352
Aoah	-2.27488	-0.335605	11.7535	0.000607292	0.00935287
Zfp292	0.432177	5.70131	11.7403	0.000611627	0.00941231
Ggct	-0.659278	2.84843	11.7378	0.000612418	0.00941717
Srpra	-0.246174	7.59558	11.7323	0.000614253	0.00943313
Dusp8	-0.56463	3.38404	11.7318	0.000614407	0.00943313
Arl6ip4	-0.471891	5.34086	11.7297	0.000615117	0.00943672
Ppp1r2	0.324555	8.58808	11.7107	0.000621403	0.00952577
Fbxl22	0.360962	6.54115	11.708	0.000622314	0.00953237
Prox1	0.409371	5.43157	11.7013	0.00062456	0.00955938
Cox5b	0.481223	8.2959	11.6904	0.000628227	0.00960809
Eif2b4	-0.361733	5.68382	11.6853	0.000629962	0.00962719
Clec4d	-0.672737	3.10426	11.6742	0.000633726	0.00967726
Pcolce	0.349158	7.86387	11.6651	0.000636823	0.00971707
Cyyr1	2.20366	-0.214148	11.6476	0.000642868	0.00980091
AABR07062583.1	-0.364552	5.24518	11.6463	0.000643307	0.00980091
Wdr3	-0.279413	6.1851	11.6372	0.000646474	0.00983608
Hbp1	-0.288884	7.41336	11.6368	0.000646608	0.00983608
Tm2d3	-0.508824	4.06492	11.6351	0.000647196	0.00983748
Cad	-0.474744	5.83073	11.6315	0.000648449	0.00984897
LOC108348052	5.70724	-0.200164	11.6224	0.000651617	0.00988951
Bcap31	0.334851	7.33313	11.6142	0.000654492	0.00992554
Tbl1x	0.313599	6.92703	11.5975	0.000660414	0.0100077
Skida1	0.83119	2.19283	11.5934	0.000661859	0.0100219
Meis1	0.388471	4.79887	11.5908	0.000662776	0.0100282
Dpp4	0.778894	2.41103	11.5819	0.000665967	0.0100687
Ptges	-1.39104	1.01063	11.5743	0.000668707	0.0101025
Serpina9	1.83929	0.0965171	11.5701	0.00067019	0.0101172
Sncg	0.676885	2.5176	11.565	0.000672062	0.0101377
Nhp2	-0.489446	4.46008	11.5517	0.000676883	0.0102027
Ncam1	0.362245	7.28825	11.5413	0.000680678	0.0102521
Mad2l1bp	-0.485912	3.63924	11.5399	0.0006812	0.0102521
Ddx17	0.228693	7.86047	11.5377	0.000681985	0.0102562
Hmgcl	-0.504733	4.99018	11.5349	0.000683033	0.0102584
Naa38	0.348228	5.2686	11.5345	0.00068317	0.0102584
Ppa1	-0.255744	8.34504	11.5288	0.000685263	0.0102821
Mib2	-0.715271	5.45162	11.516	0.000689999	0.0103453
LOC100912534	5.52041	-0.268394	11.514	0.000690723	0.0103483
LOC103689943	1.12572	2.00232	11.5102	0.000692137	0.0103617
Fkbp7	0.548765	3.705	11.4824	0.000702595	0.0105103
Prdm16	-0.567478	3.36822	11.468	0.000708031	0.0105836
Inpp5f	0.442783	4.69562	11.4662	0.00070873	0.0105861
MGC116197	0.903123	2.10196	11.4546	0.00071319	0.0106447
Gnai2	0.278332	8.00451	11.4488	0.00071542	0.0106638
Eif4e3	0.544474	3.15343	11.4484	0.000715545	0.0106638
Hax1	-0.337892	6.13558	11.4383	0.000719443	0.0107138
Eif3c	-0.231747	9.13981	11.4337	0.000721253	0.0107327
Ramp2	0.925543	1.77218	11.419	0.00072698	0.0108077
Zfp706	0.367707	6.15746	11.4179	0.000727383	0.0108077
Scarb2	0.280987	7.2268	11.4117	0.000729812	0.0108357
LOC100912571	-1.01837	5.82047	11.396	0.000736023	0.0109191
Psmg3	-0.394529	5.37451	11.3947	0.000736532	0.0109191
Trak1	-0.421391	7.49678	11.3868	0.00073968	0.0109575
Umps	-0.327085	6.00832	11.3809	0.000742026	0.01098
Rpa1	0.287857	6.42543	11.3802	0.000742301	0.01098
Taf1d	-0.433645	6.03808	11.372	0.000745602	0.0110206
Trim55	0.237497	8.40863	11.3626	0.000749393	0.0110683
Glb1l2	0.611138	2.94435	11.3531	0.000753239	0.0111169
Jag1	0.396735	5.22591	11.3468	0.000755796	0.0111463
Phyhip	-5.52871	-0.274123	11.3421	0.000757677	0.0111657
Sh3kbp1	0.32713	7.97233	11.3257	0.000764433	0.0112569
Setd4	-0.411434	4.42148	11.3203	0.000766625	0.0112808
Rbms1	0.317977	5.35298	11.3159	0.000768447	0.0112992
Prss23	0.375261	7.41211	11.312	0.000770063	0.0113146
Eif2s1	-0.293361	7.46263	11.3087	0.000771466	0.0113214
Gtf2f2	-0.372184	5.07874	11.3073	0.000772032	0.0113214
Alox5	1.4648	0.814467	11.3068	0.000772239	0.0113214
Tnfrsf14	-3.92638	-1.00256	11.3031	0.000773763	0.0113354
LOC100911917	-0.72305	4.04208	11.2964	0.00077656	0.0113679
Taf9b	0.529843	3.80872	11.2895	0.000779449	0.0114018
Nol3	-0.415744	4.95734	11.2834	0.000782028	0.0114311
Tmem43	0.247233	7.32892	11.2813	0.000782905	0.0114355
Wbp11l1	6.82687	0.758184	11.2668	0.000789063	0.011517
Epha7	0.550307	2.97971	11.2607	0.000791637	0.011546
Alyref	-0.312084	6.03799	11.2545	0.000794286	0.0115761
Tmem70	0.49662	4.06695	11.242	0.000799683	0.0116462
Agtr1a	-0.729269	2.82916	11.2357	0.000802397	0.0116772
Tm4sf1	0.490195	4.377	11.2341	0.000803078	0.0116785
Mrc1	0.801004	3.05184	11.2238	0.000807554	0.0117327
Kmt5c	-0.697349	2.61915	11.2228	0.000807991	0.0117327
Ipo4	-0.344876	6.39532	11.2162	0.000810879	0.011763
Ocrl	0.43856	4.02177	11.2153	0.000811263	0.011763
Nsdhl	0.413524	6.31852	11.2134	0.000812108	0.0117667
Rps9	-0.360438	9.32679	11.2052	0.000815685	0.0118099
Fnip2	-0.345319	6.13366	11.203	0.000816651	0.0118152
Asph	0.349418	5.60692	11.2014	0.000817377	0.0118171
Maged2	0.285679	6.60286	11.1933	0.000820916	0.0118596
Cbx6	0.44872	5.90685	11.1898	0.000822469	0.0118734
Sgce	0.424542	4.8945	11.1812	0.000826309	0.0119201
Esyt1	-0.349576	6.18231	11.1714	0.000830697	0.0119747
Tsc22d3	0.354787	5.9711	11.1668	0.000832755	0.0119837
Spry1	0.386618	5.27978	11.1667	0.000832769	0.0119837
Pno1	-0.278765	5.79305	11.1659	0.000833136	0.0119837
Nbeal1	0.381852	6.04981	11.1605	0.000835553	0.0120098
Arhgap21	0.259142	7.84726	11.1561	0.000837556	0.0120299
Kcne4	-0.795135	2.48283	11.1489	0.000840836	0.0120682
Mad2l2	-0.530176	4.10845	11.1338	0.000847675	0.0121576
Scly	-0.446959	3.67978	11.1308	0.000849058	0.0121686
Rtn3	0.31776	7.33439	11.1255	0.000851471	0.0121944
Slc2a1	-0.330924	7.03165	11.1213	0.000853405	0.0122132
Txnip	0.248244	6.88772	11.1193	0.000854357	0.0122156
Pgap1	0.649735	3.45109	11.1183	0.000854804	0.0122156
Tp53inp1	0.335393	6.6461	11.113	0.00085724	0.0122416
Srebf1	-0.503429	5.83675	11.1013	0.000862695	0.0123106
Serpinb3a	-2.26648	-0.337023	11.0981	0.000864183	0.012323
Kctd7	-0.724185	2.73776	11.093	0.000866521	0.0123475
Dusp19	0.750272	2.21687	11.0864	0.000869624	0.0123828
Ppl	0.58011	3.10015	11.0847	0.000870411	0.0123851
Sf3b3	-0.244877	7.77849	11.0797	0.000872778	0.0124099
Mcee	0.431583	3.84111	11.0736	0.000875658	0.0124419
Tmeff2	1.59471	0.328559	11.0706	0.000877055	0.0124528
Ascc2	-0.380135	4.55658	11.067	0.000878766	0.0124682
Emilin2	0.517207	3.58121	11.0592	0.000882485	0.012512
Lancl2	-0.341142	5.12359	11.0476	0.000888031	0.0125816
Hebp2	0.418944	4.22083	11.0326	0.000895251	0.0126748
Myl12b	0.492984	5.68372	11.0279	0.000897516	0.0126978
Il17rd	1.07712	0.962046	11.0194	0.000901621	0.0127468
RGD1561551	1.01705	1.84633	11.0123	0.000905089	0.0127867
S1pr2	0.258641	6.25368	10.99	0.000916038	0.0129303
Fam217b	0.450612	4.0321	10.989	0.000916553	0.0129303
LOC100912498	-6.77272	0.695459	10.9812	0.000920423	0.0129756
Shroom4	0.516089	3.31143	10.9789	0.000921554	0.0129823
Fasn	-0.464481	8.85128	10.9664	0.000927775	0.0130607
Ces2a	2.16115	-0.406606	10.9633	0.000929342	0.0130734
Wsb1	-0.343493	6.36198	10.9616	0.000930207	0.0130763
Hectd3	-0.499127	4.44576	10.9551	0.000933455	0.0131127
Dok6	1.91586	0.04582	10.9442	0.000938986	0.0131811
Adrb2	0.887892	1.72733	10.9176	0.000952543	0.0133526
Pxdn	0.322573	5.91448	10.9176	0.000952551	0.0133526
Cln6	0.388342	4.14227	10.8918	0.000965898	0.0135301
Tmpo	0.27248	6.22404	10.8737	0.000975371	0.0136531
C1r	0.286883	8.29735	10.8643	0.000980353	0.0137132
LOC103690007	-0.395678	4.03021	10.8462	0.000990011	0.0138385
Procr	0.612749	2.71639	10.8374	0.000994717	0.0138945
Wrap73	-0.655666	3.21455	10.8346	0.000996193	0.0139053
Ttc39b	-0.479981	4.50072	10.8095	0.00100982	0.0140856
Plekha4	-0.760595	2.43464	10.8006	0.00101468	0.01414
Ppfibp2	0.38349	5.13208	10.7985	0.0010158	0.01414
Alkbh3	-0.281108	6.02402	10.7976	0.00101631	0.01414
Tifa	-0.503914	3.61124	10.7962	0.00101709	0.01414
Rassf3	-0.264222	5.91872	10.7958	0.00101729	0.01414
AABR07026654.1	-0.435756	7.13078	10.7872	0.00102207	0.0141965
LOC102554034	-5.18572	-0.474115	10.7856	0.00102293	0.0141985
LOC691083	0.987795	1.16399	10.7632	0.0010354	0.0143615
Dhrs7c	-0.804022	2.61688	10.7604	0.00103695	0.014373
Vps25	0.308578	5.27943	10.757	0.00103884	0.0143892
Scn3b	-0.597825	3.51665	10.7537	0.00104071	0.0144049
Msln	0.433931	4.78984	10.7499	0.00104283	0.0144243
Wdfy4	0.576848	3.4632	10.7438	0.0010463	0.0144621
Dhrs3	0.707608	2.18025	10.7394	0.00104879	0.0144864
Mrfap1	0.218688	8.11233	10.731	0.00105355	0.0145421
Eef1g	-0.253156	10.5992	10.7213	0.00105909	0.0146084
Gsta5	0.599921	3.4632	10.7128	0.00106399	0.0146657
Oas1a	-1.95329	-0.173908	10.6993	0.00107173	0.0147622
Fam110c	-0.902035	1.63076	10.6942	0.00107475	0.0147935
Kat14	-0.359897	4.82352	10.684	0.00108064	0.0148643
Stmn1	-0.329481	5.81699	10.6799	0.00108307	0.0148846
Bcr	-0.498678	5.11528	10.6789	0.00108362	0.0148846
Gmds	-0.595748	2.85413	10.6776	0.00108441	0.0148851
Ppp2r2b	-0.7557	2.98498	10.6557	0.00109734	0.0150522
Suox	0.428357	4.53072	10.6491	0.00110123	0.0150782
Ccn1	-0.298717	7.35567	10.6473	0.00110229	0.0150782
Myh11	0.45089	4.79712	10.6459	0.00110313	0.0150782
Arntl	-0.329533	5.2331	10.6453	0.00110349	0.0150782
Rpl36al	0.296187	6.87772	10.6451	0.00110361	0.0150782
Rgs2	-0.300785	6.20731	10.6444	0.00110406	0.0150782
Rnf7	-0.291244	6.66633	10.6434	0.00110464	0.0150782
Pcnt	-0.431909	4.94457	10.6423	0.00110532	0.0150782
Cacnb2	0.321629	6.62883	10.6373	0.00110831	0.0151014
Ramp1	0.782658	2.32021	10.6369	0.00110855	0.0151014
Triobp	-0.488114	5.06365	10.6281	0.00111384	0.0151631
Dph2	-0.491295	3.91176	10.6209	0.00111817	0.0152115
Pycr1	-0.85559	2.16378	10.594	0.00113456	0.015424
Ppp2r1b	-0.42385	4.48608	10.5902	0.00113688	0.0154449
Bop1	-0.430033	5.90667	10.5852	0.00113996	0.0154762
Ssbp3	0.403653	4.98925	10.5706	0.00114899	0.015588
Ostf1	0.322133	5.69401	10.5631	0.0011537	0.0156412
Arfgap1	-0.348573	6.09331	10.5603	0.00115544	0.0156542
Crcp	-0.424351	4.26491	10.5547	0.00115891	0.0156904
Agap1	-0.342308	6.16471	10.5466	0.001164	0.0157486
Lif	-0.501409	3.80682	10.5271	0.00117639	0.0159054
Prkrip1	-0.302093	5.20393	10.5247	0.00117791	0.015915
Efr3a	0.318686	7.71112	10.5134	0.00118509	0.0159947
Rtcb	-0.26092	7.33814	10.5129	0.00118542	0.0159947
Nsmaf	0.303442	5.86398	10.5083	0.00118837	0.0160236
Smox	-0.796695	2.48622	10.5041	0.00119107	0.0160491
Pla2g5	0.284172	5.60683	10.4988	0.00119454	0.0160782
Pigt	0.328868	5.90036	10.4983	0.00119485	0.0160782
Gmnn	-0.54267	2.97981	10.4779	0.00120812	0.0162409
Cct4	-0.272629	8.9755	10.4771	0.00120865	0.0162409
Ung	-0.428278	4.21178	10.4759	0.00120941	0.0162409
Perp	0.340219	6.66874	10.4649	0.00121667	0.0163275
Cdk5	0.412309	4.85929	10.4601	0.00121983	0.0163587
Exoc4	0.461749	5.64607	10.4513	0.00122562	0.0164253
Trib2	0.346847	6.12618	10.4404	0.00123289	0.0165116
Cntrl	0.487407	3.59516	10.4384	0.00123425	0.0165186
Nrp1	0.265763	7.68333	10.4357	0.00123602	0.0165311
Fars2	-0.339486	5.0691	10.4337	0.00123735	0.0165378
Mfap4	3.34741	3.34117	10.4322	0.00123839	0.0165405
Dpy19l1	0.270454	7.07314	10.4259	0.0012426	0.0165855
LOC691170	0.5162	4.06084	10.4218	0.00124539	0.0166012
Plaur	-0.567087	3.08903	10.4217	0.00124545	0.0166012
Kbtbd8	-0.445391	3.85391	10.4183	0.00124771	0.0166202
Rnf144a	0.504398	3.19331	10.4035	0.0012578	0.0167433
Gns	0.277389	8.09566	10.3999	0.00126023	0.0167568
Ube2g2	-0.454905	5.56249	10.3986	0.0012611	0.0167568
Zfp142	-0.292078	5.7628	10.3983	0.00126135	0.0167568
Tnfsf12	0.607663	2.54484	10.3735	0.00127838	0.0169717
C3	-0.582901	5.57981	10.3703	0.00128059	0.0169897
Camp	-1.1913	1.04503	10.3658	0.00128372	0.01701
Lims1	0.342435	5.83501	10.3656	0.00128384	0.01701
Ddx54	-0.423818	5.96052	10.354	0.00129197	0.0171063
Serinc3	0.316193	7.78864	10.3513	0.00129383	0.0171195
Schip1	0.269419	6.45938	10.345	0.00129828	0.0171669
Pvalb	-0.818422	2.68078	10.3398	0.0013019	0.0171997
Laptm5	0.4934	3.73546	10.339	0.00130249	0.0171997
Acadsb	0.421734	4.48902	10.3282	0.00131011	0.0172887
Cr1l	0.274737	6.66161	10.3106	0.00132269	0.0174431
Rnf152	0.8394	2.24638	10.3013	0.00132936	0.0175195
Fam71a	-3.77558	-1.0527	10.298	0.00133173	0.0175391
Enoph1	-0.440907	4.36116	10.2866	0.00133997	0.0176358
Adam15	0.473807	4.71772	10.2823	0.00134313	0.0176657
Bnc1	0.592806	3.21969	10.2787	0.00134576	0.0176838
H3f3c	0.477437	8.48218	10.278	0.00134629	0.0176838
LOC103690164	0.687855	2.99614	10.2597	0.00135966	0.0178476
Tenm4	-0.905631	2.09695	10.2477	0.00136853	0.0179459
Ch25h	-1.28061	0.58233	10.2471	0.00136896	0.0179459
Dennd2b	0.311398	5.74627	10.2458	0.00137	0.0179476
Arhgap8	-0.595444	2.51177	10.2437	0.00137149	0.0179553
Adrm1	-0.419854	5.78799	10.2412	0.0013734	0.0179685
Mast4	4.91539	-0.667322	10.2315	0.00138062	0.0180509
LOC497796	3.77899	-1.05347	10.2281	0.00138319	0.0180727
Ostm1	0.432987	4.38373	10.2262	0.00138456	0.0180739
Srsf7	-0.304312	5.9061	10.2255	0.00138511	0.0180739
Afap1l2	0.579614	2.7259	10.2129	0.00139462	0.018186
Slc25a40	0.554568	2.8232	10.2056	0.00140016	0.0182455
Veph1	0.533963	3.50537	10.2044	0.00140102	0.0182455
Snx11	-0.370998	4.79205	10.2022	0.0014027	0.0182467
Tmed8	-0.67593	2.38285	10.1997	0.00140463	0.0182467
Elac2	-0.327415	5.36105	10.1997	0.00140466	0.0182467
LOC100911516	0.271845	7.26346	10.1995	0.0014048	0.0182467
Hspa12a	0.493451	3.13065	10.1955	0.00140783	0.0182741
Naa60	0.277483	5.48641	10.1926	0.00141002	0.0182906
Cpe	0.221157	8.81786	10.1767	0.00142224	0.018437
Loxl1	0.577971	4.63506	10.1682	0.00142887	0.0185109
Rasl12	-0.633683	3.46927	10.1627	0.00143313	0.018554
Arfgap2	-0.263636	7.30421	10.1566	0.00143789	0.0186034
Orai3	0.562803	2.95908	10.1498	0.00144317	0.0186571
Mrpl37	0.267869	6.29477	10.1488	0.00144392	0.0186571
Irs2	-0.320828	6.57275	10.146	0.00144614	0.0186736
Senp7	0.414532	4.83702	10.1445	0.00144731	0.0186765
Etl4	0.478549	4.13646	10.1189	0.00146757	0.0189256
Prex2	0.874879	1.70496	10.1073	0.00147686	0.0190307
Adamts2	0.39277	5.31303	10.1063	0.00147764	0.0190307
Coa7	-0.36341	4.44431	10.1001	0.00148262	0.019074
Golim4	0.459869	4.66672	10.0982	0.00148415	0.019074
Trim2	0.419656	5.57279	10.0974	0.00148476	0.019074
Sgcb	0.368052	7.32771	10.0973	0.00148485	0.019074
St3gal5	0.314006	6.1016	10.0885	0.00149194	0.0191526
Mrm1	-0.622166	3.27137	10.0849	0.00149489	0.0191782
LOC690045	2.9885	-0.810988	10.0794	0.00149938	0.0192234
Abhd14b	0.387803	4.277	10.0701	0.00150698	0.0193082
Optn	-0.242649	7.48213	10.0597	0.00151547	0.0194044
Hpx	-1.05042	1.57577	10.051	0.00152262	0.0194835
H6pd	-0.497182	3.87711	10.0433	0.00152901	0.0195526
Rbms3	0.4543	3.97762	10.0378	0.00153362	0.0195989
Plek	-0.824753	3.21808	10.0363	0.00153488	0.0196024
Slc27a4	-0.451614	5.69963	10.0333	0.00153732	0.0196209
Dxo	-0.533765	3.50291	10.0132	0.00155425	0.019815
Cox5a	0.27306	9.55374	10.0128	0.00155453	0.019815
RGD1309779	0.627624	2.88324	10.009	0.00155778	0.0198323
Dscc1	-0.9899	1.00964	10.0089	0.00155789	0.0198323
Myh10	-0.293078	7.68002	10.006	0.0015603	0.0198502
Ryr3	-0.450709	4.46872	9.99839	0.00156677	0.0199198
Apba1	0.408317	4.74764	9.99315	0.00157124	0.0199638
Slc35d1	0.468171	3.65679	9.99071	0.00157332	0.0199775
Cchcr1	-0.835835	3.44682	9.98388	0.00157916	0.0200322
Ppib	-0.262975	8.32567	9.98331	0.00157965	0.0200322
Kazn	-0.714399	3.35804	9.97935	0.00158306	0.0200625
Ctps1	-0.255444	7.825	9.97104	0.00159021	0.0201403
Zc2hc1a	0.558649	4.74457	9.95648	0.00160285	0.0202874
Gclm	-0.376197	5.6482	9.94808	0.00161018	0.0203671
Ppp1r3c	0.267025	8.69201	9.94688	0.00161122	0.0203674
Ddx50	-0.266444	6.2848	9.93365	0.00162284	0.0204929
Nap1l5	0.545268	3.68998	9.93322	0.00162322	0.0204929
Fndc1	0.847946	2.22831	9.93134	0.00162488	0.0205008
Bdh2	0.429486	3.61498	9.92528	0.00163024	0.0205554
Lamb1	0.258152	9.05076	9.90795	0.00164566	0.0207366
Dcakd	0.295599	5.8468	9.90543	0.00164792	0.0207431
Cox20	0.342586	6.29995	9.90504	0.00164827	0.0207431
Zc3h12b	2.18941	-0.39957	9.90031	0.00165251	0.0207832
Hbb	0.955119	1.42243	9.89763	0.00165492	0.0207928
Camsap1	-0.264816	6.11113	9.89713	0.00165537	0.0207928
Blm	-0.496013	3.05251	9.8752	0.00167522	0.0210288
Il6st	-0.247056	8.54525	9.87187	0.00167825	0.0210408
Pla2g7	0.279554	5.64024	9.87182	0.00167829	0.0210408
Snx32	0.918237	1.57183	9.86788	0.0016819	0.0210726
Acadl	0.280099	6.34021	9.86615	0.00168347	0.0210791
LOC690000	0.350954	4.77825	9.85745	0.00169145	0.0211656
Actr1b	-0.275657	7.37133	9.8457	0.00170229	0.0212877
Mt-co1	0.700879	14.8924	9.84314	0.00170467	0.021304
Prdx6	-0.263752	8.88487	9.83643	0.0017109	0.0213684
Kcng4	0.48145	6.02716	9.83284	0.00171423	0.0213966
Med21	-0.384685	5.17891	9.82712	0.00171958	0.0214446
Maco1	-0.262144	6.12369	9.8264	0.00172024	0.0214446
Gins2	0.316756	6.22312	9.82237	0.00172402	0.0214714
LOC100910526	2.18488	-0.402693	9.82179	0.00172456	0.0214714
Uba7	-1.17938	0.630315	9.81731	0.00172877	0.0215103
Tnnc1	-0.321648	11.6236	9.80553	0.00173988	0.021635
Prkd1	-0.554308	2.80073	9.80011	0.00174502	0.0216853
Eef2k	0.290909	5.79244	9.78637	0.0017581	0.0218307
Mapkapk3	-0.297725	5.90548	9.78551	0.00175892	0.0218307
Rpl4	-0.242805	10.5838	9.77767	0.00176644	0.0219103
Tmem250	0.270669	6.02302	9.77624	0.00176782	0.0219136
Tbx18	0.374898	4.54304	9.76411	0.00177952	0.0220343
Zfp846	0.546677	3.03288	9.76384	0.00177977	0.0220343
Ntmt1	-0.569411	5.61405	9.76135	0.00178219	0.0220504
Mapk14	0.235768	6.75464	9.75864	0.00178482	0.0220691
Eif2s2	-0.301215	7.79503	9.75568	0.00178769	0.0220909
Zfat	-0.323807	4.74171	9.75438	0.00178896	0.0220928
Swsap1	-0.367402	4.20357	9.74639	0.00179675	0.022166
Reep3	0.342602	7.06339	9.74503	0.00179808	0.022166
Gsap	-0.444643	4.15225	9.74487	0.00179824	0.022166
Utp15	-0.363815	5.42863	9.73525	0.00180767	0.0222684
Sh3bgr	-0.265677	8.7453	9.72487	0.00181791	0.0223807
Hm13	-0.262541	6.63801	9.72187	0.00182088	0.0224033
Usp1	-0.328127	5.7451	9.72004	0.00182269	0.0224117
Ssbp2	0.413078	5.1164	9.71661	0.0018261	0.0224396
Cdc14b	0.434344	4.31415	9.71512	0.00182758	0.0224439
Srsf1	-0.267975	7.89525	9.7103	0.00183238	0.0224889
LOC306766	0.264447	5.88019	9.70917	0.00183351	0.0224889
Dck	0.669698	2.81785	9.70358	0.0018391	0.0225435
Arnt	0.274872	5.64335	9.69868	0.001844	0.0225876
Zkscan5	-0.284498	6.20716	9.69771	0.00184498	0.0225876
Neto2	-0.756655	2.02424	9.68314	0.00185967	0.0227534
Frmpd1	0.908941	1.54896	9.66433	0.0018788	0.0229733
Rab3ip	-0.297915	5.21592	9.66154	0.00188165	0.022994
Taf6	0.269912	5.3917	9.65434	0.00188905	0.0230676
Gabarap	0.301932	8.58334	9.65341	0.00189	0.0230676
Ercc2	-0.511528	3.977	9.65136	0.00189212	0.0230792
Urm1	-0.414602	4.82981	9.63482	0.00190923	0.0232701
Lmod2	-0.302824	7.34057	9.63396	0.00191012	0.0232701
Zbtb21	-0.357668	5.16396	9.63075	0.00191347	0.0232876
Bcap29	0.441711	4.65417	9.63033	0.00191391	0.0232876
Dnajc2	-0.365185	4.81818	9.62324	0.0019213	0.0233556
Itgb6	1.2927	0.443517	9.62208	0.00192252	0.0233556
Arpc5l	-0.284258	6.74176	9.62159	0.00192303	0.0233556
Psmd4	-0.332499	7.14719	9.61687	0.00192798	0.0234014
Macf1	0.356077	10.2742	9.61571	0.0019292	0.0234019
Uqcrb	0.366171	7.33551	9.61019	0.00193501	0.0234579
Pusl1	-0.495423	3.63059	9.59757	0.00194836	0.0236054
Pias1	0.412785	4.6199	9.59444	0.00195167	0.0236311
LOC100910934	-4.70946	-0.713586	9.59282	0.0019534	0.0236375
Ptn	0.61831	4.81228	9.58904	0.00195742	0.0236718
S100a13	0.418186	4.32547	9.58533	0.00196138	0.0237052
Letm1	-0.339979	6.41515	9.58364	0.00196319	0.0237126
Zdhhc2	0.328203	6.85334	9.57963	0.00196749	0.02375
LOC103690317	-0.28275	6.67032	9.5771	0.00197019	0.0237682
Retsat	0.268251	6.30627	9.57088	0.00197688	0.0238344
Vps13a	0.43021	6.01276	9.5671	0.00198095	0.0238553
Tmem11	-0.254061	5.83226	9.56704	0.00198102	0.0238553
Lgalsl	0.298956	6.34849	9.55584	0.00199314	0.0239866
Snip1	-6.23635	0.212054	9.53775	0.00201289	0.0242096
Efna3	3.20904	-0.72902	9.52708	0.00202462	0.024336
Ivns1abp	-0.243487	8.12273	9.52308	0.00202904	0.0243743
Rnf144b	0.35653	4.94851	9.52133	0.00203098	0.0243828
Tango2	0.414206	4.49991	9.51352	0.00203963	0.0244719
Hic1	1.90861	-0.30758	9.51239	0.00204089	0.0244722
Gadd45b	-0.547129	3.56442	9.50525	0.00204885	0.0245471
Samm50	0.247504	7.11971	9.50427	0.00204994	0.0245471
Smad3	-0.298797	6.3339	9.50345	0.00205085	0.0245471
Cish	-0.561657	3.80299	9.49457	0.00206081	0.0246377
Tmem216	0.527807	3.00003	9.49448	0.00206091	0.0246377
St3gal4	0.250856	6.38595	9.48716	0.00206915	0.0247213
Cap2	0.273604	7.47397	9.48462	0.00207201	0.0247405
Rps6kc1	-0.287196	5.61914	9.48209	0.00207488	0.0247599
Timm8b	0.304742	7.3985	9.47953	0.00207777	0.0247795
Klhl40	0.571527	3.92721	9.47619	0.00208156	0.0248067
Etv5	-0.422052	4.80622	9.47531	0.00208256	0.0248067
Scd2	-0.253636	11.2999	9.47055	0.00208797	0.0248547
Ehbp1l1	-0.416583	7.69505	9.46956	0.00208909	0.0248547
Piga	-0.451171	3.48863	9.4639	0.00209555	0.0249165
Zfp426	0.521787	3.87492	9.45923	0.0021009	0.0249582
Naxd	-0.470857	3.62681	9.45864	0.00210157	0.0249582
Fem1b	-0.262728	7.03111	9.45275	0.00210833	0.0250226
Zkscan4	0.775543	2.29211	9.4516	0.00210965	0.0250226
Tsga10	0.662914	2.4336	9.45062	0.00211078	0.0250226
LOC500350	1.09859	1.97649	9.44066	0.00212227	0.0251437
Rhbdd1	-0.294762	5.57207	9.42969	0.002135	0.0252795
RGD1359290	0.853045	2.12498	9.42634	0.00213891	0.0253107
Nup93	-0.27135	6.01189	9.42268	0.00214319	0.0253461
Micos13	0.274314	7.58699	9.41783	0.00214886	0.025398
Pcare	0.321413	5.50061	9.41619	0.00215078	0.0254054
Fignl1	0.54869	3.58597	9.41511	0.00215205	0.0254054
Serpini1	0.781144	1.9735	9.41304	0.00215447	0.0254134
Kif20a	-0.373501	4.33374	9.41235	0.00215528	0.0254134
Sfrp2	0.351506	6.70305	9.4038	0.00216537	0.0255171
Fzd8	0.405192	4.33061	9.40109	0.00216857	0.0255396
Spout1	-0.496942	3.99001	9.38046	0.00219311	0.0258133
Ifrd2	-0.508697	4.80264	9.37792	0.00219615	0.0258337
Rars1	-0.256072	7.26246	9.36754	0.00220862	0.0259651
LOC100909474	5.99861	0.137516	9.36458	0.00221219	0.0259916
Pcdh7	0.297004	6.7365	9.35834	0.00221973	0.0260647
Rgcc	-0.846295	1.68496	9.34352	0.00223775	0.0262576
Rab5b	0.274327	7.23281	9.34266	0.0022388	0.0262576
Rpl18	-0.400419	8.85464	9.32771	0.00225714	0.026457
Mmp19	0.391712	4.25364	9.3259	0.00225938	0.0264676
Cpa6	1.34559	0.533574	9.3124	0.00227608	0.0266473
Gpank1	-0.410779	4.26204	9.31133	0.00227741	0.0266473
Pprc1	-0.374334	5.55116	9.30866	0.00228074	0.0266705
Zfp708	0.800059	1.85536	9.30345	0.00228723	0.0267306
Rpn1	-0.220339	8.8778	9.29698	0.00229532	0.0268094
Suv39h1l1	-0.449577	3.70552	9.2955	0.00229717	0.0268152
Trim7	0.497948	3.11658	9.28967	0.00230449	0.0268848
Naalad2	1.59103	-0.0268766	9.28802	0.00230657	0.0268932
Sri	0.274319	5.50809	9.28409	0.00231153	0.0269352
Tarbp2	-0.432455	4.26666	9.27922	0.00231768	0.026991
Eif4a1	-0.24487	9.49567	9.26855	0.00233122	0.0271328
Crip2	0.318177	9.06727	9.25824	0.00234438	0.0272693
Slc16a14	-1.27092	0.514057	9.25721	0.0023457	0.0272693
Mx1	-0.996067	1.45765	9.24414	0.0023625	0.0274375
Orc2	-0.305858	5.46622	9.2438	0.00236294	0.0274375
Map2k1	-0.241817	6.91754	9.24035	0.0023674	0.0274732
LOC100909485	4.22134	-0.91121	9.23588	0.00237318	0.0275241
LOC100910207	6.06435	0.0820454	9.23241	0.00237768	0.0275602
Tbcb	-4.15822	-0.903298	9.23037	0.00238034	0.0275749
LOC100910418	-6.09107	0.110134	9.22487	0.0023875	0.0276408
Col6a2	0.464556	7.14112	9.22386	0.00238882	0.0276408
Atp6v1f	0.26984	6.69651	9.22162	0.00239174	0.0276585
Sike1	0.323381	5.87401	9.21897	0.00239521	0.0276824
Selenok	-0.277595	5.93788	9.21576	0.0023994	0.0277148
Zfp764l1	-0.754373	2.71095	9.21452	0.00240103	0.0277174
Lrrc30	3.60998	-1.10546	9.2114	0.00240512	0.0277485
Ptgir	-0.722643	1.93883	9.20581	0.00241248	0.0278172
Ppp2r5d	0.350965	5.74799	9.20041	0.00241961	0.0278567
Magee1	0.889181	1.36609	9.20013	0.00241998	0.0278567
Coa5	0.271542	8.12289	9.20002	0.00242013	0.0278567
Mid1	0.352071	5.01989	9.19735	0.00242365	0.0278811
Ddx58	-0.504172	3.06544	9.18869	0.00243515	0.0279972
Acsl6	1.16947	1.41947	9.18442	0.00244084	0.0280463
Gsdme	0.604672	2.79415	9.17985	0.00244694	0.0281001
Ttll1	0.503914	3.06133	9.17481	0.00245369	0.0281613
Trim30c	0.382588	6.22825	9.17337	0.00245562	0.0281672
Cntnap1	0.534031	4.15501	9.17228	0.00245708	0.0281676
Asb4	0.440963	3.95542	9.16323	0.00246926	0.0282909
Rab30	-0.248141	6.86076	9.15646	0.00247842	0.0283794
Tmem120a	0.292886	6.51387	9.15531	0.00247998	0.0283809
Rps27	0.476164	8.85741	9.15329	0.00248271	0.0283836
Plpp6	0.392366	4.0463	9.15302	0.00248308	0.0283836
Akr1c15	-0.451947	4.24922	9.1419	0.00249822	0.0285401
Rpl27a	0.25257	9.49317	9.13371	0.00250942	0.0286516
Pcsk9	-1.14611	1.5945	9.12952	0.00251518	0.0287009
Vstm4	0.369052	4.51628	9.12682	0.00251889	0.0287096
Ccm2	-0.444849	4.9224	9.12587	0.0025202	0.0287096
Nynrin	0.488768	3.94507	9.1258	0.0025203	0.0287096
Camk2g	0.262524	5.79125	9.11853	0.00253033	0.0288074
Ctns	-0.392117	4.68514	9.0947	0.00256352	0.029154
Zfp746	-0.344564	4.63451	9.09456	0.00256371	0.029154
Ctu2	-0.473324	3.72178	9.09329	0.00256548	0.0291574
Srsf10	0.381868	4.84855	9.08745	0.0025737	0.029234
Ces2g	2.84869	-0.859238	9.0856	0.0025763	0.0292438
Rpl17	0.401886	8.18375	9.08474	0.00257751	0.0292438
Tcn2	0.290304	6.15369	9.08306	0.00257987	0.0292538
Plcl1	0.588345	2.73984	9.0759	0.00259	0.0293518
Krt80	-1.10078	0.782082	9.07247	0.00259486	0.0293901
Srpx	0.564704	3.74114	9.06608	0.00260395	0.0294763
Afdn	-0.261508	6.25603	9.06127	0.00261081	0.0295206
Fbxw7	0.301017	5.51883	9.06124	0.00261085	0.0295206
LOC100911932	0.685482	2.72783	9.05414	0.00262101	0.0296186
Cpne2	0.61918	2.84122	9.05064	0.00262603	0.0296585
Gstk1	0.442127	4.92222	9.04887	0.00262858	0.0296703
Dynll2	0.332874	6.25502	9.03806	0.00264417	0.0298293
Thbd	0.441914	3.29606	9.03457	0.00264922	0.0298693
Npc2	0.256819	7.95214	9.0263	0.00266123	0.0299876
Rnf4	-0.236202	6.38619	9.0166	0.00267538	0.0301299
H2ax	0.483931	4.22955	9.0143	0.00267876	0.0301509
Ess2	-0.408295	4.07442	9.01232	0.00268166	0.0301567
RGD1311744	0.32879	5.36181	9.01187	0.00268232	0.0301567
Unc119	0.348123	6.06932	9.00974	0.00268545	0.0301747
Vamp7	0.290206	5.27153	9.00428	0.00269348	0.0302479
Uhrf1bp1l	-0.32337	6.71614	8.9992	0.00270098	0.0303149
Ccnd2	-0.333807	7.13589	8.99803	0.00270271	0.0303171
Usp21	0.436625	3.63135	8.99041	0.002714	0.0304265
RGD1310352	0.25507	7.37131	8.98621	0.00272025	0.0304641
Spata5	-0.383866	5.20887	8.98419	0.00272325	0.0304641
Ppp1r14d	3.6193	-1.1048	8.98369	0.002724	0.0304641
Dync1h1	-0.290838	9.68253	8.98362	0.00272411	0.0304641
Sln	0.565876	3.1677	8.983	0.00272503	0.0304641
Sh3pxd2b	-0.457814	5.15526	8.98183	0.00272678	0.0304665
Sde2	-0.281172	5.79433	8.98041	0.0027289	0.0304729
Ppic	0.323303	6.15315	8.9704	0.00274389	0.0306134
Kcnip3	1.43955	0.248821	8.96995	0.00274456	0.0306134
Pdgfc	0.581885	3.41904	8.95801	0.00276255	0.0307792
LOC100364769	-2.6749	5.46379	8.95713	0.00276388	0.0307792
Ttc1	-0.274331	5.75664	8.957	0.00276409	0.0307792
Napb	-0.490566	3.62739	8.94985	0.00277493	0.0308826
Patz1	0.353109	4.89416	8.94818	0.00277746	0.0308934
Uprt	-0.482179	3.84468	8.94064	0.00278895	0.0309915
LOC100364435	0.306194	8.13505	8.94034	0.00278941	0.0309915
Arl10	-0.738805	3.07634	8.93667	0.00279502	0.0310174
Npl	0.441564	3.9725	8.93629	0.0027956	0.0310174
Fbln2	0.41052	6.7309	8.93575	0.00279643	0.0310174
Tmem65	0.328019	5.10436	8.93166	0.0028027	0.0310696
Nle1	-0.481164	4.30567	8.92518	0.00281266	0.0311625
Cd53	0.479655	3.5802	8.90805	0.00283916	0.031435
Pxdc1	-0.342626	4.5683	8.90724	0.00284043	0.031435
Hdgf	-0.227172	7.07273	8.9062	0.00284204	0.0314353
Ikzf4	-2.5446	-0.650568	8.90056	0.00285083	0.031515
Sptssa	0.404399	4.21575	8.8949	0.00285969	0.0315952
Nptn	0.293362	7.55263	8.88742	0.00287142	0.0317072
RGD1304624	-0.646637	2.31515	8.8848	0.00287555	0.0317351
Eps15	0.308101	5.84524	8.88193	0.00288007	0.0317666
Cers4	0.390697	5.4801	8.88079	0.00288188	0.0317666
Pkmyt1	-0.9023	1.28905	8.87945	0.00288399	0.0317666
Msra	-0.549111	2.90791	8.87893	0.00288481	0.0317666
Pdik1l	0.635546	3.53037	8.87686	0.00288807	0.0317848
Prl6a1	-1.56985	0.408517	8.87543	0.00289034	0.0317922
Vps33b	-0.315087	4.55772	8.85354	0.00292521	0.0321578
NEWGENE_1562258	-5.99584	-0.0266753	8.83598	0.00295349	0.0324305
Pi4ka	0.226121	6.48069	8.83586	0.00295368	0.0324305
Utp6	-0.246185	5.95729	8.83509	0.00295493	0.0324305
Bet1l	-0.391263	5.19674	8.83218	0.00295964	0.0324643
Ldb3	0.248464	8.69168	8.82774	0.00296685	0.0325196
Smg6	-0.316478	4.93278	8.82706	0.00296796	0.0325196
Man2c1	-0.338202	5.48503	8.82479	0.00297165	0.032542
Mettl3	-0.323594	5.33502	8.82378	0.0029733	0.0325421
Kctd20	-0.378898	4.54892	8.8189	0.00298126	0.0325994
Lamtor5	0.321999	5.54051	8.81856	0.00298182	0.0325994
Prrx2	0.704243	2.46707	8.79254	0.00302465	0.0330494
Palm2	0.349918	4.54087	8.78905	0.00303045	0.0330945
Tmem45a	0.562513	3.57694	8.78654	0.00303461	0.0331092
Tomm40	-0.472993	5.48978	8.78622	0.00303514	0.0331092
Myo1b	0.253307	7.06253	8.78449	0.00303802	0.0331225
Ezr	0.249301	7.9007	8.7789	0.00304734	0.0332058
Agpat3	-0.310094	6.27128	8.77507	0.00305375	0.0332496
Ppm1g	-0.303054	6.41322	8.7745	0.00305471	0.0332496
Ctsf	0.251245	5.8147	8.7715	0.00305974	0.0332808
Ndufab1	0.261366	7.10695	8.77078	0.00306094	0.0332808
Atp5f1c	0.234662	9.60714	8.76562	0.00306962	0.0333569
Cxcl1	-0.382286	6.37057	8.7618	0.00307605	0.0334084
LOC100911860	-5.83962	-0.0369396	8.75837	0.00308185	0.0334531
Ube4b	-0.266995	7.05702	8.75492	0.00308767	0.0334979
Capn5	0.441992	3.70776	8.75391	0.00308938	0.0334982
Plppr5	0.502081	3.7229	8.74616	0.00310255	0.0336225
Rab7b	0.605491	2.53178	8.74467	0.00310509	0.0336317
Brpf1	-0.294944	5.53935	8.74076	0.00311174	0.0336853
Tet1	0.461374	3.72361	8.73568	0.00312043	0.033761
Slc7a4	1.23888	0.69644	8.73195	0.00312682	0.0338116
Tnfrsf19	-0.562659	2.67654	8.71813	0.00315062	0.0340455
Atp5mf	0.253676	8.53934	8.7174	0.00315188	0.0340455
Ikbkg	-0.369815	4.71186	8.71006	0.00316459	0.0341642
Cfap20	0.355333	5.10981	8.69494	0.00319095	0.0344185
Fndc5	1.21052	0.726566	8.69455	0.00319162	0.0344185
Gpcpd1	-0.422508	4.24164	8.6932	0.003194	0.0344254
Faf1	-0.228512	6.86164	8.68501	0.00320838	0.0345616
Wbp1	-3.00985	1.63286	8.68114	0.00321519	0.0346161
Ret	-0.666422	2.3518	8.67826	0.00322029	0.0346456
Vps35l	0.236207	6.49669	8.67761	0.00322143	0.0346456
Nqo2	0.419518	3.95163	8.67326	0.00322912	0.0347096
Tceanc2	-0.510203	3.73983	8.66956	0.00323569	0.0347613
Col7a1	1.34593	1.13296	8.66174	0.00324961	0.0348771
LOC100911576	0.318206	6.39334	8.66153	0.00324999	0.0348771
Neurl3	-1.0925	1.34674	8.64975	0.00327106	0.0350842
Vps26b	0.227793	6.69286	8.6458	0.00327815	0.0351413
Cnep1r1	0.381785	4.79671	8.64316	0.00328292	0.0351618
Gmpr	0.299269	6.76457	8.64277	0.00328361	0.0351618
Oxct1	0.230999	9.53859	8.64082	0.00328713	0.0351804
Irak3	-0.283415	6.27554	8.6387	0.00329097	0.0352025
Slf2	0.285886	5.90649	8.63543	0.00329687	0.0352466
Hcn4	0.470101	5.07805	8.62475	0.00331625	0.0354348
Paxx	-0.376111	4.86768	8.62284	0.00331974	0.0354529
Pigx	0.360583	5.00339	8.62053	0.00332395	0.0354787
Ggta1	0.437227	4.08488	8.61903	0.0033267	0.0354845
Fmo1	1.05606	0.869605	8.61827	0.00332807	0.0354845
Gramd1b	-0.496322	3.4686	8.61463	0.00333473	0.0355364
Lig3	-0.234364	6.19421	8.61019	0.00334288	0.0355899
Ssc5d	1.06965	0.950839	8.60994	0.00334334	0.0355899
Ubr4	-0.296694	8.7936	8.59139	0.00337755	0.0359348
Dip2c	0.243446	7.43296	8.58891	0.00338216	0.0359645
Psenen	0.44262	5.89451	8.58617	0.00338726	0.0359994
Washc3	0.291759	5.40972	8.58444	0.00339048	0.0360143
LOC103693780	0.542771	7.90629	8.58341	0.00339239	0.0360153
Notch3	0.706359	2.80788	8.56406	0.00342863	0.0363806
Lpar6	0.599801	3.26759	8.55604	0.00344378	0.0365157
Srcap	-0.327735	5.83752	8.55448	0.00344674	0.0365157
Tns3	0.22659	7.2932	8.55439	0.0034469	0.0365157
Slc66a2	-0.548179	3.63661	8.55304	0.00344945	0.0365233
Rab15	-0.536319	3.37152	8.546	0.00346282	0.0366453
Pkp1	0.32669	4.80571	8.53965	0.00347493	0.0367538
Tox3	-0.401188	4.30908	8.52629	0.00350053	0.0370048
LOC100125364	0.326664	4.8998	8.52049	0.0035117	0.0370819
Ncf4	-0.781485	1.5568	8.52019	0.00351228	0.0370819
Ergic3	0.231035	6.32284	8.51944	0.00351373	0.0370819
Baiap2l1	0.329842	5.34323	8.51862	0.00351531	0.0370819
Pafah1b2	-0.220512	7.32027	8.5119	0.00352831	0.0371993
Naglu	-0.363644	4.80232	8.50546	0.00354083	0.0373047
Naa10	-0.396901	3.83752	8.50482	0.00354208	0.0373047
Akr1a1	-0.235704	9.01718	8.49868	0.00355404	0.0374108
Thg1l	-0.339663	4.48441	8.48994	0.00357115	0.037571
Atp6v1a	0.226007	7.8043	8.48225	0.00358628	0.0377053
AABR07027870.1	0.514779	3.22702	8.48152	0.00358772	0.0377053
Dgkh	-0.718353	2.10789	8.47223	0.00360608	0.0378782
Epha3	0.506968	5.24669	8.46687	0.00361673	0.0379638
Dnajc5	-0.261262	5.59836	8.4662	0.00361806	0.0379638
Fam115c	0.822112	1.81422	8.45929	0.00363184	0.0380882
Sertad3	0.449081	3.39833	8.45584	0.00363874	0.0381325
Rpl18a	-0.319961	8.53709	8.45525	0.00363991	0.0381325
Slc23a2	-0.255699	5.74212	8.44919	0.00365206	0.0382396
Tceal7	0.681933	2.49406	8.44533	0.00365982	0.0383006
Syt13	0.710114	1.78836	8.44307	0.00366438	0.0383281
Dtx4	0.474797	3.06645	8.43451	0.00368166	0.0384885
Slc37a2	-0.479931	3.09197	8.4322	0.00368635	0.0385172
Riox1	-0.404557	3.86679	8.43123	0.00368832	0.0385174
Igfbp6	0.823088	3.20614	8.41981	0.00371154	0.0387396
Fgr	-0.641488	2.59565	8.41798	0.00371529	0.0387583
Uimc1	-0.25474	5.96349	8.3982	0.00375592	0.0391615
Hgs	-0.348125	6.67558	8.39691	0.0037586	0.0391621
C12H7orf61	-0.314072	5.94033	8.39627	0.00375992	0.0391621
Medag	0.462309	3.4997	8.39141	0.00376998	0.0392462
Cdc42ep2	0.370093	4.46912	8.38799	0.00377708	0.0392994
Sgcd	0.28052	5.83375	8.38702	0.0037791	0.0392999
Nosip	-0.52604	4.93686	8.37989	0.00379395	0.0394336
Bak1	-0.253643	6.01291	8.37683	0.00380035	0.0394794
Ap1s3	0.411983	5.70009	8.36953	0.00381565	0.0396176
Ndufv3	0.317678	6.20797	8.36352	0.00382828	0.0397279
Adcy6	0.302183	7.037	8.36212	0.00383123	0.0397378
Adam10	0.324535	6.47135	8.35665	0.00384279	0.0398368
AABR07026424.1	0.354108	6.29011	8.35466	0.003847	0.0398596
Taf1c	-0.640189	3.45734	8.35371	0.00384901	0.0398596
Dut	0.374965	5.43791	8.3451	0.00386729	0.040028
Pigp	0.457421	4.71602	8.33328	0.00389253	0.0402682
Hivep3	-0.610591	2.25681	8.33176	0.00389579	0.0402809
Rnf103	-0.270712	5.43368	8.3251	0.0039101	0.0403987
Wwc1	-0.512771	3.48195	8.32452	0.00391134	0.0403987
Selenbp1	0.579062	3.78783	8.32361	0.0039133	0.0403987
Prx	-0.685388	2.93106	8.32211	0.00391654	0.0404111
Slc9a8	-0.379462	4.33365	8.31505	0.00393179	0.0405474
Rassf1	-0.37499	4.54849	8.30851	0.00394597	0.0406686
Cks1b	-0.331734	5.79703	8.30774	0.00394765	0.0406686
Nop10	0.461681	6.3541	8.30354	0.00395678	0.0407414
Card9	-0.841261	1.6591	8.30185	0.00396047	0.0407583
Fam207a	-0.42783	4.37659	8.30015	0.00396418	0.0407754
Pdlim1	-0.227696	6.40209	8.29514	0.00397514	0.0408668
Tpbg	0.359563	4.36444	8.27836	0.00401203	0.0412247
Smarca2	0.413945	5.33452	8.27597	0.00401733	0.0412451
Tbca	0.28345	7.02611	8.27558	0.00401817	0.0412451
G3bp1	-0.199743	8.15272	8.26974	0.00403113	0.0413566
Rnf213	-0.253672	6.7728	8.26873	0.00403337	0.0413582
Acap2	-0.267104	6.70693	8.26738	0.00403637	0.0413676
Arhgap4	-0.875387	1.18233	8.26514	0.00404136	0.0413973
Ccdc69	0.858611	2.01684	8.25389	0.00406647	0.0416262
Myo5b	-0.520618	2.60607	8.25325	0.00406791	0.0416262
Lpl	0.273111	7.45411	8.24921	0.00407697	0.0416933
Irf3	-0.373498	4.84938	8.24845	0.00407867	0.0416933
Rbfox2	0.282659	5.64661	8.24571	0.00408485	0.0417349
Utp18	-0.304913	5.0768	8.24208	0.00409301	0.0417968
Inpp4b	0.595792	3.24794	8.2408	0.00409591	0.0418043
Psmd13	-0.208641	7.51438	8.23989	0.00409796	0.0418043
Slamf8	-0.604332	2.48848	8.23624	0.00410622	0.0418669
Pomp	0.279546	7.58331	8.23371	0.00411194	0.0419037
Prmt6	-0.412317	3.27913	8.23148	0.00411699	0.0419079
Dnaja3	-0.219633	7.07085	8.2304	0.00411944	0.0419079
Bcl2l13	-0.304247	5.87278	8.22992	0.00412053	0.0419079
Mgmt	0.348605	6.23523	8.2298	0.0041208	0.0419079
Mkrn3	-0.7359	1.66383	8.22625	0.00412887	0.0419684
Plp1	-0.77592	1.84877	8.22185	0.0041389	0.0420488
Cdh2	0.308225	9.08997	8.21937	0.00414457	0.0420796
Rtn4r	2.47086	-0.691152	8.21866	0.00414618	0.0420796
Cstf1	-0.246329	5.53262	8.2144	0.00415592	0.0421031
Pcsk6	-0.313741	5.41345	8.21411	0.0041566	0.0421031
Entpd6	0.450091	3.62661	8.21401	0.00415683	0.0421031
Fam110a	-0.681645	2.33063	8.21394	0.00415699	0.0421031
Slc22a17	0.476859	5.3168	8.20718	0.00417249	0.0422384
Mrps36	0.486449	6.57153	8.20614	0.00417489	0.0422412
Eif4h	-0.272306	8.3873	8.1962	0.00419783	0.0424517
Srpk1	-0.244838	5.73817	8.1896	0.00421311	0.0425844
Abi3	-0.592297	2.76713	8.18728	0.00421851	0.0426173
Hdc	-1.57133	1.33013	8.17343	0.00425085	0.0429221
Zfp791	0.442037	5.90145	8.16581	0.00426875	0.043076
Rps12	-0.33061	9.55773	8.16509	0.00427043	0.043076
Rnps1	-0.208789	6.97054	8.16004	0.00428234	0.0431741
Lratd1	1.24212	0.350402	8.152	0.00430136	0.0433438
Tef	0.237745	6.29794	8.14639	0.0043147	0.0434561
Cflar	-0.432217	4.20774	8.14241	0.00432419	0.0435296
Cilp	0.807049	1.92682	8.13739	0.00433618	0.0436068
Nceh1	0.24018	6.69534	8.13735	0.00433626	0.0436068
Notch2	-0.260961	7.07448	8.13581	0.00433995	0.0436218
Fosb	-1.23063	0.552294	8.12247	0.004372	0.0439217
Ddx39a	-0.254661	6.56139	8.11748	0.00438405	0.0439842
Gem	-0.289016	5.03562	8.11715	0.00438485	0.0439842
Itgb2	-0.31519	4.80874	8.11714	0.00438488	0.0439842
Tprn	-0.465539	3.29139	8.10761	0.00440797	0.0441934
Habp4	-0.266977	6.11332	8.09894	0.00442911	0.0443829
Fbxo42	-0.328091	4.96205	8.09239	0.00444514	0.044509
Man1c1	0.344839	4.84435	8.09197	0.00444618	0.044509
Sgsm2	0.423019	4.89473	8.08727	0.00445772	0.044602
LOC100359574	5.55435	-0.39634	8.08297	0.00446832	0.0446855
RT1-A1	-0.448819	4.16202	8.08068	0.00447396	0.0447193
Idi1	0.327722	8.38384	8.07436	0.00448959	0.0448529
Abhd17c	0.251145	5.63839	8.07255	0.00449407	0.0448751
Pm20d1	0.489994	3.36079	8.05768	0.00453112	0.0452047
Cenpt	-0.794768	2.02865	8.05747	0.00453164	0.0452047
Nup50	-0.218509	6.20612	8.05439	0.00453936	0.0452585
Erbb3	-0.812035	1.37857	8.05349	0.0045416	0.0452585
B3gat1	-0.731575	1.59668	8.05152	0.00454655	0.0452604
Mast2	-0.21632	7.14742	8.05097	0.00454793	0.0452604
Snx5	-0.23786	6.77278	8.05069	0.00454864	0.0452604
Clcn3	-0.28008	6.81696	8.04621	0.0045599	0.0453249
Mycbpap	0.39524	3.62928	8.04569	0.00456119	0.0453249
Ackr4	1.06644	0.829482	8.04538	0.00456199	0.0453249
Ndrg4	0.190729	8.49802	8.04118	0.00457258	0.0454073
Upp1	-0.266665	5.05656	8.03875	0.00457871	0.0454454
Ybx1-ps3	0.375165	7.84035	8.03321	0.00459273	0.0455618
Fsbp	1.90678	-0.204861	8.03112	0.00459804	0.0455917
[truncated: 17,822 more rows]

## Sheet: PE+Veh_vs_PE+BHCl
logFC	logCPM	LR	PValue	FDR
Myom2	-1.79165	8.75239	585.422	2.48182e-129	4.91922e-125
Aqp1	-1.24913	7.80143	364.768	2.57876e-81	2.55568e-77
Rsad2	-2.7847	4.31734	329.979	9.711e-74	6.41606e-70
Cxcl10	-2.70456	4.27445	321.121	8.25642e-72	4.09126e-68
Itgb1bp2	-1.48699	6.4263	294.791	4.49434e-66	1.78165e-62
Stbd1	1.23643	6.25915	280.191	6.82328e-63	2.25407e-59
Podxl	1.38247	5.65493	264.618	1.68985e-59	4.78494e-56
Fbxl22	-1.35054	5.83277	255.459	1.67655e-57	4.15387e-54
Hspb3	-1.42213	5.94758	230.21	5.36421e-52	1.18138e-48
Vamp1	1.54533	4.98362	229.562	7.42828e-52	1.47236e-48
Arhgef2	0.994129	7.75205	217.835	2.68261e-49	4.83382e-46
Slc7a3	1.22986	6.39997	209.261	1.99121e-47	3.28899e-44
Mthfd2	0.890264	8.36001	201.372	1.04794e-45	1.59778e-42
Septin6	1.38643	6.7796	195.063	2.49591e-44	3.53368e-41
Casq2	-1.15795	9.59461	194.879	2.73735e-44	3.61713e-41
Gas6	-1.21914	8.02255	194.197	3.85698e-44	4.77807e-41
Dkk3	-0.899209	7.06941	187.052	1.39885e-42	1.63097e-39
Coq8a	-1.36167	6.33418	184.269	5.66606e-42	6.23927e-39
Nfu1	0.973458	6.65997	181.84	1.92157e-41	2.0046e-38
Eno3	-1.32778	5.64426	179.426	6.46925e-41	6.41135e-38
Niban1	0.957533	7.21808	174.848	6.46278e-40	6.09995e-37
Phf10	1.05994	6.93185	172.239	2.39955e-39	2.14406e-36
Ifit1	-2.70177	2.75687	172.167	2.48793e-39	2.14406e-36
Samd12	1.71279	4.28117	171.707	3.1364e-39	2.59027e-36
Srl	-0.848003	8.7456	170.869	4.78036e-39	3.79006e-36
Pla2g7	1.00471	6.10202	165.162	8.43099e-38	6.42733e-35
Cav3	-0.815547	7.8292	160.959	6.9836e-37	5.12674e-34
LOC103691744	1.56962	4.05253	159.215	1.67911e-36	1.18863e-33
Asns	0.798559	7.84702	158.847	2.02082e-36	1.34709e-33
Jam3	-0.886181	6.46244	158.83	2.03888e-36	1.34709e-33
Xirp1	-0.937965	8.46785	149.426	2.31403e-34	1.47956e-31
St3gal1	-0.878901	6.76189	148.349	3.97931e-34	2.46481e-31
Slc25a33	0.937413	5.7622	147.715	5.47613e-34	3.28916e-31
Casp4	1.36799	6.16049	147.199	7.09916e-34	4.1386e-31
Gars	0.789378	8.98433	146.225	1.1593e-33	6.56529e-31
Ifit3	-3.1008	2.89356	146.008	1.29302e-33	7.11914e-31
Ghitm	0.784068	9.87723	143.127	5.51329e-33	2.95348e-30
Psat1	0.835567	6.63979	142.307	8.33327e-33	4.34667e-30
RGD1565033	1.28876	5.25304	141.299	1.38405e-32	7.03417e-30
Gpx1	-0.876426	6.68448	139.227	3.92789e-32	1.94637e-29
Rps8	0.68337	10.1329	136.733	1.37943e-31	6.66868e-29
Zfand2a	-0.838161	7.34763	135.585	2.45971e-31	1.16081e-28
Pfkm	-0.868861	7.01121	135.372	2.73764e-31	1.26192e-28
Nrap	-0.810441	8.55191	133.821	5.97793e-31	2.69292e-28
Impdh2	0.718492	7.67588	132.818	9.90988e-31	4.36497e-28
Serpine1	0.8836	7.80637	132.172	1.37197e-30	5.9117e-28
Myh7	-1.12004	12.6153	131.949	1.53498e-30	6.47335e-28
Itga7	-1.33421	5.94929	128.356	9.38168e-30	3.87405e-27
Fsd2	-1.03381	6.08507	126.932	1.92232e-29	7.77599e-27
Asb2	-1.30546	5.29912	126.469	2.42756e-29	9.62335e-27
Mars1	0.704667	8.3945	125.918	3.20426e-29	1.24533e-26
Xpot	0.747303	8.3394	125.837	3.33809e-29	1.27239e-26
Slc25a26	-1.27494	4.97649	123.249	1.23033e-28	4.6012e-26
LOC100360413	0.748327	11.8151	122.577	1.72558e-28	6.33385e-26
Yars1	0.730727	8.03021	122.376	1.91028e-28	6.88431e-26
B3gat1	1.89596	3.10421	121.127	3.58506e-28	1.26892e-25
Tnni3k	-1.11534	5.34961	118.68	1.23086e-27	4.28015e-25
Ybx3	0.739207	7.52982	118.359	1.44701e-27	4.94505e-25
Klhl41	-1.04523	5.68048	117.663	2.05477e-27	6.90299e-25
Hadhb	0.721265	9.85372	116.808	3.16233e-27	1.04468e-24
Myom1	-0.671033	8.26394	115.588	5.84959e-27	1.90073e-24
Oasl	-1.85266	3.43871	114.327	1.10502e-26	3.53269e-24
Hspa9	0.769075	10.8339	112.94	2.22413e-26	6.99753e-24
Ppp1r3d	-0.897294	5.63791	112.338	3.01322e-26	9.33205e-24
Stc1	-1.07575	6.19562	110.887	6.26456e-26	1.91031e-23
Bcat1	0.630563	8.2486	108.223	2.40198e-25	7.21358e-23
Rnf225	-1.19205	6.89611	108.077	2.58531e-25	7.64826e-23
Ptgfr	-0.763309	7.16516	107.779	3.00445e-25	8.75752e-23
Cdh17	1.41105	4.35845	107.249	3.92658e-25	1.12795e-22
Fgf1	-0.813925	6.45832	106.011	7.33422e-25	2.07674e-22
Mx2	-2.16387	2.77188	104.991	1.22663e-24	3.42437e-22
Slc6a6	-0.872971	7.49853	104.896	1.28686e-24	3.54262e-22
Dhrs7c	-2.86561	2.10886	104.744	1.38996e-24	3.77404e-22
Rpl22l1	1.01765	7.27594	104.666	1.44571e-24	3.87235e-22
Atp6ap1l	-1.70722	3.05931	101.756	6.27989e-24	1.65965e-21
Unc119	-1.12798	5.43407	101.22	8.23193e-24	2.14691e-21
Slc7a5	0.897951	7.85095	101.182	8.39176e-24	2.16017e-21
Lonp1	0.748881	8.68238	100.777	1.02922e-23	2.61541e-21
Xirp2	-1.02776	6.77522	99.2442	2.23207e-23	5.60024e-21
Isg15	-2.5596	2.44386	97.8276	4.5644e-23	1.13089e-20
Acot2	0.912354	5.80594	96.9828	6.99306e-23	1.71123e-20
Ccdc107	-1.03388	5.5076	96.9309	7.17908e-23	1.73532e-20
Klf6	-0.735913	6.37494	96.8785	7.37137e-23	1.76034e-20
Asb4	-1.65021	3.10832	95.6009	1.40543e-22	3.31631e-20
Txnrd1	0.662381	9.69288	95.5276	1.45841e-22	3.40084e-20
Irf7	-1.30601	3.49049	95.3802	1.57118e-22	3.6212e-20
Clic5	-1.10083	5.80278	93.451	4.16379e-22	9.48627e-20
Anxa6	-0.597091	7.807	92.9917	5.25135e-22	1.18281e-19
Eif3c	0.55365	9.56992	92.426	6.98888e-22	1.54497e-19
Rpl3	0.605847	10.6379	92.4186	7.01517e-22	1.54497e-19
Gtpbp2	0.87692	6.56379	90.439	1.90768e-21	4.15517e-19
Vil1	-2.80832	1.62166	88.9273	4.09596e-21	8.82457e-19
Apol9a	-1.65344	3.53359	88.4889	5.11206e-21	1.08953e-18
Lrrc10	-1.16055	4.65932	88.2559	5.751e-21	1.21267e-18
Pak6	1.52771	3.12883	88.0061	6.52531e-21	1.36145e-18
Tbc1d10c	-1.73208	2.7807	87.5987	8.01763e-21	1.65539e-18
Etv5	0.995866	5.60132	87.4201	8.77525e-21	1.79314e-18
Rpl36al	0.922197	7.2733	87.3664	9.0168e-21	1.82369e-18
Mgmt	-0.858378	5.69391	87.2985	9.33203e-21	1.86838e-18
Eef1a1	0.596043	12.606	87.2051	9.783e-21	1.93909e-18
Acaa2	-0.686671	6.68797	87.0532	1.05639e-20	2.07315e-18
Cdkn1a	-0.646008	8.06294	86.9695	1.10206e-20	2.14157e-18
Frem2	-0.888653	5.11815	86.912	1.13459e-20	2.18337e-18
Rangrf	0.790885	5.45103	86.8321	1.18136e-20	2.25152e-18
Nupr1	0.854402	6.93103	85.5933	2.21025e-20	4.14261e-18
Slc25a39	0.71571	7.72783	85.5887	2.21541e-20	4.14261e-18
Eif2b3	0.727957	6.32464	85.4933	2.3249e-20	4.30671e-18
Ndrg4	-0.546901	8.16652	85.3547	2.49363e-20	4.57651e-18
Itga6	-0.708186	6.08492	84.9375	3.07946e-20	5.59981e-18
Shmt2	0.885317	7.67579	84.2226	4.42082e-20	7.96591e-18
Sptb	-0.980134	5.48403	83.8939	5.22048e-20	9.32208e-18
LOC102555453	0.664101	9.205	83.6564	5.88682e-20	1.04181e-17
Eprs	0.693095	9.92047	83.058	7.96797e-20	1.39319e-17
Bnip3	0.672802	7.77787	83.0442	8.02397e-20	1.39319e-17
Trim72	-0.912004	6.61907	83.0296	8.0832e-20	1.39319e-17
LOC108349682	0.833947	8.13013	82.879	8.72324e-20	1.49055e-17
Fam189a2	-0.85	5.3393	82.4726	1.07147e-19	1.81517e-17
Klhl40	-1.86139	2.94991	82.352	1.13888e-19	1.91303e-17
Atf3	-0.794636	6.08784	81.7159	1.57124e-19	2.61711e-17
Gstk1	0.804572	5.16599	81.2819	1.95712e-19	3.23267e-17
Abhd2	-0.626113	6.53205	81.0008	2.25629e-19	3.69603e-17
Cavin2	-0.786972	7.04492	80.9651	2.29736e-19	3.73246e-17
Plat	-0.564863	7.63709	80.9376	2.32954e-19	3.75397e-17
Timp2	-0.581725	7.70299	80.7814	2.52122e-19	4.03009e-17
Lrrc39	-0.802618	5.9255	80.3427	3.14795e-19	4.99165e-17
Ahsa1	0.538436	7.17193	79.3544	5.19103e-19	8.16598e-17
Cmya5	-0.802758	6.17514	79.1487	5.76058e-19	8.99058e-17
Pygb	-0.590511	6.91581	79.0637	6.01383e-19	9.31251e-17
Nppa	-0.865273	11.995	79.021	6.14527e-19	9.44228e-17
Casq1	-0.966313	6.39992	78.4476	8.215e-19	1.25254e-16
Usp18	-2.19083	1.94029	78.159	9.50734e-19	1.43828e-16
Sh3bgr	-0.832814	8.52905	78.1443	9.57839e-19	1.43828e-16
Trib3	0.912414	7.34461	78.0568	1.00118e-18	1.49206e-16
Dennd4a	0.765754	6.65224	78.0268	1.01652e-18	1.50362e-16
Agap1	0.765483	6.77582	77.8064	1.13649e-18	1.66861e-16
Pdia4	-0.623159	7.74448	76.7788	1.91224e-18	2.78694e-16
Rpl27a	0.595432	9.7054	76.2724	2.47111e-18	3.57517e-16
Ccdc141	-0.742868	7.81863	75.659	3.37128e-18	4.84218e-16
Hhatl	-0.926928	5.92268	75.6343	3.4138e-18	4.86798e-16
Srpk3	-0.937213	4.46223	75.464	3.72138e-18	5.26868e-16
Arid5a	-0.938299	4.45505	75.1547	4.35241e-18	6.11837e-16
LOC100362366	0.756356	8.94817	75.1123	4.44696e-18	6.20727e-16
Schip1	-0.708091	6.01841	74.8068	5.191e-18	7.19516e-16
Chchd6	0.949619	4.76052	74.5639	5.87076e-18	8.08086e-16
Desi1	0.725567	6.06033	74.354	6.52923e-18	8.9075e-16
Pde4dip	-0.575973	8.97407	74.3444	6.5612e-18	8.9075e-16
Tsc22d1	-0.53969	10.8789	74.2624	6.83935e-18	9.22195e-16
C1qbp	0.619323	7.34506	74.2225	6.97901e-18	9.34668e-16
Ccdc47	0.761743	7.47972	74.0179	7.74124e-18	1.02979e-15
Sesn2	0.70282	7.31654	73.8526	8.41738e-18	1.11227e-15
Carns1	-1.65499	3.59167	73.8084	8.60798e-18	1.12993e-15
Eda2r	-1.19295	4.04956	73.5526	9.79889e-18	1.27779e-15
Ppp1r3c	-0.677146	8.26757	73.431	1.04216e-17	1.35011e-15
Abca1	-0.655683	6.29788	73.3933	1.06224e-17	1.36719e-15
Rpl27	0.678164	8.68771	73.1571	1.19727e-17	1.53104e-15
Clu	-0.536028	9.83858	73.0465	1.26633e-17	1.60896e-15
Osbpl6	0.874687	5.09563	73.033	1.27497e-17	1.60963e-15
Smyd1	-0.55542	6.50167	72.8583	1.39301e-17	1.74752e-15
Tmsb15b2	1.03362	4.57148	72.4586	1.7057e-17	2.12633e-15
Ccng1	-0.703393	11.0472	72.0846	2.06166e-17	2.55401e-15
Ahnak	-0.708343	11.7759	72.0184	2.13205e-17	2.62481e-15
Phlda3	-0.57811	6.86729	71.9885	2.16459e-17	2.64842e-15
Phgdh	0.815357	7.3945	71.5308	2.72958e-17	3.3192e-15
Mdh1	-0.572762	9.97642	70.3306	5.01536e-17	6.06155e-15
Btg2	-0.60384	7.06686	70.1086	5.61284e-17	6.74255e-15
LOC688553	-1.84166	2.32496	69.9667	6.03145e-17	7.20176e-15
Pnma2	-1.02522	4.35442	69.8694	6.3363e-17	7.52047e-15
Akap6	-0.635417	7.81636	69.7928	6.58732e-17	7.77186e-15
Extl1	1.31406	4.80276	69.5	7.6413e-17	8.96202e-15
Paics	0.586768	8.10686	68.7481	1.1188e-16	1.30446e-14
Ptprd	0.633494	6.25179	68.6134	1.19789e-16	1.3885e-14
Lars1	0.641407	8.62755	68.4174	1.32307e-16	1.52468e-14
Ephx1	-0.811443	5.36418	67.6345	1.9679e-16	2.25467e-14
Rps7	0.540586	9.34726	66.9424	2.79551e-16	3.18447e-14
Rpl14	0.538694	9.38534	66.8221	2.97152e-16	3.36563e-14
Otub2	0.88545	4.28797	66.2214	4.03015e-16	4.53873e-14
Nid2	-0.766438	5.50087	66.1819	4.11177e-16	4.60449e-14
Mb	-0.819767	8.96318	65.937	4.65577e-16	5.18438e-14
Atp13a3	-0.781648	5.39879	65.9154	4.70704e-16	5.2122e-14
Abcc4	0.566352	6.7043	65.8485	4.86939e-16	5.362e-14
Sbf2	0.52729	6.78909	65.7704	5.06628e-16	5.54799e-14
Apbb1	-0.957943	4.74848	65.4929	5.83237e-16	6.35183e-14
Lims2	-0.973335	5.16613	65.1919	6.79482e-16	7.35957e-14
Pla2g5	-0.729303	5.14773	65.086	7.17002e-16	7.72375e-14
Synj2	-0.723654	5.27258	65.0485	7.30773e-16	7.82954e-14
Mthfd1l	0.672528	6.05257	64.7726	8.40596e-16	8.95778e-14
Rps18	0.580269	9.86737	64.4206	1.00502e-15	1.06526e-13
Scd	0.536628	8.92805	64.2827	1.07791e-15	1.13645e-13
Rpl17	1.02394	8.58669	64.2363	1.10358e-15	1.15735e-13
Cd151	-0.478824	8.83666	63.8195	1.36355e-15	1.42247e-13
A4galt	-0.718	5.46718	63.7227	1.43223e-15	1.48629e-13
Sars1	0.480954	9.29844	63.7103	1.44126e-15	1.48788e-13
Mdm2	-0.5923	7.79823	63.6482	1.48743e-15	1.52758e-13
Hmgn2	0.598743	7.44972	63.5168	1.59003e-15	1.62454e-13
Zbed3	0.932661	4.57311	62.907	2.16706e-15	2.20273e-13
Aldoc	-0.680139	5.60875	62.8663	2.21227e-15	2.23722e-13
Lyn	-0.687803	5.19312	62.7118	2.39283e-15	2.40753e-13
LOC108349548	0.975882	7.43099	62.6629	2.45292e-15	2.45552e-13
Ryr3	-0.893183	4.29584	61.9776	3.47392e-15	3.45292e-13
Stat1	-0.544074	6.34707	61.9643	3.49742e-15	3.45292e-13
Ldha	-0.447938	11.1589	61.962	3.50153e-15	3.45292e-13
Tom1l2	-0.663701	5.64898	61.8371	3.73076e-15	3.66076e-13
Mtss1	-0.610863	5.8825	61.7125	3.97444e-15	3.88066e-13
Cebpg	0.600339	7.26646	61.6368	4.13025e-15	4.01302e-13
Cyp19a1	3.59975	0.915081	61.5048	4.41671e-15	4.27042e-13
Rpl10a	0.598332	8.84323	61.396	4.66759e-15	4.49108e-13
Srm	0.648936	6.72747	61.3167	4.85937e-15	4.65302e-13
Sh3tc1	-1.14139	4.07514	61.2188	5.10708e-15	4.8667e-13
Rapgef2	-0.499079	6.90648	61.1624	5.25565e-15	4.98432e-13
Prkaca	-0.460121	8.07773	61.0482	5.56951e-15	5.25682e-13
Nolc1	0.489856	7.38454	60.903	5.99583e-15	5.63239e-13
Eif2s2	0.712913	8.3538	60.7148	6.59725e-15	6.16812e-13
Cdhr1	-0.93169	3.9185	60.3021	8.13613e-15	7.57118e-13
Prmt3	0.590636	6.01603	60.2707	8.26696e-15	7.65698e-13
Stc2	0.845904	4.79197	59.7493	1.07741e-14	9.93275e-13
LOC100911991	2.80412	5.17552	59.7113	1.09846e-14	1.00799e-12
Hspb6	0.685051	6.32718	59.3869	1.29528e-14	1.18312e-12
Myoz2	-0.583963	8.97086	58.9678	1.60277e-14	1.45727e-12
Creb3	-0.456467	7.42611	58.7384	1.80096e-14	1.62999e-12
Pxdc1	-0.834101	4.37169	58.7227	1.81535e-14	1.63555e-12
Tmem182	-0.747721	6.16988	58.6643	1.87006e-14	1.67721e-12
Ehd4	-0.439073	9.24228	58.1426	2.43788e-14	2.17663e-12
Rpl37	0.663052	8.7652	57.3154	3.71232e-14	3.29963e-12
Acat1	-0.596076	6.99449	57.2917	3.75741e-14	3.3248e-12
Rps16	1.0995	9.07607	57.183	3.97092e-14	3.49812e-12
Rpl31	1.00218	8.24994	57.0131	4.32921e-14	3.79687e-12
Gtse1	-0.762004	4.93254	56.9641	4.43849e-14	3.87557e-12
Soat2	1.60595	2.69174	56.8705	4.65469e-14	4.04652e-12
Tgfb3	-0.605298	6.67096	56.6246	5.2748e-14	4.56558e-12
Adar	-0.618169	5.63869	56.333	6.11793e-14	5.27232e-12
Art4	-0.647661	5.82689	56.0365	7.11382e-14	6.10403e-12
Grb10	0.45035	9.0865	55.9141	7.57062e-14	6.46799e-12
Mfsd6	0.79064	5.95924	55.8644	7.76444e-14	6.60511e-12
Oaz2	-0.848085	5.42162	55.7761	8.12134e-14	6.87919e-12
Cavin4	-0.79768	6.87449	55.7323	8.30442e-14	7.00433e-12
Nfyb	0.675342	5.09635	55.6873	8.49666e-14	7.10829e-12
Smim5	-1.41058	2.80241	55.6832	8.51423e-14	7.10829e-12
Abhd4	-0.485201	7.62454	55.6784	8.53525e-14	7.10829e-12
Tspan12	-0.580458	7.15261	55.6229	8.77969e-14	7.26166e-12
Vsig10	-0.720602	5.89779	55.6128	8.82487e-14	7.26166e-12
Rps11	0.510941	9.66829	55.6118	8.82933e-14	7.26166e-12
Jade1	0.577356	6.85407	55.1528	1.11513e-13	9.13345e-12
Naca	0.599657	9.02868	55.1303	1.12798e-13	9.20067e-12
Nop56	0.496698	7.07118	54.827	1.31619e-13	1.06919e-11
AABR07065438.1	0.617991	8.09797	54.7995	1.33472e-13	1.07982e-11
Aldh18a1	0.627731	7.11617	54.7591	1.36247e-13	1.09779e-11
Gnpat	0.638679	5.72774	54.6214	1.46139e-13	1.17272e-11
Mlycd	-0.849381	5.78404	54.5514	1.51432e-13	1.21029e-11
Rpl21	0.620598	9.95615	54.4559	1.58974e-13	1.26547e-11
Rpl36a	0.734783	7.27543	54.1921	1.81816e-13	1.44151e-11
Fry	-0.494752	7.27186	53.8308	2.18519e-13	1.7256e-11
Samm50	0.472181	7.26318	53.6904	2.34702e-13	1.84604e-11
Pdlim3	-0.580184	6.95152	53.6455	2.40135e-13	1.88131e-11
Rtn2	-0.937311	3.80143	53.5762	2.4875e-13	1.94113e-11
Carhsp1	-0.481169	8.14225	53.5333	2.54243e-13	1.97622e-11
B4galt5	-0.566513	6.99615	53.1996	3.01319e-13	2.32412e-11
Klhdc7a	-1.74527	2.03657	53.1994	3.01347e-13	2.32412e-11
Rnps1	0.453495	7.33209	53.16	3.0746e-13	2.36208e-11
Gadd45a	0.548258	7.27087	53.1383	3.10864e-13	2.37901e-11
Slc1a3	-0.653358	5.88871	53.0095	3.31936e-13	2.5305e-11
Fam169a	1.11583	3.74411	52.974	3.37998e-13	2.56684e-11
LOC100911664	0.626568	6.55875	52.7622	3.7647e-13	2.8481e-11
Ermp1	0.582982	5.92979	52.4499	4.41368e-13	3.32637e-11
Farsb	0.533244	7.33191	52.2671	4.84414e-13	3.62996e-11
Ncl	0.98281	8.2096	52.2635	4.85314e-13	3.62996e-11
Dtna	-0.741559	5.54901	52.1946	5.02636e-13	3.74539e-11
Actn2	-0.518312	10.3001	52.0323	5.45946e-13	4.05289e-11
Btf3	0.632817	6.87958	51.9818	5.60189e-13	4.1431e-11
Zmat3	-0.926728	4.04037	51.8074	6.12203e-13	4.51096e-11
Lypd1	-0.686463	5.41029	51.7347	6.35313e-13	4.6639e-11
Susd6	-0.624616	5.6999	51.6445	6.65172e-13	4.86508e-11
Zbtb18	0.677424	5.17587	51.4469	7.35586e-13	5.36031e-11
Twf2	-0.870573	5.49693	51.3074	7.89773e-13	5.7341e-11
Cnn3	0.486102	7.74289	51.277	8.02084e-13	5.80223e-11
Ubc	-0.579711	11.7646	51.2168	8.27071e-13	5.96123e-11
Nop2	0.669413	5.6239	50.6945	1.07922e-12	7.75043e-11
Fam49a	-0.621213	5.69929	50.663	1.09666e-12	7.84728e-11
Scn4b	-1.25574	2.9512	50.5731	1.14807e-12	8.18555e-11
Uckl1	0.615751	5.1303	50.4808	1.20336e-12	8.549e-11
Strbp	0.665292	5.85223	50.4577	1.21762e-12	8.61944e-11
Arfgef2	-0.461022	7.2325	50.3944	1.2575e-12	8.87005e-11
Popdc2	-0.443975	8.84705	50.1823	1.40109e-12	9.84785e-11
Tmeff1	0.654151	6.36401	50.0802	1.47588e-12	1.03369e-10
Ppat	0.473325	6.97638	50.0527	1.49674e-12	1.04461e-10
Fgf18	-1.5318	2.41857	49.9471	1.57945e-12	1.09847e-10
Tcaf1	-0.725456	5.14281	49.6363	1.85053e-12	1.2825e-10
S100a4	-0.681967	9.62639	49.4644	2.02003e-12	1.39509e-10
Stx11	-0.716289	4.9465	49.3655	2.12449e-12	1.46213e-10
Bmp7	-0.784421	4.91613	49.0725	2.46678e-12	1.69183e-10
Set	0.551661	7.77635	49.0114	2.54482e-12	1.73934e-10
Plk2	-0.525679	8.33493	48.8784	2.72333e-12	1.85495e-10
Ern1	0.585394	6.21375	48.8323	2.78813e-12	1.89259e-10
Myl9	-0.499398	8.42914	48.7034	2.97746e-12	2.01421e-10
Alas1	-0.47998	7.63337	48.6577	3.04774e-12	2.05474e-10
Art3	-0.532695	7.46346	48.6028	3.13426e-12	2.1059e-10
LOC108348083	9.96173	3.41317	48.5239	3.26288e-12	2.18492e-10
Epb41	0.52889	6.67904	48.5129	3.28125e-12	2.18982e-10
Mrpl23	0.535007	5.74018	48.3052	3.64786e-12	2.42632e-10
Carm1	0.609995	5.9885	48.258	3.73675e-12	2.47713e-10
Perm1	-0.601835	5.30616	48.2015	3.84595e-12	2.54102e-10
Mul1	-0.494633	6.40612	48.014	4.23185e-12	2.7867e-10
Banf1	0.461132	6.70561	47.9911	4.2815e-12	2.81005e-10
Rpl35	0.562583	8.99174	47.7568	4.82496e-12	3.15629e-10
Ccl20	-0.547733	6.89378	47.5379	5.3951e-12	3.51764e-10
Tyms	-0.666817	5.43336	47.5036	5.49023e-12	3.56314e-10
Herc6	-1.78728	1.68311	47.4998	5.50084e-12	3.56314e-10
Csde1	0.513048	8.76587	47.4759	5.56855e-12	3.59525e-10
Rpl29	0.586774	9.0028	47.4066	5.76867e-12	3.71236e-10
Smchd1	0.570922	6.27608	47.1915	6.43775e-12	4.12953e-10
Gpt2	0.732345	4.77462	47.1028	6.73587e-12	4.29954e-10
Gid4	0.536759	6.1865	47.0998	6.74616e-12	4.29954e-10
Poglut2	0.74091	5.43111	46.9882	7.14166e-12	4.53702e-10
Sntb1	0.990697	5.41953	46.9652	7.22566e-12	4.57572e-10
Enc1	-0.514135	6.45917	46.8115	7.81547e-12	4.93345e-10
Aif1l	-0.441816	8.3216	46.6513	8.48098e-12	5.33656e-10
LOC103693375	0.823291	8.48451	46.5848	8.77371e-12	5.50328e-10
Rasl11b	-0.544722	6.63647	46.3699	9.79099e-12	6.122e-10
Vcl	-0.398283	9.38376	46.3443	9.91955e-12	6.18002e-10
Cyp1a1	0.685426	5.9423	46.3391	9.94616e-12	6.18002e-10
G0s2	0.779046	5.66796	46.0903	1.12929e-11	6.99488e-10
Pabpc4	0.503798	8.33082	46.0525	1.15127e-11	7.10884e-10
Lama2	-0.515662	8.32066	46.0138	1.17424e-11	7.22817e-10
Rasgrp3	-0.736056	7.6587	46.0021	1.18124e-11	7.24874e-10
Anp32b	0.930031	6.22475	45.9004	1.24419e-11	7.61145e-10
Slc39a2	-1.63795	2.20689	45.8895	1.25113e-11	7.63035e-10
Riok3	0.512812	8.19391	45.467	1.55233e-11	9.43827e-10
Ncald	-0.897284	3.93461	45.4467	1.56848e-11	9.50728e-10
Rdx	0.573291	6.93172	45.2726	1.71434e-11	1.03394e-09
Tmem147	0.486403	6.4016	45.2705	1.71619e-11	1.03394e-09
Pmm1	-0.559846	6.64686	45.2531	1.73146e-11	1.03998e-09
Pgam2	-0.994348	3.65042	45.221	1.76007e-11	1.05397e-09
Pdzd2	-0.744084	5.95167	45.2104	1.76961e-11	1.05649e-09
Acly	0.440829	8.76761	45.1509	1.82421e-11	1.08581e-09
Bmp10	-1.04411	3.47531	45.1209	1.85235e-11	1.09927e-09
Gtpbp4	0.566858	6.03801	45.0726	1.89862e-11	1.12336e-09
Nppb	-0.476514	10.8453	45.0311	1.93931e-11	1.14402e-09
Tubb4b	-0.508526	8.74533	45.0181	1.95222e-11	1.14822e-09
Ddx21	0.448538	8.30274	44.9438	2.02769e-11	1.18908e-09
Vamp5	-0.993934	3.36788	44.6979	2.29905e-11	1.34423e-09
Upk3b	-1.32853	2.82804	44.6527	2.35274e-11	1.37158e-09
Mfap3l	-0.846434	4.41991	44.6221	2.38983e-11	1.38911e-09
Nap1l1	0.58966	7.35038	44.4832	2.56549e-11	1.48686e-09
Yipf7	-1.03512	3.52152	44.435	2.62948e-11	1.5195e-09
RGD735065	0.460926	6.5118	44.3234	2.78365e-11	1.60392e-09
Sipa1l2	-0.489897	7.64591	43.9491	3.37032e-11	1.93632e-09
Alpk2	-0.462947	6.74371	43.9375	3.39027e-11	1.94216e-09
Cep83	0.756555	5.30482	43.924	3.41385e-11	1.95003e-09
Hip1	-0.431087	7.72902	43.7595	3.71303e-11	2.11482e-09
Lrig1	-0.693798	5.45758	43.6728	3.88131e-11	2.20434e-09
Bcam	-0.851811	6.52754	43.5815	4.06669e-11	2.29746e-09
Rps27	0.725756	9.02415	43.5806	4.06846e-11	2.29746e-09
Hax1	0.621648	6.65502	43.4312	4.3912e-11	2.47267e-09
Sh3bp5l	-0.553671	5.90069	43.247	4.82467e-11	2.70906e-09
Rhov	1.72222	2.41259	43.2224	4.88579e-11	2.73563e-09
Mybbp1a	0.471442	7.78365	43.0931	5.21969e-11	2.91435e-09
Apoe	-0.972548	5.98201	43.0108	5.44385e-11	3.03097e-09
Nop58	0.790849	6.08699	43.0038	5.46325e-11	3.03325e-09
Tmem176b	-0.679619	5.31608	42.9022	5.75455e-11	3.18606e-09
Decr1	-0.610619	5.90088	42.8932	5.78113e-11	3.19186e-09
Gpm6a	-0.755166	4.84092	42.8388	5.94426e-11	3.27281e-09
Iqsec1	-0.820927	5.67207	42.8258	5.9839e-11	3.28551e-09
Lmod2	-0.549531	7.2482	42.8197	6.00258e-11	3.28666e-09
Narf	-0.516844	6.17311	42.804	6.05092e-11	3.304e-09
Eif4ebp1	0.540235	7.49352	42.7543	6.20658e-11	3.37969e-09
Ednra	-0.564138	5.58215	42.6155	6.66296e-11	3.61826e-09
Raph1	-0.593586	5.44874	42.5245	6.98021e-11	3.78019e-09
Wars1	0.512706	7.65717	42.3794	7.51781e-11	4.06023e-09
Hbp1	-0.467102	7.34896	42.3043	7.81197e-11	4.20764e-09
Uap1l1	-0.615628	6.35767	42.2422	8.06417e-11	4.33171e-09
Arhgap1	-0.407959	7.43243	42.2126	8.18708e-11	4.38584e-09
Gbp2	-0.810233	4.21543	42.1107	8.62495e-11	4.60795e-09
Ptges3	0.506506	8.37781	42.0566	8.86712e-11	4.7246e-09
Rps15a	0.527539	9.53052	41.957	9.33039e-11	4.95812e-09
Tdrd7	-0.482598	6.02284	41.861	9.79957e-11	5.19351e-09
LOC103694872	0.949837	7.10221	41.8506	9.85219e-11	5.20747e-09
Slc38a3	1.06593	3.04309	41.7611	1.03137e-10	5.43693e-09
Kdm4a	0.453264	7.09531	41.6328	1.10132e-10	5.79026e-09
Il6st	0.445244	8.91904	41.5615	1.1422e-10	5.9893e-09
LOC100359951	0.613706	9.10449	41.5019	1.17757e-10	6.14307e-09
Ptp4a3	-0.964718	5.26043	41.5016	1.17772e-10	6.14307e-09
Tpt1	0.470769	10.6518	41.4618	1.20195e-10	6.25296e-09
Atf5	0.959447	6.33238	41.4423	1.21401e-10	6.29921e-09
Atp6v1d	-0.443199	8.66019	41.3288	1.28662e-10	6.65852e-09
Prkag2	-0.707453	4.99979	41.2683	1.32707e-10	6.84994e-09
Inka2	-0.780531	4.15142	41.2434	1.34403e-10	6.9195e-09
Actc1	-0.391752	12.4742	41.1748	1.39205e-10	7.14814e-09
Hk2	0.504578	7.82678	41.1654	1.39877e-10	7.16408e-09
Cat	0.665119	5.41949	41.1536	1.40725e-10	7.18896e-09
Odc1	0.470071	8.62471	41.0114	1.51343e-10	7.71148e-09
Ache	-1.76462	1.91746	40.7883	1.69648e-10	8.62204e-09
Rab3a	-1.33161	2.81041	40.773	1.70982e-10	8.66761e-09
Rpl26	0.547796	10.0443	40.6518	1.81923e-10	9.1987e-09
Rpl30	0.724992	5.47067	40.5262	1.94002e-10	9.7845e-09
Rpl23	0.541463	9.4469	40.5171	1.94907e-10	9.78692e-09
Prps1	0.55505	5.59827	40.5158	1.95037e-10	9.78692e-09
Col4a4	-0.534909	7.23082	40.464	2.00273e-10	1.00242e-08
Trim35	-0.41087	7.27735	40.4495	2.01765e-10	1.00735e-08
Mt-nd4l	1.10456	7.73785	40.3594	2.11285e-10	1.05193e-08
Rpl23a	0.519272	9.81871	40.3551	2.11755e-10	1.05193e-08
Abtb2	-0.702337	4.92939	40.334	2.1405e-10	1.06067e-08
Ddah1	-0.56601	7.07191	40.2202	2.26894e-10	1.12152e-08
Upk1b	-0.848256	4.02426	40.1962	2.29692e-10	1.13252e-08
Pcdh7	-0.512201	6.35965	40.0568	2.46682e-10	1.21327e-08
Nop10	0.664382	6.4953	39.9924	2.54955e-10	1.25086e-08
Naa50	0.470032	7.46039	39.8884	2.68895e-10	1.31599e-08
Rps4x	0.492299	10.5474	39.8594	2.72913e-10	1.33042e-08
Pck2	0.739989	6.56681	39.8575	2.73186e-10	1.33042e-08
Ldb3	-0.447464	8.37066	39.8353	2.76309e-10	1.34233e-08
Slc6a9	0.603592	6.40048	39.7887	2.82982e-10	1.37139e-08
Ube2h	0.438517	7.77294	39.7565	2.87676e-10	1.39074e-08
Klhl21	-0.667737	6.11079	39.6782	2.99445e-10	1.44411e-08
Usp1	0.582325	6.23627	39.6342	3.0627e-10	1.47344e-08
Ryr2	-0.436458	9.95866	39.5404	3.21338e-10	1.54219e-08
Dynll2	0.621271	6.44112	39.4537	3.35939e-10	1.60837e-08
Stard5	-0.812455	4.12856	39.434	3.39333e-10	1.6207e-08
Cox5b	0.69916	8.44342	39.4259	3.40749e-10	1.62355e-08
Man1a1	0.413987	6.71701	39.4118	3.4322e-10	1.63141e-08
Aars	0.499265	9.2789	39.3998	3.45332e-10	1.63752e-08
Lmo4	0.582575	5.40355	39.3887	3.47295e-10	1.6429e-08
Rarb	-1.14513	3.25218	39.3495	3.54352e-10	1.67229e-08
Maoa	0.513112	9.12775	39.339	3.56253e-10	1.67727e-08
Clcn3	0.533747	7.25766	39.321	3.59554e-10	1.68879e-08
Dusp10	-0.612785	4.86925	39.3157	3.60539e-10	1.68942e-08
Sptbn1	-0.46661	10.4798	39.0161	4.2033e-10	1.96494e-08
LOC100363502	-0.669758	6.94781	39.0103	4.21585e-10	1.96617e-08
Eef1b2	0.423848	8.84457	38.9843	4.27232e-10	1.98783e-08
Micos13	0.467745	7.71236	38.9582	4.32968e-10	2.00981e-08
Ankrd50	-0.511505	6.18074	38.9268	4.39988e-10	2.03762e-08
Ddit4l2	-1.09459	2.94687	38.856	4.56249e-10	2.108e-08
Nrdc	0.436474	7.24971	38.7409	4.83971e-10	2.23088e-08
Tsnax	0.409655	7.12847	38.569	5.2852e-10	2.43058e-08
Rpl5	0.534776	10.4401	38.5336	5.38201e-10	2.46937e-08
Napb	-1.05871	3.4061	38.4996	5.47641e-10	2.50688e-08
LOC100361854	0.452101	8.46973	38.3873	5.80081e-10	2.64926e-08
Ildr2	-0.913636	3.47956	38.3636	5.87164e-10	2.67544e-08
Synpo2	-0.678675	5.97397	38.2686	6.1646e-10	2.80249e-08
Rbm8a	0.824122	5.50151	38.2435	6.24434e-10	2.83224e-08
Synpo2l	-0.653354	6.52944	38.2358	6.26926e-10	2.83705e-08
Gbe1	0.452231	8.20023	38.2191	6.32302e-10	2.85486e-08
Slc35f1	1.23048	2.67696	38.0591	6.86336e-10	3.09179e-08
Ehbp1	0.529321	6.73345	38.0032	7.06296e-10	3.17449e-08
Prmt5	0.417748	6.3844	37.8808	7.5201e-10	3.3711e-08
Idh1	0.452564	7.27595	37.8771	7.53442e-10	3.3711e-08
Cd81	-0.414176	9.25617	37.7915	7.87254e-10	3.51445e-08
Clec16a	-0.562406	5.98652	37.7823	7.90976e-10	3.52313e-08
Vps11	-0.388815	7.02178	37.6643	8.40305e-10	3.73446e-08
Cacybp	0.558928	6.4262	37.6455	8.48404e-10	3.76202e-08
Akap1	-0.391784	8.39246	37.5945	8.70904e-10	3.85317e-08
Abra	-0.95019	3.56988	37.5815	8.76726e-10	3.87029e-08
Btbd6	-0.521103	5.50827	37.5608	8.86092e-10	3.90294e-08
Mfsd13a	1.24624	2.86938	37.5065	9.111e-10	4.00171e-08
Tax1bp3	-0.424994	6.76611	37.5034	9.12554e-10	4.00171e-08
Kcmf1	0.419521	7.21064	37.4286	9.4821e-10	4.14889e-08
C7	-0.783297	4.75853	37.357	9.83657e-10	4.29451e-08
Pik3ip1	-0.766331	4.52172	37.336	9.94334e-10	4.33158e-08
Fbxo40	-0.552407	5.8469	37.2546	1.03671e-09	4.50628e-08
Psme3	0.451846	6.64341	37.2374	1.04587e-09	4.53617e-08
Retsat	-0.430628	5.97957	37.1347	1.10242e-09	4.77026e-08
Mylk3	-0.45162	8.14732	37.1308	1.10466e-09	4.77026e-08
Pcsk6	0.597673	5.90858	36.9552	1.20874e-09	5.20836e-08
Cpt1a	-0.438617	6.60296	36.9155	1.23361e-09	5.30047e-08
Nfe2l2	0.4312	8.60075	36.9126	1.23547e-09	5.30047e-08
Rybp	0.4769	5.98768	36.8647	1.26616e-09	5.42042e-08
Tmem62	0.689323	4.22846	36.7597	1.33626e-09	5.70821e-08
Fam174b	-1.26476	2.55255	36.7499	1.343e-09	5.72465e-08
LOC685963	0.464984	8.37624	36.7209	1.36309e-09	5.79779e-08
Rpl10	0.425782	10.4874	36.6823	1.39033e-09	5.901e-08
Apobec2	-0.428263	6.81182	36.6035	1.44773e-09	6.13152e-08
Amd1	0.458565	7.57739	36.434	1.57922e-09	6.67415e-08
AABR07035539.1	0.578149	7.42552	36.3815	1.62236e-09	6.84189e-08
Suclg2	0.396205	7.47439	36.3708	1.6313e-09	6.86498e-08
Cmss1	1.03128	3.48282	36.3616	1.63903e-09	6.8829e-08
Mxd4	-0.612397	5.83418	36.3276	1.66787e-09	6.98919e-08
Dnaja3	0.398528	7.40554	36.32	1.6744e-09	7.00175e-08
Pdlim5	-0.396531	8.69267	36.2921	1.69851e-09	7.08762e-08
Trit1	0.600024	5.17932	36.2878	1.70227e-09	7.08837e-08
Rgl1	-0.459187	5.96449	36.2801	1.70901e-09	7.10154e-08
Mybpc3	-0.51243	10.8833	36.163	1.81487e-09	7.52564e-08
LOC108348069	0.401626	6.86272	36.1075	1.8673e-09	7.72688e-08
Npm1	0.61407	9.52354	36.0442	1.92893e-09	7.96527e-08
Kyat1	-0.701829	4.24227	36.0314	1.94164e-09	8.0011e-08
Tdg	0.414099	7.66147	35.9043	2.07248e-09	8.52254e-08
Tnnc1	-0.453102	11.5821	35.8819	2.09645e-09	8.60327e-08
Thumpd3	0.553261	6.63073	35.7703	2.22009e-09	9.09182e-08
Gbp5	-0.961158	3.27841	35.7052	2.29547e-09	9.38112e-08
Rexo2	0.461699	6.18662	35.6839	2.32079e-09	9.46508e-08
Rere	-0.650801	6.43265	35.6547	2.35584e-09	9.58831e-08
Psmg4	0.714411	4.1474	35.6501	2.36141e-09	9.59129e-08
Golm1	-0.672891	4.63691	35.5265	2.51603e-09	1.01984e-07
Slc38a7	-0.71572	4.89322	35.4565	2.60812e-09	1.05501e-07
Coq6	-0.51502	5.86229	35.4498	2.61707e-09	1.05648e-07
Rbm15b	-0.590239	5.46161	35.4003	2.68452e-09	1.0815e-07
Actr1a	-0.382961	8.52869	35.3869	2.70304e-09	1.08675e-07
Tecrl	-1.06232	3.84648	35.2962	2.83188e-09	1.13625e-07
Rpl7a	0.458119	9.78307	35.2526	2.8959e-09	1.15959e-07
Tmem71	-1.3948	2.30007	35.1616	3.03442e-09	1.21261e-07
Ndufaf2	1.14352	3.18561	35.0797	3.16491e-09	1.26221e-07
Ifi27	-0.76898	6.28668	35.0724	3.17675e-09	1.26438e-07
Tmem150a	0.652694	5.19914	35.0389	3.23182e-09	1.28372e-07
RGD1304884	-0.690832	4.40242	35.0328	3.24205e-09	1.28521e-07
Mgat4a	-0.431356	6.53898	34.9874	3.3184e-09	1.31286e-07
Pa2g4	0.453689	7.62492	34.9593	3.36665e-09	1.32929e-07
Vtcn1	2.05179	0.951699	34.9472	3.38773e-09	1.33495e-07
Mmachc	0.689734	4.7153	34.9154	3.44338e-09	1.35419e-07
AABR07073045.1	0.935789	6.03228	34.8405	3.57847e-09	1.40394e-07
Cit	0.828357	4.11453	34.8375	3.58406e-09	1.40394e-07
LOC685067	-0.809169	4.09557	34.8037	3.64687e-09	1.42573e-07
Uqcrh	-0.534762	8.80247	34.7461	3.7564e-09	1.46566e-07
Zfp622	-0.47167	8.30301	34.7227	3.80173e-09	1.47796e-07
C1s	-0.564025	8.09794	34.7221	3.80282e-09	1.47796e-07
Zmynd19	0.550226	5.22322	34.7	3.84628e-09	1.49192e-07
Ift43	-0.601479	5.91899	34.6942	3.85784e-09	1.49348e-07
Vars1	0.694317	7.11853	34.5839	4.08261e-09	1.57553e-07
Pmp22	0.440756	5.8432	34.5825	4.08569e-09	1.57553e-07
RGD1306941	0.571936	5.34894	34.3737	4.54839e-09	1.75056e-07
Nars1	0.420866	8.99347	34.3314	4.64811e-09	1.78547e-07
Tns1	-0.576051	8.15043	34.3131	4.69209e-09	1.79888e-07
Il1rn	-0.728934	4.46525	34.2946	4.73689e-09	1.81221e-07
Wdr59	0.572324	5.26203	34.2912	4.74514e-09	1.81221e-07
Rpl7	0.446325	10.5346	34.2782	4.77698e-09	1.82085e-07
Plaat3	-0.881968	3.60576	34.2731	4.78965e-09	1.82218e-07
Rnd1	-0.43543	6.29271	34.2463	4.85593e-09	1.84386e-07
Scrn1	-0.554549	5.13504	34.2097	4.94811e-09	1.87527e-07
Cars	0.403552	7.34192	34.1845	5.01261e-09	1.89543e-07
Mia2	0.570938	6.07836	34.1815	5.02044e-09	1.89543e-07
Gfpt2	-0.463423	6.97242	34.1237	5.17187e-09	1.94889e-07
Mt-nd4	1.03739	10.4746	34.0734	5.3071e-09	1.99606e-07
Ipo7	0.438165	8.36399	33.9733	5.5875e-09	2.09753e-07
Trib2	-0.504458	5.72359	33.9519	5.64906e-09	2.11664e-07
Iqcb1	0.771239	3.9739	33.9359	5.69569e-09	2.13008e-07
Ypel5	0.43334	7.19661	33.9275	5.72046e-09	2.13532e-07
Sdr39u1	0.817454	3.61583	33.8744	5.87882e-09	2.1903e-07
Slc25a4	-0.405517	10.5873	33.7436	6.28751e-09	2.33704e-07
Itpk1	0.849465	4.12064	33.7409	6.29625e-09	2.33704e-07
Pttg1ip	-0.402903	7.57221	33.7359	6.31265e-09	2.33875e-07
Kank1	-0.412415	7.6679	33.7233	6.35362e-09	2.34954e-07
Pycr1	1.29699	3.29757	33.6659	6.54374e-09	2.41533e-07
Rps25	0.557945	7.99434	33.6234	6.6882e-09	2.46407e-07
Tgm2	-0.421269	8.65832	33.6138	6.72137e-09	2.47169e-07
Sat1	-0.495411	6.81659	33.6068	6.74572e-09	2.47606e-07
Pcolce	-0.520548	7.45628	33.5747	6.85794e-09	2.51259e-07
Itgbl1	-1.32605	2.16665	33.5233	7.04163e-09	2.57513e-07
Ifi27l2b	0.525251	6.53087	33.4823	7.19147e-09	2.62508e-07
Kctd13	0.994282	2.9326	33.4731	7.22581e-09	2.63277e-07
Card9	1.36519	2.81359	33.4542	7.2963e-09	2.65358e-07
Twistnb	0.744427	5.0189	33.4447	7.332e-09	2.66168e-07
Nop16	0.50324	5.94059	33.4112	7.45932e-09	2.70295e-07
Tmem38a	-0.350199	7.44653	33.3256	7.79503e-09	2.81944e-07
S1pr2	-0.4563	5.92068	33.2743	8.00322e-09	2.88947e-07
S100a11	-0.499406	6.08867	33.2651	8.04132e-09	2.8977e-07
Colq	-1.09594	3.14153	33.2617	8.05527e-09	2.8977e-07
Adprhl1	-0.412453	6.57535	33.257	8.07481e-09	2.89947e-07
Ech1	-0.5227	5.27257	33.2463	8.1194e-09	2.91021e-07
Psph	0.536404	6.04693	33.1956	8.33407e-09	2.98176e-07
Slc1a4	0.374369	7.36826	33.1388	8.58078e-09	3.06269e-07
Myl4	-0.574327	6.98641	33.1365	8.59118e-09	3.06269e-07
Map3k4	-0.542495	5.22938	33.1278	8.6295e-09	3.07083e-07
Csrp3	-0.424255	9.19741	33.054	8.96341e-09	3.18394e-07
Acadsb	0.661505	4.65382	32.8921	9.74186e-09	3.45426e-07
Ank1	-0.889945	3.33161	32.8323	1.00463e-08	3.55584e-07
Rbm3	0.478487	7.86836	32.6615	1.09691e-08	3.87556e-07
Lrp8	0.401947	6.48848	32.4463	1.22531e-08	4.3215e-07
Rps23	0.442936	9.43361	32.35	1.28756e-08	4.53298e-07
Ccnd2	0.452171	7.55317	32.3104	1.31407e-08	4.61813e-07
Tcn2	-0.491027	5.78883	32.2988	1.32198e-08	4.6377e-07
Gstp1	0.445108	8.53934	32.2877	1.32951e-08	4.65585e-07
Tsku	0.690869	4.87352	32.2796	1.33507e-08	4.6671e-07
Pus7	0.66572	4.71599	32.2355	1.36571e-08	4.76581e-07
Sacm1l	0.517908	6.86479	32.2314	1.3686e-08	4.76749e-07
Acadm	-0.430817	7.55257	32.211	1.38309e-08	4.8095e-07
Klhl38	-1.36064	1.76532	32.1254	1.44535e-08	5.01723e-07
Rpl28	0.485304	7.86464	32.0878	1.47358e-08	5.10625e-07
Saraf	-0.405605	7.62983	32.0757	1.48284e-08	5.12939e-07
Igtp	-1.28075	2.49756	32.0592	1.49542e-08	5.1639e-07
Bambi	0.442858	5.6797	31.991	1.54892e-08	5.33932e-07
Aen	-0.506399	6.26169	31.8326	1.68048e-08	5.78278e-07
Sspn	-0.450885	6.22063	31.7891	1.71855e-08	5.89982e-07
Tpm1	-0.376227	12.006	31.7848	1.72232e-08	5.89982e-07
P2rx5	-0.815869	3.49231	31.7836	1.72342e-08	5.89982e-07
Glrx2	0.6131	4.76035	31.7419	1.76081e-08	6.01743e-07
Chkb	-0.498361	5.25876	31.6355	1.86e-08	6.34546e-07
Smc6	0.578493	5.85726	31.6191	1.87572e-08	6.38809e-07
Ppp2r3a	-0.47685	7.10059	31.5512	1.9425e-08	6.60416e-07
Elp6	-0.681971	4.16913	31.5465	1.94723e-08	6.60893e-07
Birc2	-0.47601	5.69288	31.5209	1.97301e-08	6.68497e-07
Nfkbia	-0.440528	6.34728	31.4603	2.03559e-08	6.88524e-07
Sertad1	-0.505915	5.6525	31.4327	2.06474e-08	6.97192e-07
Plekhm1	-0.593258	5.29863	31.3724	2.1299e-08	7.17973e-07
Fam53b	-0.675575	4.88694	31.3549	2.14921e-08	7.23251e-07
G6pd	0.381364	7.61693	31.3499	2.15466e-08	7.23856e-07
Cyhr1	-0.385186	6.91376	31.316	2.19269e-08	7.35385e-07
Lgals9	-0.957766	3.25228	31.2331	2.28837e-08	7.65559e-07
Upp1	-0.518722	4.9554	31.2313	2.29038e-08	7.65559e-07
Psmg2	0.531008	5.58033	31.2174	2.30692e-08	7.69789e-07
Corin	-1.126	2.56764	31.2029	2.32424e-08	7.74265e-07
Pacsin3	-0.620652	6.4111	31.126	2.41813e-08	8.0419e-07
Lyrm4	0.686091	4.04344	31.0261	2.54586e-08	8.45253e-07
Fbxo33	-0.555667	5.14045	31.0142	2.56148e-08	8.49016e-07
Ybx1-ps3	0.475156	7.91411	30.8921	2.72785e-08	9.02261e-07
Tmem98	-0.47513	6.21764	30.8897	2.73123e-08	9.02261e-07
Limd1	0.343427	7.46069	30.8417	2.79962e-08	9.23316e-07
MGC94199	0.689975	4.48617	30.8153	2.83787e-08	9.34325e-07
Atf6	0.327262	7.71931	30.8122	2.84243e-08	9.34325e-07
Ugp2	0.430909	7.09588	30.7384	2.95268e-08	9.68959e-07
Mettl1	0.749047	3.93589	30.7071	3.00063e-08	9.83065e-07
Mgll	-0.975519	3.2204	30.6106	3.1537e-08	1.03151e-06
Tp53inp2	-0.380062	8.70322	30.5856	3.1946e-08	1.04316e-06
Gpd1	-0.574678	4.65772	30.5686	3.22265e-08	1.05059e-06
Syncrip	0.520624	6.81233	30.5223	3.3005e-08	1.07421e-06
Ccdc80	0.429142	7.67949	30.4648	3.39977e-08	1.1047e-06
Pfdn2	0.645993	4.42155	30.3706	3.56893e-08	1.15777e-06
Mcam	-0.524109	6.75175	30.3631	3.58279e-08	1.16037e-06
Tmem50b	-0.466918	5.81203	30.3556	3.59666e-08	1.16158e-06
Map2k3	-0.426538	7.00094	30.3521	3.60324e-08	1.16158e-06
Uchl5	0.675545	4.32072	30.3516	3.60412e-08	1.16158e-06
Ndrg2	-0.31291	8.9199	30.2673	3.76417e-08	1.21119e-06
Myh7b	-0.712813	4.47532	30.2095	3.87796e-08	1.24579e-06
Lgals3bp	-0.521839	6.2317	30.1724	3.95285e-08	1.26753e-06
Hexb	0.441159	7.04203	30.1697	3.95843e-08	1.26753e-06
Tec	-0.623507	4.91345	30.1663	3.96547e-08	1.26773e-06
Sh3glb2	-0.803156	4.91335	30.162	3.97419e-08	1.26792e-06
Prkar2a	0.388591	6.73699	30.1597	3.97886e-08	1.26792e-06
Scn1a	0.652649	4.34075	30.1186	4.06404e-08	1.29299e-06
Pcgf6	0.80792	3.86215	30.0313	4.25138e-08	1.35043e-06
Tmem70	0.692581	4.21046	30.0049	4.30963e-08	1.36674e-06
B9d1	2.28873	2.24291	29.9871	4.34934e-08	1.37713e-06
LOC100911372	0.470964	10.4597	29.8985	4.55257e-08	1.43918e-06
Rpl32	0.429975	9.82792	29.8099	4.7655e-08	1.50409e-06
Creld2	-0.486455	5.30805	29.7846	4.82822e-08	1.52147e-06
Hnrnpu	0.441268	8.25359	29.7727	4.85779e-08	1.52835e-06
Myc	0.555431	5.81546	29.7591	4.89193e-08	1.53658e-06
Parp9	-0.560981	4.54389	29.7562	4.89945e-08	1.53658e-06
Des	-0.4258	10.4105	29.7304	4.96496e-08	1.55298e-06
LOC100360841	0.853084	4.18622	29.7295	4.9674e-08	1.55298e-06
Arhgap8	-1.13378	2.30155	29.7262	4.97568e-08	1.55312e-06
Tsr1	0.487594	6.6848	29.6513	5.17168e-08	1.61176e-06
Iars1	0.39124	8.44947	29.6181	5.26111e-08	1.63706e-06
Fhl1	-0.391384	10.7118	29.5931	5.32944e-08	1.65572e-06
Adamts9	-0.391229	6.04106	29.5438	5.46686e-08	1.69575e-06
Bax	-0.465463	6.6545	29.5344	5.49327e-08	1.70128e-06
Ipo5	0.325495	9.13242	29.5257	5.51795e-08	1.70626e-06
Isg20	-1.20942	2.4231	29.5087	5.56655e-08	1.71697e-06
Sinhcaf	0.651425	4.44969	29.5076	5.56991e-08	1.71697e-06
Tmem254	0.510343	5.56601	29.4859	5.6326e-08	1.7336e-06
Gpr146	-0.555914	6.30267	29.4708	5.6766e-08	1.74443e-06
Rack1	0.333539	10.4199	29.4426	5.7598e-08	1.76726e-06
Wac	0.562438	7.07251	29.4265	5.80774e-08	1.77922e-06
Atp5f1a	-0.362438	11.288	29.3766	5.95931e-08	1.82283e-06
Tmem127	-0.378768	6.77172	29.3472	6.05025e-08	1.8478e-06
Frmd5	-0.673577	4.04561	29.3269	6.11404e-08	1.8625e-06
Mrpl17	0.393753	7.39102	29.3254	6.11892e-08	1.8625e-06
Ppic	0.495202	6.26947	29.323	6.12657e-08	1.8625e-06
Mgst3	-0.463376	5.60443	29.285	6.24784e-08	1.89547e-06
Pabpc1	0.54669	8.34156	29.283	6.25416e-08	1.89547e-06
Cybc1	-0.485701	4.96376	29.2542	6.34771e-08	1.92088e-06
Dusp27	-0.370858	7.68993	29.2501	6.36121e-08	1.92204e-06
Lsmem2	-1.12054	2.44171	29.2348	6.41174e-08	1.93435e-06
RGD1563307	1.67117	1.30292	29.2239	6.44787e-08	1.9423e-06
Zzef1	-0.457472	6.59826	29.2119	6.48784e-08	1.95137e-06
Manba	0.438425	6.10592	29.2	6.5278e-08	1.96042e-06
Nsmce1	0.502934	5.34977	29.1634	6.65226e-08	1.99477e-06
Snrpd2	0.501227	6.21085	29.147	6.70887e-08	2.00871e-06
Tlcd1	0.830573	3.70945	29.1249	6.78583e-08	2.0259e-06
Kcng4	0.593359	6.11327	29.1247	6.78672e-08	2.0259e-06
Slc25a23	-0.862175	3.75928	29.105	6.85598e-08	2.0435e-06
Gnl3	0.461352	6.90569	29.0722	6.97313e-08	2.07529e-06
Lrp2	-0.921643	3.28411	29.0578	7.02498e-08	2.08759e-06
Dnajc21	0.662388	5.0191	29.0183	7.16969e-08	2.1274e-06
Fos	-0.630225	4.46078	29.0114	7.19542e-08	2.13185e-06
Hnrnpa1	0.504305	8.43116	28.944	7.44998e-08	2.2031e-06
Zfc3h1	0.523562	5.67474	28.9419	7.45815e-08	2.2031e-06
Egfl6	-1.67491	1.12371	28.9239	7.52786e-08	2.22038e-06
Spg7	-0.407245	6.32578	28.8566	7.79405e-08	2.29548e-06
LOC103689931	5.31678	3.27291	28.8132	7.97076e-08	2.34404e-06
LOC100911562	-1.20178	2.5301	28.6985	8.45688e-08	2.48331e-06
Mfsd11	-0.37256	6.3619	28.6668	8.59631e-08	2.52052e-06
Rps3	0.339303	9.96611	28.6566	8.64198e-08	2.53017e-06
Plp2	0.507151	6.37261	28.6156	8.82702e-08	2.58054e-06
Adm2	0.947449	3.45589	28.5785	8.99753e-08	2.62651e-06
Ndufb4	0.392825	7.21774	28.5691	9.04156e-08	2.63548e-06
Slc7a11	0.392875	6.58904	28.5374	9.1907e-08	2.67502e-06
Tmem47	0.686397	5.85804	28.5132	9.3064e-08	2.70472e-06
Fbh1	-0.315437	7.46563	28.4929	9.40447e-08	2.72922e-06
Cmpk2	-1.41371	1.49228	28.4528	9.60109e-08	2.78221e-06
Pxmp4	-0.658759	3.99398	28.3553	1.00972e-07	2.9217e-06
Pitrm1	0.361766	7.32533	28.3242	1.02603e-07	2.96457e-06
Nol10	0.465952	5.31162	28.2979	1.04008e-07	3.00078e-06
Faf1	0.3642	7.18059	28.2194	1.08311e-07	3.1204e-06
Fth1	0.461997	10.4899	28.1859	1.10204e-07	3.17033e-06
Npepo	-0.588494	4.21544	28.1076	1.14752e-07	3.29637e-06
Mdfic	0.569042	4.80876	28.0957	1.15463e-07	3.31035e-06
Cavin3	-0.489731	6.15063	28.0939	1.15572e-07	3.31035e-06
Myl7	-0.392135	7.46809	28.0795	1.16434e-07	3.33021e-06
Tuba1c	0.361895	8.07151	28.0614	1.17526e-07	3.35661e-06
Sdc4	-0.36012	7.26619	28.0452	1.18513e-07	3.37993e-06
D2hgdh	-0.796124	4.08265	28.0218	1.19956e-07	3.41616e-06
Txnl4a	0.396665	5.67718	27.9783	1.22681e-07	3.48876e-06
Gys1	0.443982	7.51911	27.9501	1.24487e-07	3.53504e-06
Adprhl2	-0.572375	6.30186	27.9168	1.26648e-07	3.59127e-06
Ppfibp2	-0.633565	4.65442	27.8835	1.28842e-07	3.64824e-06
Galnt18	-0.664441	4.39586	27.7966	1.34763e-07	3.81047e-06
Hdgf	0.331827	7.37338	27.7584	1.37452e-07	3.88095e-06
Wnt5a	0.620281	4.15837	27.7327	1.39288e-07	3.92722e-06
RGD1359290	1.24348	2.41818	27.7191	1.40273e-07	3.94938e-06
Osbpl3	-0.459974	5.85286	27.6915	1.42286e-07	4.00035e-06
Eif3a	0.56653	8.58886	27.6647	1.44269e-07	4.04622e-06
Cyp1b1	0.371817	8.75791	27.664	1.44326e-07	4.04622e-06
Mtus2	0.32499	6.98707	27.6385	1.46237e-07	4.09401e-06
Mcfd2	0.358243	6.79613	27.6011	1.49092e-07	4.16805e-06
Atp2a2	-0.333093	11.5482	27.5508	1.53018e-07	4.27179e-06
Ano3	-1.19009	3.0506	27.4975	1.57299e-07	4.38514e-06
Psip1	0.63039	5.6151	27.4496	1.61241e-07	4.4887e-06
Timd2	0.884515	3.83522	27.4291	1.62962e-07	4.52945e-06
Svil	-0.342728	8.37396	27.4267	1.63162e-07	4.52945e-06
Hspd1	0.396009	9.66653	27.4111	1.6448e-07	4.55967e-06
Ctdp1	-0.387462	6.18449	27.3782	1.67305e-07	4.63151e-06
Ier3	-0.416859	6.81166	27.2304	1.806e-07	4.99256e-06
Cox7a2l	0.35936	8.12056	27.2237	1.81223e-07	5.00281e-06
Wdr75	0.439561	6.20467	27.2069	1.82803e-07	5.03942e-06
Rin2	-0.487356	5.0308	27.1871	1.84687e-07	5.08428e-06
Rps10l1	0.688123	5.61395	27.1396	1.89283e-07	5.20358e-06
Lpl	0.399546	7.5413	27.1266	1.90556e-07	5.23132e-06
Srsf10	0.554833	4.96974	27.0617	1.97063e-07	5.40246e-06
Rpl24	0.429604	9.40982	26.9872	2.04812e-07	5.60716e-06
Lrp4	0.489866	5.11821	26.9757	2.06033e-07	5.62993e-06
Itga9	-0.493668	6.69618	26.974	2.06212e-07	5.62993e-06
Tpm2	-0.440092	7.66532	26.9524	2.08527e-07	5.68529e-06
Tuba4a	-0.328945	7.92673	26.9383	2.10058e-07	5.71918e-06
Egfr	-0.482355	5.28892	26.9284	2.11132e-07	5.74054e-06
Cygb	-0.813919	3.17241	26.9095	2.13206e-07	5.78898e-06
Asb9	-0.893789	3.57668	26.8858	2.15843e-07	5.85257e-06
Snrnp70	0.538044	5.91404	26.8626	2.1845e-07	5.91516e-06
Ssr4	0.426959	6.92928	26.8587	2.18887e-07	5.91892e-06
H1f4	0.577725	6.27912	26.8011	2.25506e-07	6.08958e-06
Ercc6l2	0.485802	5.73095	26.7345	2.33412e-07	6.29449e-06
Ppm1l	-0.492265	6.57869	26.6635	2.4215e-07	6.52128e-06
Orc3	0.617995	5.27396	26.658	2.4284e-07	6.53098e-06
Gpr63	1.17959	2.09809	26.6452	2.44456e-07	6.56553e-06
LOC100362027	0.537232	8.83961	26.5969	2.50646e-07	6.72142e-06
Pgap4	-0.591207	4.23236	26.5946	2.50939e-07	6.72142e-06
H2ax	0.719978	4.3968	26.5792	2.52947e-07	6.76609e-06
Cers2	0.373255	7.19032	26.4715	2.67454e-07	7.14449e-06
LOC306766	0.363804	5.95263	26.4628	2.68669e-07	7.16728e-06
Larp1	0.402285	6.90326	26.458	2.69329e-07	7.17522e-06
Eno2	0.38085	7.0768	26.4293	2.73356e-07	7.27274e-06
Cnst	-0.578968	4.75613	26.4235	2.74181e-07	7.28491e-06
Eif1ad	0.407185	6.25759	26.3871	2.79398e-07	7.41359e-06
Hspa4l	0.535766	5.42812	26.363	2.82913e-07	7.49681e-06
Mx1	-1.75052	1.20868	26.3391	2.86437e-07	7.58007e-06
Armc10	0.413762	5.59278	26.3226	2.88881e-07	7.63455e-06
Gprc5a	-0.795144	3.32986	26.2671	2.97314e-07	7.84696e-06
Ltv1	0.470566	6.0858	26.2639	2.97811e-07	7.84961e-06
Syt12	-1.24406	1.95846	26.2509	2.9981e-07	7.89181e-06
Cct6a	0.366963	7.70887	26.2257	3.0375e-07	7.98491e-06
Slc12a7	-0.422783	7.46485	26.1464	3.16489e-07	8.30879e-06
Lsmem1	-1.19549	1.76243	26.1006	3.2408e-07	8.49681e-06
Ube2k	0.408438	6.21371	26.0979	3.24532e-07	8.49743e-06
Clic4	0.352605	8.01236	26.0487	3.32905e-07	8.70517e-06
Zkscan5	-0.393022	6.17166	26.0289	3.36346e-07	8.78356e-06
Mt-nd2	1.14648	9.71595	26.0174	3.38352e-07	8.8243e-06
Atcay	-1.72432	0.991496	25.9985	3.41689e-07	8.89964e-06
Slc8b1	-0.641616	4.33594	25.9867	3.43773e-07	8.94217e-06
Depp1	-0.434341	6.48084	25.9719	3.46432e-07	8.99951e-06
Sdad1	0.452495	5.66286	25.9418	3.51868e-07	9.12877e-06
Slit2	-0.504102	5.09835	25.933	3.5348e-07	9.1586e-06
Ctdsp2	-0.433832	5.99262	25.8594	3.67213e-07	9.502e-06
Oaz1	-0.836181	8.24105	25.79	3.80651e-07	9.83688e-06
Entpd5	0.382166	6.19752	25.7665	3.85321e-07	9.94459e-06
Tcp11l2	-0.429591	6.30929	25.7536	3.87898e-07	9.99809e-06
Dpp7	-0.398548	7.81528	25.7462	3.89388e-07	1.00133e-05
Acta1	-0.574809	9.00067	25.745	3.89632e-07	1.00133e-05
Arhgap5	0.482471	7.32653	25.7432	3.90003e-07	1.00133e-05
Cul4a	0.312339	7.16586	25.7321	3.92248e-07	1.00579e-05
Fhl2	-0.379159	7.47712	25.6126	4.17315e-07	1.06829e-05
Cul3	0.431078	7.4608	25.6108	4.17702e-07	1.06829e-05
Fam136a	0.420572	5.90517	25.6001	4.20015e-07	1.07282e-05
Rap1a	0.443976	6.81899	25.5561	4.29701e-07	1.09615e-05
Otud6b	0.429011	6.1308	25.5405	4.33186e-07	1.10362e-05
Hook1	0.736383	4.11383	25.5207	4.37669e-07	1.11361e-05
Dph1	0.449848	5.51173	25.5138	4.39219e-07	1.11612e-05
Lmcd1	-0.496573	5.43816	25.4504	4.53915e-07	1.15199e-05
Ehbp1l1	-0.422225	7.70656	25.375	4.72007e-07	1.19637e-05
Pcsk9	1.36631	2.83442	25.3672	4.739e-07	1.19817e-05
Elp5	0.429678	5.85121	25.3671	4.73925e-07	1.19817e-05
Ndufb10	0.44605	6.48146	25.364	4.74698e-07	1.1986e-05
Lbp	-0.947799	3.81307	25.3437	4.79706e-07	1.2097e-05
Ophn1	-0.448219	6.46725	25.2814	4.95455e-07	1.24783e-05
Naa15	0.452304	7.28567	25.2684	4.98826e-07	1.25472e-05
Wwc2	0.310684	7.75334	25.2507	5.03406e-07	1.26464e-05
Snrpf	0.722056	4.23044	25.2282	5.09325e-07	1.27789e-05
Snrpd1	0.590648	5.35698	25.1562	5.28689e-07	1.3248e-05
Shb	-0.724316	4.00948	25.1451	5.31746e-07	1.33078e-05
Sfxn1	0.377936	6.2756	25.1394	5.33311e-07	1.33301e-05
Gmps	0.394311	7.22783	25.1229	5.37906e-07	1.3428e-05
Synpr	-0.807338	3.32409	25.1061	5.42603e-07	1.35282e-05
Eci1	-0.377153	5.9596	25.1031	5.43449e-07	1.35323e-05
Cgnl1	-0.505168	5.59219	25.0901	5.47118e-07	1.36066e-05
Ift57	0.834312	3.55456	25.033	5.63577e-07	1.39983e-05
Manea	0.575684	6.21359	25.0208	5.67152e-07	1.40695e-05
Col18a1	0.770937	7.18686	24.976	5.80478e-07	1.43821e-05
Vnn1	-0.407194	7.25336	24.9711	5.81974e-07	1.44011e-05
Agk	0.466801	5.32705	24.9635	5.8427e-07	1.44399e-05
Ing4	-0.391986	5.6501	24.8774	6.10956e-07	1.50806e-05
LOC100361025	0.542727	4.94843	24.8518	6.19098e-07	1.52626e-05
Raly	0.337886	6.98996	24.7997	6.36089e-07	1.56496e-05
Fis1	-0.539213	5.90805	24.7988	6.36374e-07	1.56496e-05
Gng3	1.25773	1.74467	24.7961	6.37251e-07	1.56517e-05
Trim21	-0.695915	3.70525	24.7387	6.56519e-07	1.6105e-05
Rbm26	0.407674	5.7534	24.7072	6.67351e-07	1.63505e-05
Adam17	-0.329138	6.80066	24.6872	6.74316e-07	1.65008e-05
Sash1	-0.376645	6.48754	24.6637	6.8259e-07	1.66826e-05
Prim1	0.442655	5.73496	24.6227	6.9726e-07	1.70202e-05
Pnrc1	-0.464861	5.66965	24.6166	6.99461e-07	1.70529e-05
Ube2j1	0.401908	5.90041	24.6118	7.01219e-07	1.70748e-05
Phf24	-0.849056	3.77804	24.6083	7.02502e-07	1.7085e-05
Adam33	-0.876245	2.92766	24.5716	7.15985e-07	1.73916e-05
Ivns1abp	0.345298	8.43791	24.56	7.20311e-07	1.74752e-05
Stip1	0.342203	7.77795	24.547	7.25193e-07	1.75722e-05
S1pr3	0.575204	4.32892	24.5358	7.29418e-07	1.7653e-05
Egln3	-0.318295	7.9306	24.5028	7.42003e-07	1.79357e-05
Ndufa3	0.389013	6.35714	24.4796	7.51003e-07	1.81311e-05
Marchf2	-0.470113	5.89833	24.4406	7.66346e-07	1.84769e-05
Haus3	0.781673	3.62136	24.4385	7.6719e-07	1.84769e-05
Satb1	0.520344	4.27432	24.426	7.72205e-07	1.85751e-05
Eif2ak3	-0.405506	5.46355	24.4099	7.78669e-07	1.87079e-05
AABR07026654.1	-0.42407	7.14914	24.3991	7.83051e-07	1.87904e-05
Pdpr	-0.403652	5.76378	24.3787	7.91394e-07	1.89594e-05
Npepps	-0.435695	7.06268	24.3772	7.9201e-07	1.89594e-05
Csrp1	-0.316486	8.28524	24.3738	7.93414e-07	1.89702e-05
Arih2	-0.387281	7.04198	24.3676	7.95963e-07	1.90082e-05
Enpp5	0.579137	4.17389	24.343	8.06194e-07	1.92273e-05
C3	-0.925602	5.45727	24.3409	8.07078e-07	1.92273e-05
Rab20	-0.343198	6.80272	24.3334	8.10201e-07	1.92785e-05
Emc6	0.598648	5.73127	24.3093	8.20404e-07	1.94979e-05
Smg5	-0.373847	7.14796	24.2818	8.32214e-07	1.97549e-05
Ccn1	-0.367417	7.33881	24.2369	8.51844e-07	2.01967e-05
Parvb	-0.367484	7.67193	24.2103	8.63674e-07	2.04527e-05
Eif3j	0.455643	6.89337	24.1987	8.68923e-07	2.05524e-05
Ptbp2	0.516626	5.4369	24.1876	8.73932e-07	2.06463e-05
LOC100361898	0.412585	6.05102	24.1298	9.00563e-07	2.12501e-05
Hmgb1	0.537115	6.78471	24.1105	9.09624e-07	2.14384e-05
Wwp1	0.505911	5.47248	24.1029	9.13225e-07	2.14977e-05
Sync	-0.45405	5.54862	24.0645	9.31627e-07	2.18926e-05
Uchl3	0.54533	5.11656	24.0633	9.32212e-07	2.18926e-05
Prpf40b	0.680525	4.17664	24.0598	9.33879e-07	2.19058e-05
Rbpms2	0.505375	5.8417	24.0467	9.40257e-07	2.20294e-05
Flot2	-0.393535	6.64788	24.0434	9.41903e-07	2.20419e-05
Il17re	-1.54217	1.00166	24.0083	9.59209e-07	2.24204e-05
Sae1	-0.361505	7.14206	23.9793	9.73763e-07	2.27338e-05
Tnip1	-0.455527	6.83286	23.9632	9.81923e-07	2.28973e-05
Smarcad1	0.435222	5.77609	23.9456	9.90973e-07	2.30812e-05
Erbin	0.389653	7.47134	23.906	1.01154e-06	2.35326e-05
Wsb2	-0.358716	7.52089	23.8888	1.02065e-06	2.37166e-05
Sumo4	0.516125	6.88739	23.8839	1.02322e-06	2.37485e-05
Tprkb	-6.56359	0.236642	23.8702	1.03052e-06	2.38901e-05
Kif5b	0.426593	9.50468	23.8605	1.03575e-06	2.39831e-05
Eef1e1	0.422365	6.44572	23.8551	1.03868e-06	2.40229e-05
Ttc23	-0.56161	4.76989	23.8491	1.04192e-06	2.40697e-05
Anp32e	0.444594	6.51717	23.8199	1.05781e-06	2.44084e-05
Sypl2	-0.943748	2.33258	23.7993	1.06922e-06	2.46431e-05
Cspg4	-0.74138	6.22504	23.7599	1.0913e-06	2.51228e-05
Dars	0.468648	6.2258	23.7418	1.10166e-06	2.53319e-05
NEWGENE_1308196	0.431016	5.2571	23.714	1.11768e-06	2.56677e-05
Pja1	-0.381813	6.01765	23.7119	1.11886e-06	2.56677e-05
U2af1	0.370801	5.94741	23.6968	1.12768e-06	2.58401e-05
Aldh3a1	0.609557	4.23789	23.6883	1.13268e-06	2.59249e-05
Ptprr	-0.972185	2.50617	23.6823	1.13626e-06	2.59766e-05
Cavin1	-0.31075	8.92262	23.6669	1.14538e-06	2.6155e-05
Hbegf	-0.504303	4.64754	23.6377	1.16287e-06	2.65239e-05
Mapre3	0.602864	3.90183	23.6213	1.17283e-06	2.67203e-05
Atp6v0a2	-0.392033	5.67437	23.6136	1.17752e-06	2.67963e-05
Plagl1	-0.710701	4.19689	23.6082	1.18085e-06	2.68413e-05
Grk2	0.42041	6.35523	23.5442	1.22075e-06	2.77166e-05
Calr	-0.297939	9.76292	23.5112	1.2419e-06	2.81644e-05
Vps8	-0.322769	6.41765	23.491	1.25499e-06	2.84287e-05
Abi3	-0.994265	2.60205	23.46	1.27538e-06	2.88576e-05
Paqr6	-0.830821	4.01653	23.4573	1.27717e-06	2.88652e-05
Mea1	0.358971	6.96811	23.4294	1.29583e-06	2.92536e-05
Polr1e	0.565465	4.75056	23.3699	1.33652e-06	3.01379e-05
Tuba1a	-0.339242	9.67959	23.3182	1.37291e-06	3.09233e-05
Htra1	0.456174	6.43803	23.2917	1.39198e-06	3.13172e-05
Ube2q2	0.531818	4.6609	23.2839	1.39765e-06	3.1409e-05
Abcg1	-0.622034	4.22828	23.273	1.40561e-06	3.15523e-05
Pdap1	0.587077	5.76788	23.2674	1.40968e-06	3.16066e-05
Tmx4	-0.361173	8.13962	23.2653	1.41122e-06	3.16066e-05
Atrn	-0.338206	7.22865	23.2563	1.41784e-06	3.17189e-05
Mrpl40	0.568006	5.09189	23.2339	1.43445e-06	3.20544e-05
Prkar2b	0.576346	5.39781	23.2243	1.44167e-06	3.21794e-05
Aldh1l2	0.52414	4.90795	23.2047	1.45642e-06	3.24677e-05
LOC299282	-0.901976	3.77943	23.2028	1.45786e-06	3.24677e-05
Ywhag	0.453384	8.61522	23.1806	1.47477e-06	3.28075e-05
Arpc4	-0.343321	7.32627	23.1643	1.48735e-06	3.30502e-05
Krcc1	0.470783	7.26853	23.1027	1.53574e-06	3.40872e-05
Fam98a	0.391404	6.05244	23.0342	1.59146e-06	3.52845e-05
Gadd45g	-0.653503	6.53647	23.0218	1.60171e-06	3.5444e-05
Fkbp5	0.605011	4.07437	23.0212	1.60223e-06	3.5444e-05
RGD1308134	0.531482	4.61378	22.9971	1.62243e-06	3.58508e-05
Ccdc88c	-0.820879	3.19367	22.9571	1.65655e-06	3.6564e-05
Pcsk7	-0.453153	5.15687	22.9221	1.68699e-06	3.71945e-05
Ifrd2	0.70649	5.44526	22.896	1.7101e-06	3.7662e-05
Glb1l	-0.441048	5.04129	22.8906	1.71484e-06	3.77246e-05
Eif4b	0.32409	9.25737	22.8809	1.72352e-06	3.78734e-05
Dennd2c	-0.542938	4.35988	22.8531	1.74866e-06	3.83618e-05
Utp14a	0.49161	5.22608	22.8521	1.74961e-06	3.83618e-05
Sfrp1	-0.688311	5.71462	22.8306	1.7693e-06	3.87505e-05
Smad3	-0.429619	6.2885	22.8169	1.78188e-06	3.8983e-05
Uggt1	-0.33655	7.93858	22.8085	1.78969e-06	3.91109e-05
RGD1309540	0.590864	4.09441	22.8031	1.79478e-06	3.9137e-05
Adamtsl2	-0.995488	2.03526	22.803	1.79484e-06	3.9137e-05
Arl6ip5	-0.345192	7.18703	22.7764	1.81984e-06	3.96386e-05
A3galt2	-0.660712	3.9999	22.7186	1.87542e-06	4.08044e-05
Ddr2	-0.43859	6.39387	22.6287	1.96529e-06	4.27127e-05
LOC102546648	-0.828024	2.89457	22.623	1.97108e-06	4.27916e-05
Zfp791	0.510061	5.96127	22.6137	1.9807e-06	4.29535e-05
Nutf2	0.345985	6.95089	22.609	1.98557e-06	4.3012e-05
Cdc42ep2	-0.643136	3.99324	22.6053	1.98932e-06	4.30461e-05
Hyou1	-0.323558	8.7984	22.5952	1.99984e-06	4.32267e-05
Ttc39b	0.536868	5.02886	22.5286	2.07043e-06	4.47036e-05
Zfp639	0.43288	5.07311	22.5091	2.09151e-06	4.51096e-05
Slc5a6	0.443249	5.73731	22.497	2.10473e-06	4.53454e-05
Exosc2	0.627314	4.26146	22.481	2.12234e-06	4.56753e-05
Hexd	-0.586396	4.33705	22.4625	2.14289e-06	4.60675e-05
Napa	-0.384318	6.1048	22.455	2.1513e-06	4.61981e-05
Mta1	0.419411	6.26514	22.4434	2.16431e-06	4.64272e-05
Plxna1	-0.496152	7.17986	22.441	2.16698e-06	4.64343e-05
Foxk2	0.310847	6.91549	22.4222	2.18825e-06	4.68393e-05
Tmem163	1.60788	1.24665	22.4028	2.21052e-06	4.7265e-05
Haus8	0.622415	4.51683	22.3873	2.22842e-06	4.75965e-05
Chmp1a	-0.423155	6.86234	22.2906	2.34353e-06	5.00012e-05
RGD1561161	-0.774123	4.0904	22.2404	2.40559e-06	5.127e-05
Ppig	0.527515	4.89058	22.2316	2.41662e-06	5.14498e-05
Eya4	0.752944	4.18895	22.2218	2.42901e-06	5.16581e-05
Eif5	0.39223	9.22207	22.2102	2.44378e-06	5.19165e-05
Reep6	2.32335	0.303405	22.2061	2.44899e-06	5.19715e-05
Coq9	-0.302788	7.76241	22.1714	2.49361e-06	5.28467e-05
S100a13	-0.637494	3.82525	22.1699	2.49556e-06	5.28467e-05
Zc3h15	0.430297	7.08461	22.163	2.50456e-06	5.29808e-05
Mphosph9	0.492902	4.75591	22.1263	2.55289e-06	5.39454e-05
Baiap2	-0.678104	3.74466	22.1132	2.5704e-06	5.42577e-05
Adk	0.421639	6.00725	22.0577	2.64576e-06	5.5739e-05
Utp18	0.41489	5.45891	22.0574	2.6462e-06	5.5739e-05
Eln	-0.705735	5.09617	22.0543	2.65045e-06	5.57693e-05
Cacng6	-0.869899	2.50014	22.0369	2.67458e-06	5.62173e-05
Synm	-0.637807	5.16272	21.9753	2.76183e-06	5.79897e-05
Mrpl38	0.437272	5.61319	21.9645	2.77736e-06	5.81949e-05
Ripor2	-0.448427	5.49139	21.9645	2.77748e-06	5.81949e-05
Phb2	0.27781	8.07777	21.9514	2.79644e-06	5.85303e-05
Arhgap18	-0.418336	6.59089	21.9323	2.82439e-06	5.90531e-05
Flcn	-0.339595	7.45404	21.9282	2.83046e-06	5.91175e-05
Spry1	-0.484559	4.86235	21.9007	2.87122e-06	5.98392e-05
Nrp1	-0.299469	7.41689	21.8989	2.87401e-06	5.98392e-05
Gpc3	-0.485027	5.65192	21.8988	2.87407e-06	5.98392e-05
Cpxm1	-0.66509	4.35361	21.8856	2.89404e-06	6.01918e-05
Robo1	0.490607	4.78022	21.8758	2.90882e-06	6.04358e-05
Mmp2	-0.361585	9.11614	21.8655	2.92448e-06	6.06975e-05
Tinagl1	-0.596801	5.74099	21.8513	2.94614e-06	6.10798e-05
Gde1	-0.335313	6.32916	21.8494	2.94906e-06	6.10798e-05
Ecm1	-0.612216	4.8786	21.8117	3.00757e-06	6.22265e-05
LOC100912399	0.799147	4.58889	21.8068	3.01532e-06	6.23219e-05
Gphn	0.464372	4.86193	21.7753	3.06518e-06	6.32864e-05
Mettl14	0.519537	5.05157	21.7728	3.06921e-06	6.33037e-05
Them4	0.450157	5.35554	21.7539	3.09952e-06	6.38624e-05
Prmt7	0.354896	5.95227	21.7466	3.11142e-06	6.40411e-05
Suz12	0.599491	4.74779	21.7337	3.13245e-06	6.4407e-05
Atp5mc2	0.365035	8.01362	21.7209	3.15332e-06	6.47689e-05
LOC100910207	7.18783	0.858707	21.705	3.17958e-06	6.52406e-05
Adipoq	0.479116	6.37015	21.6847	3.21348e-06	6.5868e-05
Abcb4	-0.367666	6.61657	21.6732	3.23282e-06	6.61959e-05
Tectb	1.87772	1.12493	21.6633	3.24947e-06	6.64683e-05
Tbc1d2b	-0.343696	6.21658	21.6165	3.32971e-06	6.80394e-05
Dok5	-0.77172	2.94968	21.6088	3.34312e-06	6.8243e-05
Mid1ip1	0.416541	6.24309	21.5612	3.42717e-06	6.98868e-05
Drap1	0.309404	6.28272	21.5482	3.45039e-06	7.02881e-05
Arl3	0.501738	4.69783	21.5332	3.47757e-06	7.07393e-05
Dnajb5	0.312203	6.5838	21.532	3.47968e-06	7.07393e-05
Eif3l	0.376283	7.46512	21.5002	3.5379e-06	7.18491e-05
G3bp2	-0.33338	6.87699	21.4829	3.56996e-06	7.24259e-05
NEWGENE_1310561	0.48525	5.96307	21.4658	3.60198e-06	7.3001e-05
Gckr	-0.965484	2.18536	21.4555	3.6214e-06	7.33195e-05
Rhbdd1	0.387607	5.93362	21.4384	3.65375e-06	7.3899e-05
Unc45b	-0.361895	7.93648	21.38	3.76684e-06	7.61086e-05
Stoml2	0.307793	6.45594	21.3698	3.78695e-06	7.6437e-05
Yars2	0.567444	3.80993	21.3609	3.80443e-06	7.67116e-05
Gria3	-0.594382	4.8401	21.3579	3.81038e-06	7.67269e-05
Ndufv2	0.33946	8.24476	21.3567	3.81293e-06	7.67269e-05
LOC108349606	0.561963	8.03692	21.3263	3.87376e-06	7.7872e-05
Mipol1	0.793965	3.07886	21.3087	3.90954e-06	7.85116e-05
Dpysl5	1.44596	1.30112	21.3032	3.92086e-06	7.86592e-05
Inpp5a	-0.306277	7.55876	21.2944	3.93874e-06	7.89182e-05
Phospho1	0.570803	5.49435	21.293	3.94173e-06	7.89182e-05
Fbxw7	-0.434728	5.17146	21.2908	3.94624e-06	7.89287e-05
Vps25	0.436366	5.37034	21.2738	3.98144e-06	7.95524e-05
Rrp1b	0.545601	5.05309	21.2464	4.03875e-06	8.05694e-05
Pnpla3	0.581307	4.03544	21.2438	4.04419e-06	8.05694e-05
Qsox1	0.385388	5.9203	21.2436	4.04452e-06	8.05694e-05
Ncbp2	0.362855	5.83144	21.2222	4.08997e-06	8.13928e-05
Mpp6	0.432748	5.86234	21.1813	4.1782e-06	8.30653e-05
Dph5	0.487376	4.68083	21.1706	4.20158e-06	8.34013e-05
Cacna1s	-1.96869	0.565286	21.1697	4.20352e-06	8.34013e-05
Ifi44	-0.950787	3.17435	21.1629	4.21855e-06	8.3552e-05
Rpl4	0.329581	10.8899	21.1624	4.21954e-06	8.3552e-05
Nt5dc2	0.440893	5.09605	21.1334	4.28395e-06	8.47427e-05
Ctsa	-0.26915	8.53951	21.1234	4.30648e-06	8.51035e-05
Plekhf1	-0.691595	4.1378	21.0868	4.38949e-06	8.66574e-05
Nsg2	-0.996438	2.13264	21.0434	4.48994e-06	8.85523e-05
Cyba	-0.658391	4.40177	21.0317	4.51736e-06	8.90046e-05
Gipc2	-0.726048	3.90459	20.9984	4.59665e-06	9.04769e-05
Eef1akmt4	0.714572	3.58798	20.9887	4.61989e-06	9.08442e-05
Ppargc1a	-0.469973	5.19654	20.9755	4.65186e-06	9.13822e-05
Suv39h1l1	0.50909	4.20012	20.9736	4.65668e-06	9.13862e-05
Ssb	0.5151	6.64456	20.9561	4.69935e-06	9.21324e-05
Myl2	-0.349124	11.5313	20.9527	4.70764e-06	9.22037e-05
Insyn1	0.531738	5.01659	20.9435	4.73026e-06	9.25552e-05
Cox4i2	-1.2868	1.30778	20.9085	4.81744e-06	9.41682e-05
AABR07061378.1	0.69904	8.29827	20.8893	4.86607e-06	9.5025e-05
Srgap3	-1.27016	1.3783	20.8806	4.88819e-06	9.5363e-05
Bdkrb2	-0.484238	4.95418	20.8714	4.91181e-06	9.57295e-05
LOC100912195	0.467044	5.75824	20.8465	4.97604e-06	9.68862e-05
Pygo2	-0.405696	5.44813	20.8395	4.99415e-06	9.71434e-05
Capn6	-0.628863	3.83266	20.837	5.00066e-06	9.71746e-05
Gramd2b	-0.342641	6.82265	20.814	5.06114e-06	9.82535e-05
Hddc3	0.437794	6.05202	20.8092	5.0738e-06	9.84029e-05
Prdm16	0.657741	3.99943	20.7858	5.13623e-06	9.95164e-05
Pla2r1	-0.595562	4.05049	20.7588	5.20907e-06	0.000100829
Usp53	-0.411496	6.27442	20.7437	5.25034e-06	0.000101529
Nek6	-0.348552	6.1983	20.7161	5.3267e-06	0.000102905
Ddit4	0.791291	3.0582	20.7128	5.33578e-06	0.00010298
Rps13	0.343811	9.19486	20.7101	5.34326e-06	0.000103024
Plekha2	-0.479169	4.83305	20.6321	5.56543e-06	0.000107203
Arvcf	-0.576516	4.43371	20.6227	5.593e-06	0.00010763
Rapsn	-0.7416	3.61598	20.6196	5.60182e-06	0.000107695
Lrrc8d	0.477058	4.55376	20.5944	5.67617e-06	0.000108987
Hpdl	0.554949	4.25865	20.5931	5.68001e-06	0.000108987
Uck2	0.322969	6.38498	20.5459	5.82186e-06	0.000111601
Nemp2	-0.596395	3.92078	20.5372	5.84832e-06	0.000111999
Ppp3cc	0.444424	5.16463	20.5283	5.87574e-06	0.000112416
Klhdc8a	1.55814	1.30109	20.5156	5.91481e-06	0.000113054
Cpeb4	-0.366557	6.88288	20.4957	5.97655e-06	0.000114124
Obscn	-0.547009	8.05874	20.4751	6.04131e-06	0.00011525
Hirip3	0.593303	4.51411	20.4717	6.05182e-06	0.000115339
Erc1	-0.351775	5.95384	20.4649	6.07345e-06	0.000115641
Stx5	-0.343248	5.99027	20.4351	6.16875e-06	0.000117342
Zfp672	-0.409231	5.55454	20.4226	6.20919e-06	0.000117998
Tmem159	-0.43836	5.21206	20.4131	6.24006e-06	0.000118471
Usp31	0.40306	5.73249	20.3742	6.36831e-06	0.000120791
Nuak1	-0.331043	6.39541	20.3488	6.45346e-06	0.000122289
Slc4a10	2.08842	0.490908	20.337	6.49342e-06	0.000122929
Ttc7b	0.33198	6.32487	20.3251	6.53362e-06	0.000123571
Mt1	0.649222	5.51866	20.3209	6.54825e-06	0.00012373
LOC103690018	-8.08322	1.4193	20.3184	6.5567e-06	0.000123772
Hspe1	0.423697	7.59611	20.3104	6.58412e-06	0.000124171
Vps28	0.354974	5.93045	20.2917	6.64873e-06	0.00012527
Gsta4	0.403605	5.97812	20.2635	6.74745e-06	0.00012701
Epn3	-0.620049	4.15074	20.238	6.83793e-06	0.000128591
Parva	-0.311306	7.6768	20.2283	6.87298e-06	0.000129127
Rif1	0.449746	5.25445	20.2083	6.94515e-06	0.00013036
Rad1	0.741266	3.6444	20.1889	7.01588e-06	0.000131563
Nav2	-0.520308	6.2799	20.1868	7.02374e-06	0.000131586
Zcchc12	-1.07911	1.78854	20.1822	7.04032e-06	0.000131772
Sdf2	-0.366664	6.08815	20.1561	7.13709e-06	0.000133457
Rab6b	-0.798289	2.70235	20.1446	7.18018e-06	0.000134136
Ankmy2	-0.386536	6.13315	20.1407	7.19507e-06	0.000134288
Lamtor4	-0.446909	6.15586	20.1388	7.20205e-06	0.000134291
Marveld1	-0.357159	6.00723	20.1253	7.25316e-06	0.000135117
Zfp598	0.422397	6.41635	20.1085	7.31691e-06	0.000136177
Spty2d1	-0.344009	6.13085	20.0938	7.37367e-06	0.000137105
Trmt12	-0.575421	4.16452	20.0854	7.40595e-06	0.000137576
Cdc5l	-0.355561	7.62488	20.0719	7.45833e-06	0.000138419
Snrpb2	0.555799	5.30563	20.0484	7.55082e-06	0.000140004
Tpr	0.385536	6.88881	20.0357	7.60087e-06	0.000140801
Slc16a3	-0.673221	5.17111	20.018	7.67161e-06	0.000141978
Gins2	0.480519	6.33403	19.9885	7.79093e-06	0.000144052
Pank3	0.329882	7.47719	19.9659	7.88375e-06	0.000145633
Ndufaf3	0.360182	5.92427	19.9423	7.98134e-06	0.00014713
Ndufaf4	0.327885	6.65237	19.9423	7.98148e-06	0.00014713
Taf1d	0.430937	6.4858	19.941	7.9871e-06	0.00014713
LOC691485	-1.64562	0.806668	19.9166	8.08945e-06	0.000148877
Rpp25	-0.367257	5.47802	19.8916	8.19588e-06	0.000150696
Klhl31	-0.323828	6.96715	19.889	8.2071e-06	0.000150763
Gstm1	0.411872	5.30548	19.879	8.24999e-06	0.00015141
Hsp90ab1	0.301282	11.2596	19.8615	8.32593e-06	0.000152552
Zfp394	-0.466912	4.73935	19.8611	8.32759e-06	0.000152552
Ppid	0.412682	6.30248	19.8589	8.33754e-06	0.000152593
Tspan8	-0.921874	2.4016	19.855	8.35455e-06	0.000152763
Cdv3	0.369222	6.3933	19.8473	8.388e-06	0.000153234
Acss2	0.331202	7.15996	19.8275	8.47533e-06	0.000154687
Mdm4	0.525453	5.35952	19.812	8.54459e-06	0.000155807
Isca2	0.433638	5.40139	19.81	8.55331e-06	0.000155823
Pkhd1l1	-0.895167	2.70429	19.7991	8.60214e-06	0.000156568
Lsm14a	0.301313	6.99832	19.7965	8.61419e-06	0.000156644
Sclt1	0.601513	4.4636	19.7762	8.70584e-06	0.000158161
Snn	-0.417918	5.17224	19.7733	8.71931e-06	0.000158161
LOC100911515	-1.502	6.81098	19.7728	8.72156e-06	0.000158161
Veph1	-0.806501	2.87631	19.7705	8.7321e-06	0.000158207
Tns3	-0.32475	7.03669	19.7547	8.80452e-06	0.000159374
Irf9	-0.668583	4.03497	19.7503	8.82458e-06	0.000159591
Mgp	-0.439584	7.78036	19.7046	9.03828e-06	0.000163307
Gtf2f1	-0.372866	6.73062	19.7021	9.05006e-06	0.000163371
Zdhhc7	-0.391567	5.8976	19.6764	9.17274e-06	0.000165435
Kif21b	0.624191	4.16305	19.6673	9.21652e-06	0.000166073
Gtf3a	0.439937	4.95801	19.6387	9.3555e-06	0.000168424
Mustn1	-0.87119	2.35903	19.6287	9.40469e-06	0.000169156
Hmgxb4	0.514102	4.91792	19.5996	9.54882e-06	0.000171593
Nol3	0.403948	5.38205	19.5797	9.64888e-06	0.000173234
Gsta2	4.57141	0.367001	19.5719	9.68858e-06	0.0001737
Sdhd	-0.270981	8.71653	19.5711	9.69234e-06	0.0001737
Dtwd1	0.550584	3.83627	19.5617	9.74017e-06	0.000174372
Lrp11	0.463574	4.64131	19.5603	9.74744e-06	0.000174372
AABR07026112.1	-0.61436	4.07015	19.55	9.80005e-06	0.000175155
Klhl18	-0.646844	3.7761	19.5367	9.8684e-06	0.000176218
Slk	0.476119	6.67716	19.5237	9.93607e-06	0.000177266
Cbfb	0.358907	6.38558	19.5093	1.0011e-05	0.000178442
LOC108348080	0.365747	6.62692	19.4963	1.00795e-05	0.000179503
Cdk18	0.816694	3.23638	19.4838	1.01458e-05	0.000180381
Slc25a13	-0.331095	6.23106	19.4835	1.01471e-05	0.000180381
Uimc1	0.355229	6.2896	19.4615	1.02646e-05	0.000182307
Rbm24	0.349874	6.72662	19.4517	1.03174e-05	0.000183081
Hk1	-0.298367	8.3438	19.4317	1.0426e-05	0.000184842
Hpse	-1.06363	2.18047	19.4144	1.05209e-05	0.000186356
Mettl5	0.599295	4.71843	19.4127	1.05302e-05	0.000186356
Prmt1	0.280246	7.18802	19.3909	1.06512e-05	0.000188329
Ube2g2	-0.518717	5.54509	19.3865	1.06761e-05	0.000188602
Cops6	0.505429	5.24888	19.382	1.07012e-05	0.000188877
Rnf169	-0.55389	3.74855	19.3275	1.10107e-05	0.000194166
Bet1l	-0.473482	5.17029	19.3205	1.10514e-05	0.000194711
Tmem109	-0.397563	6.08982	19.3067	1.11316e-05	0.000195951
Snu13	0.381005	6.15212	19.3019	1.11597e-05	0.00019627
Sphkap	-0.350641	5.98004	19.2977	1.11842e-05	0.000196527
Hmbs	-0.387648	5.46806	19.2867	1.12487e-05	0.000197485
Nckap5	-0.739136	3.17025	19.2839	1.12652e-05	0.0001976
Wipf3	-0.743381	3.08659	19.2773	1.13042e-05	0.000198108
Nfkb2	-0.474209	5.74424	19.2732	1.13286e-05	0.00019836
Slc8a1	-0.292483	10.0663	19.266	1.13712e-05	0.000198931
Zfp62	0.458464	5.11589	19.2605	1.14043e-05	0.000199335
Mrps2	0.41543	5.43421	19.2573	1.14234e-05	0.000199491
Hibadh	0.35575	6.6524	19.2265	1.16089e-05	0.000202554
Smc4	0.524535	5.19513	19.2174	1.16646e-05	0.000203345
Thada	0.277537	6.72439	19.2131	1.16909e-05	0.000203461
Cib2	-1.0677	1.76208	19.2129	1.16918e-05	0.000203461
Ppp1r15a	0.263081	8.13617	19.2057	1.1736e-05	0.000204052
Eif1a	0.360822	7.56395	19.1815	1.18858e-05	0.000206475
Rasa3	-0.389325	5.58783	19.1709	1.19522e-05	0.000207447
Slc16a12	-0.5727	4.16828	19.1408	1.2142e-05	0.0002105
Il11ra1	-0.427176	6.38827	19.1397	1.21494e-05	0.0002105
Nsa2	0.37273	7.11582	19.1379	1.21605e-05	0.000210509
Hsdl2	-0.401561	5.86661	19.1358	1.21738e-05	0.000210556
Ldhb	-0.263698	9.48693	19.1204	1.22723e-05	0.000212074
Gk	0.433338	4.95616	19.1145	1.23104e-05	0.000212548
Kcne4	-0.934772	2.41171	19.0795	1.25386e-05	0.0002163
Ccdc9b	-0.498684	5.42214	19.0746	1.25709e-05	0.000216668
Ube2e1	0.499993	4.25811	19.0638	1.26423e-05	0.000217708
Lmbr1	0.437914	4.83127	19.0047	1.30399e-05	0.000224361
Pigh	0.643474	3.61535	18.9683	1.32907e-05	0.000228478
Sgca	-0.521488	5.39345	18.9584	1.33601e-05	0.000229472
Polr2a	-0.663973	5.45677	18.9495	1.34225e-05	0.000230345
Myl3	-0.414277	10.8957	18.9267	1.35836e-05	0.000232907
Tnfrsf17	-1.78949	0.580876	18.9014	1.37649e-05	0.000235812
Dpysl2	-0.375426	7.35038	18.8955	1.38078e-05	0.000236343
Prnp	-0.245045	8.04394	18.8759	1.39502e-05	0.000238573
Mrpl15	0.348759	7.31133	18.835	1.42531e-05	0.000243543
Rnf207	-0.573627	4.37898	18.8324	1.42723e-05	0.000243661
Pigk	0.305114	6.9408	18.8291	1.42972e-05	0.000243877
Etfdh	-0.28416	7.28364	18.8249	1.43283e-05	0.000244197
Slc15a4	-0.399327	5.18944	18.8178	1.43819e-05	0.0002449
Sparc	-0.367414	10.4868	18.8121	1.44247e-05	0.000245418
Pop1	0.551375	3.9403	18.8085	1.44524e-05	0.000245479
Hrc	-0.996645	2.13406	18.8084	1.44531e-05	0.000245479
Sdha	-0.263343	9.35822	18.7927	1.45721e-05	0.000247289
Kars	0.277664	7.86182	18.7793	1.46752e-05	0.000248826
Esrp2	1.26546	1.36546	18.7609	1.48174e-05	0.000251022
Wdr7	-0.322376	6.42739	18.7503	1.48999e-05	0.000252034
LOC108351137	-0.276685	11.5868	18.75	1.49025e-05	0.000252034
Slc11a2	-0.312763	6.91066	18.7402	1.49793e-05	0.000253115
Gstm4	-0.444564	4.72675	18.7275	1.50788e-05	0.00025458
Qrich1	-0.260023	7.20418	18.7183	1.51525e-05	0.000255607
Zc3h8	0.578901	3.75176	18.7125	1.51984e-05	0.000256164
Plcd3	-0.542307	5.28928	18.6642	1.55885e-05	0.000262514
Rars2	0.589773	4.10024	18.6437	1.57566e-05	0.000265121
Il1rl1	0.433334	5.98149	18.6409	1.57797e-05	0.000265283
Pomgnt1	0.292834	7.38189	18.6334	1.58423e-05	0.00026611
Poldip2	0.264551	7.29495	18.6302	1.58689e-05	0.000266332
Clip4	0.331147	6.28727	18.6192	1.59603e-05	0.000267639
Esd	0.337375	6.59406	18.6071	1.6062e-05	0.000269117
Pak1ip1	0.445523	5.59431	18.5915	1.61945e-05	0.000271107
Ddx17	-0.247895	7.63795	18.5871	1.62314e-05	0.000271497
Mt-nd5	0.656513	10.7269	18.5747	1.63373e-05	0.000273036
Iscu	-0.333951	6.78379	18.5664	1.6409e-05	0.000274003
Smpx	-0.386937	8.44317	18.5535	1.65206e-05	0.000275558
Ablim2	-1.1711	1.39579	18.5524	1.65298e-05	0.000275558
Mturn	-0.622071	3.6173	18.5507	1.65444e-05	0.000275569
Slc25a15	0.481081	4.80252	18.5457	1.65876e-05	0.000276055
Gba2	-0.44233	4.47469	18.5418	1.66218e-05	0.000276375
Rad23b	0.333932	8.45617	18.5403	1.66347e-05	0.000276375
Plin3	-0.411126	6.07364	18.5236	1.67814e-05	0.00027858
Rorc	1.0734	1.90195	18.5003	1.69881e-05	0.000281775
Pank1	-0.400343	5.26435	18.477	1.7197e-05	0.000284914
Reps1	0.468525	5.09085	18.476	1.72061e-05	0.000284914
Mrm1	0.536289	3.85029	18.4666	1.72906e-05	0.000286075
Kmt2d	-0.367576	7.27672	18.4421	1.75141e-05	0.00028953
Ppp2r5a	0.277286	7.43405	18.4397	1.75365e-05	0.00028966
Rpl6	0.290256	9.66355	18.436	1.75708e-05	0.000289984
Lyrm1	0.582752	3.39212	18.4289	1.76361e-05	0.000290819
Hvcn1	-0.567181	3.70945	18.4212	1.77076e-05	0.000291756
Rpf2	0.506252	5.60816	18.4123	1.77908e-05	0.000292883
Rnf213	-0.34695	6.74456	18.4046	1.78626e-05	0.000293822
Uhmk1	-0.32035	6.6657	18.3958	1.79456e-05	0.00029491
Rubcnl	-1.06703	1.88601	18.3944	1.79585e-05	0.00029491
Dynll1	0.364465	7.64891	18.3906	1.79944e-05	0.000295254
Plppr4	0.718612	4.33663	18.3826	1.80704e-05	0.000296256
Rps17	0.400151	8.70698	18.3746	1.81457e-05	0.000297245
Ptprv	-0.773395	2.60842	18.3692	1.8198e-05	0.000297855
Senp6	0.356337	7.22008	18.3667	1.82211e-05	0.000297988
Acsf2	0.404336	5.41534	18.3588	1.82975e-05	0.000298989
Mtg1	0.407936	5.0047	18.3336	1.85407e-05	0.000302715
Abtb1	-0.595276	3.84543	18.3219	1.86552e-05	0.000304236
Csnk2a1	0.261501	7.39431	18.3209	1.86646e-05	0.000304236
Inhba	0.759755	2.96923	18.3169	1.87043e-05	0.000304632
RT1-S3	-0.682147	2.91603	18.3074	1.87976e-05	0.000305901
Cfb	-1.1595	2.66504	18.2941	1.8929e-05	0.000307786
Zfat	-0.410388	4.71114	18.2789	1.90804e-05	0.000309994
Tmem209	0.387121	5.41097	18.2489	1.93836e-05	0.000314663
Ctnnb1	-0.298546	8.84471	18.1833	2.00632e-05	0.000325428
Lactb2	0.466993	5.08576	18.1501	2.04162e-05	0.000330883
Sbsn	-1.09685	1.88569	18.135	2.05783e-05	0.000333237
Mllt3	0.645351	3.24486	18.1212	2.07285e-05	0.000335395
Brwd3	0.597203	3.95757	18.1115	2.08337e-05	0.000336824
Nap1l4	-0.320533	7.70784	18.1098	2.08528e-05	0.00033683
Nrf1	-0.39945	5.36487	18.1084	2.08681e-05	0.00033683
Traf3	-0.476891	5.01818	18.0923	2.10453e-05	0.000339413
Dhrs9	-0.760519	2.92481	18.0749	2.12377e-05	0.000342238
Agps	0.377194	6.14061	18.0699	2.12936e-05	0.000342859
Ccar1	0.53777	5.19868	18.0633	2.13681e-05	0.00034378
Pds5a	0.313083	7.09886	18.0609	2.13949e-05	0.000343933
Slc6a15	-1.06927	1.94459	18.0579	2.14283e-05	0.000344189
Pir	0.458116	5.31572	18.0333	2.17079e-05	0.000348399
Mgat1	-0.347159	7.30203	18.0155	2.19117e-05	0.000351385
Rab3gap1	-0.281314	6.47003	18.0114	2.19581e-05	0.000351844
Tmem43	-0.272132	7.08483	17.9959	2.21381e-05	0.000354442
Crip2	-0.409258	8.72435	17.9315	2.28994e-05	0.000366336
Tspan2	-0.371413	6.04241	17.9062	2.32068e-05	0.000370688
Ttc33	-0.455954	4.696	17.906	2.32089e-05	0.000370688
Zfp212	-0.564219	3.92234	17.8975	2.33125e-05	0.000372043
Aatf	0.337264	5.64168	17.8956	2.33364e-05	0.000372124
Bcap29	0.548741	4.7392	17.8754	2.35853e-05	0.000375791
Rtraf	0.375547	7.4569	17.8702	2.36491e-05	0.000376504
Rtp4	-1.99814	0.36577	17.8315	2.4135e-05	0.000383933
Rab1b	-0.297834	7.08221	17.8028	2.45028e-05	0.00038947
Asrgl1	0.973417	2.69421	17.7552	2.5123e-05	0.000399009
Cnppd1	-0.292967	6.12441	17.7533	2.51478e-05	0.000399082
Ass1	-0.648879	4.16804	17.7101	2.57252e-05	0.000407919
Ankrd1	-0.298139	12.1102	17.6947	2.5935e-05	0.000410917
Top1	0.486042	5.51964	17.6875	2.60326e-05	0.000412134
LOC100911769	-0.42814	5.69582	17.6692	2.62849e-05	0.000415797
Slc16a6	0.663989	2.89352	17.655	2.64816e-05	0.000418575
Ssr1	0.329353	8.01042	17.6489	2.65667e-05	0.000419584
Gfod2	-0.673882	3.08248	17.6454	2.66152e-05	0.000420015
Tgif1	0.461158	5.30084	17.642	2.6664e-05	0.00042029
Arhgap24	-0.494893	4.14985	17.6412	2.6675e-05	0.00042029
Cdca7	0.713632	2.95202	17.6353	2.6758e-05	0.000420884
Kcnj3	0.707015	2.95936	17.6347	2.67658e-05	0.000420884
Ube2m	0.397884	7.08853	17.6329	2.67919e-05	0.000420884
Grip2	-2.00197	0.368785	17.6298	2.68349e-05	0.000420884
Csrp2	-0.332836	6.75782	17.6297	2.68365e-05	0.000420884
Eif4a1	0.266954	9.76807	17.6294	2.68401e-05	0.000420884
Plbd1	-0.516248	4.66786	17.6189	2.69891e-05	0.000422754
Itga3	-0.414034	6.01784	17.618	2.7002e-05	0.000422754
Ift20	0.456251	5.54371	17.6056	2.71782e-05	0.000425176
Tnni1	-0.35364	9.35051	17.5932	2.73569e-05	0.000427635
Emc4	0.323053	6.06006	17.5864	2.74548e-05	0.000428827
Zfp706	0.339365	6.15927	17.562	2.78094e-05	0.000434024
Zc2hc1a	0.504455	4.73684	17.5534	2.79353e-05	0.000435645
Hdac9	-0.700634	3.17659	17.5389	2.81493e-05	0.000438638
Cep120	0.384473	5.86527	17.5258	2.83442e-05	0.000441328
RGD1563159	-2.10518	-0.0131089	17.5112	2.85615e-05	0.000444363
Dnajc2	0.567079	5.31701	17.5092	2.8592e-05	0.000444488
Kif21a	0.45425	4.74505	17.5001	2.87295e-05	0.000446276
Eef1g	0.248276	10.8654	17.498	2.87605e-05	0.000446407
Clcc1	0.3918	5.4919	17.4904	2.88764e-05	0.000447855
Exph5	-1.30302	1.42239	17.4867	2.89325e-05	0.000448375
Cmtm4	0.562558	3.6869	17.4362	2.97111e-05	0.000460081
Nbr1	-0.245171	8.47485	17.4297	2.98126e-05	0.000461292
Tmem65	-0.459562	4.73019	17.4043	3.02144e-05	0.000467144
Rpl18a	0.379431	8.90605	17.3862	3.05028e-05	0.000471236
Ktn1	0.425199	7.0749	17.3845	3.05309e-05	0.000471302
Kcne1	1.1691	1.57549	17.3603	3.09218e-05	0.000476966
Kctd15	0.697855	3.25389	17.3538	3.10284e-05	0.000478238
Ifrd1	0.343485	7.1048	17.3491	3.11051e-05	0.000479047
Oas1a	-2.50104	-0.338754	17.3401	3.12529e-05	0.00048095
Rnh1	-0.399605	7.67835	17.3305	3.14098e-05	0.000482989
Elavl1	0.298145	7.01875	17.329	3.14351e-05	0.000483004
Dcaf11	-0.274396	7.5625	17.322	3.15521e-05	0.000483775
Psme4	-0.320301	8.79611	17.3216	3.15582e-05	0.000483775
Actrt3	1.61964	0.727553	17.3215	3.15592e-05	0.000483775
LOC298795	-0.785205	3.18481	17.3201	3.15829e-05	0.000483775
LOC690000	-0.477402	4.3838	17.2687	3.24481e-05	0.000496644
Adamts7	-0.510619	5.2992	17.2313	3.30941e-05	0.000506141
St6galnac6	-0.406667	5.07375	17.2167	3.33485e-05	0.000509639
Frmd8	-0.456009	5.67374	17.1896	3.38277e-05	0.00051624
Tp53i11	0.584368	4.00542	17.1894	3.38326e-05	0.00051624
Dexi	-0.539419	4.20053	17.1671	3.42312e-05	0.00052192
Lrpprc	0.246467	8.4853	17.16	3.43595e-05	0.000523474
Plekha1	0.30733	6.5785	17.1503	3.45351e-05	0.000525746
Usp20	-0.399988	6.44172	17.1255	3.49895e-05	0.000532254
Lhpp	0.781263	2.82006	17.1167	3.5151e-05	0.0005343
Ano10	-0.309448	5.84351	17.0794	3.58499e-05	0.000544444
Dnmt3b	1.1949	1.5369	17.0775	3.58851e-05	0.000544444
Cflar	-0.458813	4.1989	17.0767	3.59007e-05	0.000544444
Pigg	7.2442	0.940322	17.0749	3.59345e-05	0.00054454
Rcor2l1	0.644718	4.07989	17.0676	3.60727e-05	0.000546216
Iffo1	-0.445419	4.6647	17.0583	3.62504e-05	0.000548487
Slc38a2	-0.280469	10.2664	17.0487	3.64328e-05	0.000550828
Mical3	-0.408658	6.09124	17.0453	3.6499e-05	0.000551408
Cct7	0.277708	8.88347	17.0132	3.71201e-05	0.000560364
Get1	-0.385669	6.18461	17.0034	3.73138e-05	0.000562859
LOC100910446	-6.80265	0.458362	16.9996	3.73878e-05	0.000563546
Tars1	0.270523	8.22787	16.9724	3.79266e-05	0.000571234
Slirp	0.516789	5.0193	16.9608	3.81595e-05	0.000574305
Cxcl2	-0.845051	3.59605	16.9581	3.82144e-05	0.000574695
Maf1	-0.290285	6.95731	16.9517	3.83439e-05	0.000576205
Lxn	-0.628982	3.88697	16.9445	3.84897e-05	0.000577957
Lgmn	-0.241152	7.71372	16.9365	3.86512e-05	0.000579944
Dnph1	0.78853	2.73466	16.9251	3.88831e-05	0.000582982
Cyp4b1	-0.969369	2.14933	16.9122	3.91498e-05	0.000586537
Cdk16	0.259148	7.14518	16.9078	3.92408e-05	0.000587455
[truncated: 18,497 more rows]

## Sheet: PE+Veh_vs_PE+Emod
logFC	logCPM	LR	PValue	FDR
[truncated: 19,821 more rows]
